# Supplementary material for: Differential Effects of Insulin-Deficient Diabetes Mellitus on Visceral vs. Subcutaneous Adipose Tissue—Multi-omics Insights From the Munich MIDY Pig Model
Source: Front Med (Lausanne). 2021 Nov 23;8:751277. doi: 10.3389/fmed.2021.751277 (PMC8650062; doi:10.3389/fmed.2021.751277)
Supplement: Supplementary Table 1 — Proteins Identified and quantified by nano-LC-MS/MS-based proteomics. [file Table_1.XLSX]

## Sheet: Suppl table 1
Supplementary Table 1: Proteins Identified and quantified by nano-LC-MS/MS-based proteomics.
Protein IDs	Majority protein IDs	Protein names	Gene name	Number of proteins	Peptides	Razor + unique peptides	Unique peptides	Sequence coverage [%]	Unique + razor sequence coverage [%]	Unique sequence coverage [%]	Mol. weight [kDa]	Q-value	Score	Intensity	MS/MS count	Only identified by site	Reverse	Potential contaminant	Peptide counts (all)	Peptide counts (razor+unique)	Peptide counts (unique)	Peptides MAT_MIDY_737	Peptides MAT_MIDY_739	Peptides MAT_MIDY_740	Peptides MAT_MIDY_744	Peptides MAT_WT_736	Peptides MAT_WT_738	Peptides MAT_WT_741	Peptides MAT_WT_743	Peptides MAT_WT_745	Peptides SCAT_MIDY_737	Peptides SCAT_MIDY_739	Peptides SCAT_MIDY_740	Peptides SCAT_MIDY_744	Peptides SCAT_WT_736	Peptides SCAT_WT_738	Peptides SCAT_WT_741	Peptides SCAT_WT_743	Peptides SCAT_WT_745	Razor + unique peptides MAT_MIDY_737	Razor + unique peptides MAT_MIDY_739	Razor + unique peptides MAT_MIDY_740	Razor + unique peptides MAT_MIDY_744	Razor + unique peptides MAT_WT_736	Razor + unique peptides MAT_WT_738	Razor + unique peptides MAT_WT_741	Razor + unique peptides MAT_WT_743	Razor + unique peptides MAT_WT_745	Razor + unique peptides SCAT_MIDY_737
NP_001005208	NP_001005208	serum albumin precursor	ALB	1	92	92	73	85.8	85.8	75.9	69.691	0	323.31	11529000000000	12103				92	92	73	61	73	75	66	65	71	69	69	61	65	65	68	62	66	65	79	63	63	61	73	75	66	65	71	69	69	61	65
NP_001138313	NP_001138313	hemoglobin subunit beta	HBB	1	15	15	6	76.2	76.2	29.9	16.165	0	323.31	2332100000000	2724				15	15	6	12	14	15	14	14	15	14	15	13	14	14	13	12	13	11	14	12	12	12	14	15	14	14	15	14	15	13	14
XP_020942626;XP_020942625;XP_003481141;XP_003481130	XP_020942626;XP_020942625	hemoglobin subunit alpha-like;hemoglobin subunit alpha	LOC110259958	4	14	14	9	94.4	94.4	79.6	15.17	0	323.31	1857700000000	2457				NaN	NaN	NaN	9	13	14	11	12	12	11	14	10	10	10	10	9	11	8	10	9	8	9	13	14	11	12	12	11	14	10	10
NP_001231582	NP_001231582	serotransferrin precursor	TF	1	75	75	66	83.5	83.5	76.6	78.919	0	323.31	1224100000000	2675				75	75	66	45	60	52	46	44	49	47	50	43	47	46	46	45	46	48	65	47	47	45	60	52	46	44	49	47	50	43	47
XP_005668163;XP_005668164	XP_005668163;XP_005668164	vimentin isoform X1;vimentin isoform X2	VIM	2	63	63	55	87.6	87.6	80.3	53.667	0	323.31	1107500000000	2296				NaN	NaN	NaN	39	51	46	42	39	42	42	47	38	39	41	44	39	40	38	49	37	37	39	51	46	42	39	42	42	47	38	39
NP_001093400	NP_001093400	fatty acid synthase	FASN	1	133	133	133	69.9	69.9	69.9	272.14	0	323.31	937680000000	3948				133	133	133	108	120	116	103	120	115	109	105	107	96	104	105	98	101	98	84	95	96	108	120	116	103	120	115	109	105	107	96
NP_001002817	NP_001002817	fatty acid-binding protein, adipocyte	FABP4	1	21	21	20	95.5	95.5	95.5	14.676	0	323.31	895100000000	1601				21	21	20	13	19	15	13	13	14	12	13	12	12	13	14	13	13	13	16	13	13	13	19	15	13	13	14	12	13	12	12
NP_998993;CON__ENSEMBL:ENSBTAP00000024466;CON__ENSEMBL:ENSBTAP00000024462	NP_998993	IgG heavy chain precursor	LOC396781	3	21	21	20	49.8	49.8	46.6	52.189	0	323.31	791160000000	928				NaN	NaN	NaN	14	19	17	16	15	18	15	16	16	15	15	14	14	12	18	13	16	16	14	19	17	16	15	18	15	16	16	15
XP_020927845;XP_013838976;NP_001158122;XP_020943030	XP_020927845;XP_013838976;NP_001158122;XP_020943030	actin, aortic smooth muscle isoform X1;actin, aortic smooth muscle isoform X1;actin, aortic smooth muscle;actin, gamma-enteric smooth muscle	ACTA2	4	27	27	2	77.5	77.5	8	42.009	0	323.31	631490000000	1225				NaN	NaN	NaN	22	18	20	18	19	17	18	26	19	16	19	23	17	17	20	23	18	18	22	18	20	18	19	17	18	26	19	16
NP_001230248	NP_001230248	immunoglobulin lambda-like polypeptide 5 precursor	LOC100152327	1	10	10	7	59.4	59.4	42.3	24.149	0	323.31	507020000000	1032				10	10	7	7	10	8	7	7	7	9	9	7	8	8	8	7	7	7	8	7	8	7	10	8	7	7	7	9	9	7	8
XP_013848366;XP_005659594;NP_001005726	XP_013848366;XP_005659594;NP_001005726	annexin A2 isoform X1;annexin A2 isoform X1;annexin A2	ANXA2	3	36	36	36	75.8	75.8	75.8	38.579	0	323.31	492740000000	1285				NaN	NaN	NaN	26	30	28	25	28	26	25	26	26	26	24	24	25	25	25	31	24	26	26	30	28	25	28	26	25	26	26	26
XP_020941706;XP_003124328	XP_020941706;XP_003124328	actin, cytoplasmic 1;actin, cytoplasmic 1	ACTB	2	26	13	1	73.1	47.7	4.5	41.736	0	323.31	367840000000	755				NaN	NaN	NaN	20	22	22	20	21	21	19	23	20	21	21	23	19	21	22	22	20	21	10	11	12	11	11	11	10	11	10	12
XP_020922632;XP_003131441	XP_020922632	LOW QUALITY PROTEIN: membrane primary amine oxidase	LOC100520329	2	30	30	16	57	57	34.1	83.85	0	323.31	364260000000	1158				NaN	NaN	NaN	24	23	26	24	25	23	22	18	21	24	25	24	23	24	24	26	24	26	24	23	26	24	25	23	22	18	21	24
NP_001008688	NP_001008688	carbonic anhydrase 3	CA3	1	23	23	23	79.6	79.6	79.6	29.411	0	323.31	350140000000	972				23	23	23	20	21	20	20	20	20	20	19	20	20	21	21	21	20	19	22	20	20	20	21	20	20	20	20	20	19	20	20
NP_001001771;XP_013850150	NP_001001771	fibrillin-1 precursor	FBN1	2	99	99	96	44.8	44.8	44.1	312.7	0	323.31	348970000000	1815				NaN	NaN	NaN	78	53	62	69	35	72	63	51	65	81	74	74	77	79	79	64	72	84	78	53	62	69	35	72	63	51	65	81
XP_003129266	XP_003129266	annexin A5	ANXA5	1	33	33	32	85.7	85.7	85.7	36.134	0	323.31	276760000000	971				33	33	32	26	31	28	24	24	26	26	27	21	25	26	25	24	25	24	24	26	24	26	31	28	24	24	26	26	27	21	25
NP_999085	NP_999085	decorin precursor	DCN	1	24	24	24	60	60	60	39.899	0	323.31	273750000000	701				24	24	24	10	13	12	10	9	10	10	11	10	15	14	14	14	13	15	22	15	14	10	13	12	10	9	10	10	11	10	15
NP_001033727	NP_001033727	perilipin-1	PLIN1	1	38	38	38	65.1	65.1	65.1	55.081	0	323.31	268080000000	1178				38	38	38	30	34	29	34	26	29	33	27	30	30	32	31	30	31	30	32	30	30	30	34	29	34	26	29	33	27	30	30
XP_013854004;XP_003356007	XP_013854004;XP_003356007	EH domain-containing protein 2;EH domain-containing protein 2	EHD2	2	43	43	39	83.2	83.2	81.8	61.229	0	323.31	235660000000	1059				NaN	NaN	NaN	34	35	33	33	30	32	30	28	32	32	32	32	32	31	33	34	32	32	34	35	33	33	30	32	30	28	32	32
XP_020931400	XP_020931400	LOW QUALITY PROTEIN: collagen alpha-3(VI) chain	COL6A3	1	117	117	117	44.2	44.2	44.2	335.04	0	323.31	227700000000	2033				117	117	117	79	80	80	80	70	75	71	89	77	98	93	92	96	91	89	100	90	93	79	80	80	80	70	75	71	89	77	98
XP_013833854	XP_013833854	serpin A3-8	LOC396685	1	22	22	9	54.6	54.6	24.8	46.64	0	323.31	223820000000	624				22	22	9	17	17	17	15	14	17	15	16	17	18	18	17	17	16	19	16	16	19	17	17	17	15	14	17	15	16	17	18
XP_020955511;XP_020955509;XP_020955508;XP_020955506;XP_020954094;XP_020954087;XP_020945589;XP_005665718;XP_020955496;XP_020945585;XP_013844399;NP_001274345;NP_001231571;XP_020955685;XP_020939043	XP_020955511;XP_020955509;XP_020955508;XP_020955506;XP_020954094;XP_020954087;XP_020945589;XP_005665718	LOW QUALITY PROTEIN: uncharacterized protein LOC100525821;histone H4;histone H4;histone H4;histone H4;histone H4;histone H4;LOW QUALITY PROTEIN:	LOC100525821	15	16	16	12	47.2	47.2	39.8	37.482	0	244.56	221350000000	324				NaN	NaN	NaN	9	10	12	9	9	10	9	13	9	9	10	12	9	9	11	13	9	10	9	10	12	9	9	10	9	13	9	9
XP_020937731;XP_020937611;XP_020937732	XP_020937731;XP_020937611;XP_020937732	uncharacterized protein LOC110258824;immunoglobulin heavy variable 3-23;uncharacterized protein LOC110258825	LOC100038329	3	3	2	1	19.8	13.9	7.5	27.581	0	156.36	221320000000	205				NaN	NaN	NaN	3	2	3	2	3	3	3	2	2	3	2	3	3	3	3	2	3	3	2	1	2	1	2	2	2	1	1	2
NP_001230268;CON__Q05443	NP_001230268;CON__Q05443	lumican precursor	LUM	2	16	16	16	46.9	46.9	46.9	38.779	0	323.31	213280000000	593			+	NaN	NaN	NaN	12	14	12	12	11	12	11	12	12	12	12	12	12	12	12	15	12	12	12	14	12	12	11	12	11	12	12	12
NP_999118;XP_020957866	NP_999118;XP_020957866	hemopexin precursor;hemopexin isoform X1	HPX	2	22	22	22	52.5	52.5	52.5	51.305	0	323.31	207150000000	590				NaN	NaN	NaN	16	18	15	14	14	16	14	13	14	14	16	15	15	16	16	18	15	14	16	18	15	14	14	16	14	13	14	14
XP_020951154;XP_020951150;XP_020951144;XP_020951143;XP_020951148;XP_020951145;XP_020951142;XP_020951141;XP_020951139;XP_020951146;XP_020951147;XP_020951152;XP_020951151;XP_020951153	XP_020951154;XP_020951150;XP_020951144;XP_020951143;XP_020951148;XP_020951145;XP_020951142;XP_020951141;XP_020951139;XP_020951146;XP_020951147;XP_020951152;XP_020951151;XP_020951153	basement membrane-specific heparan sulfate proteoglycan core protein isoform X16;basement membrane-specific heparan sulfate proteoglycan core protein isoform X12;basement membrane-specific heparan sulfate proteoglycan core protein isoform	HSPG2	14	141	141	1	51.5	51.5	0.4	469.53	0	323.31	204640000000	2816				NaN	NaN	NaN	115	114	102	104	99	104	109	95	116	115	125	121	123	121	103	122	118	113	115	114	102	104	99	104	109	95	116	115
XP_020947911;NP_001106758;XP_013843801;XP_020933349;XP_020933342;XP_020933337;NP_001182704	XP_020947911;NP_001106758;XP_013843801	L-lactate dehydrogenase B chain isoform X2;L-lactate dehydrogenase B chain;L-lactate dehydrogenase B chain isoform X1	LDHB	7	17	16	16	56.9	53.3	53.3	36.612	0	323.31	204010000000	577				NaN	NaN	NaN	14	14	13	13	14	13	13	12	15	13	14	14	13	14	15	14	13	14	13	13	12	12	13	12	12	11	14	12
NP_999284	NP_999284	acyl-CoA-binding protein	DBI	1	11	11	11	83.9	83.9	83.9	9.8962	0	323.31	199010000000	334				11	11	11	7	10	10	9	9	10	9	8	7	7	8	11	7	9	7	8	8	7	7	10	10	9	9	10	9	8	7	7
NP_001001867	NP_001001867	galectin-1	LGALS1	1	10	10	10	61.5	61.5	61.5	14.69	0	323.31	198170000000	623				10	10	10	7	9	7	6	8	7	8	8	8	6	6	7	6	6	6	8	7	7	7	9	7	6	8	7	8	8	8	6
XP_020936397;XP_020936396;XP_020936395;XP_020936390;XP_020936389;XP_020936394;XP_020936393;XP_020936392;XP_020936388;XP_020936387;XP_020936386;XP_020936385;XP_020936384;XP_020936383;XP_020936382;XP_020936398	XP_020936397;XP_020936396;XP_020936395;XP_020936390;XP_020936389;XP_020936394;XP_020936393;XP_020936392;XP_020936388;XP_020936387;XP_020936386;XP_020936385;XP_020936384;XP_020936383;XP_020936382;XP_020936398	filamin-A isoform X10;filamin-A isoform X10;filamin-A isoform X10;filamin-A isoform X8;filamin-A isoform X7;filamin-A isoform X9;filamin-A isoform X9;filamin-A isoform X9;filamin-A isoform X6	FLNA	16	125	125	116	63.8	63.8	61.7	279.88	0	323.31	196470000000	2016				NaN	NaN	NaN	103	75	83	72	70	71	89	103	76	74	100	109	80	85	98	95	83	77	103	75	83	72	70	71	89	103	76	74
XP_020941477;XP_013851234;NP_001302657	XP_020941477;XP_013851234;NP_001302657	mimecan isoform X1;mimecan isoform X1;mimecan precursor	OGN	3	21	21	21	50.7	50.7	50.7	33.986	0	323.31	169690000000	592				NaN	NaN	NaN	12	15	14	14	14	13	13	13	13	15	14	14	14	14	14	21	15	14	12	15	14	14	14	13	13	13	13	15
XP_020922642	XP_020922642	polymerase I and transcript release factor	CAVIN1	1	16	16	16	28.8	28.8	28.8	50.365	0	323.31	166510000000	626				16	16	16	16	16	16	16	15	15	16	15	16	15	16	15	16	16	16	14	16	16	16	16	16	16	15	15	16	15	16	15
XP_013849361	XP_013849361	LOW QUALITY PROTEIN: spectrin alpha chain, non-erythrocytic 1	SPTAN1	1	140	140	140	55.7	55.7	55.7	286.31	0	323.31	157220000000	2179				140	140	140	107	100	100	99	92	103	99	91	97	102	113	109	114	105	101	117	101	102	107	100	100	99	92	103	99	91	97	102
XP_020935183;XP_020935184;XP_020935185;XP_020935182;NP_999540;XP_020935181;XP_020935180;XP_020935178;XP_005657972;XP_020935179;XP_005657973;XP_013846457;XP_005657971;XP_013846455;XP_013846458;XP_020935188;XP_020935187	XP_020935183;XP_020935184;XP_020935185;XP_020935182;NP_999540;XP_020935181;XP_020935180;XP_020935178;XP_005657972;XP_020935179;XP_005657973;XP_013846457;XP_005657971;XP_013846455;XP_013846458;XP_020935188;XP_020935187	four and a half LIM domains protein 1 isoform X5;four and a half LIM domains protein 1 isoform X5;four and a half LIM domains protein 1 isoform X5;four and a half LIM domains protein 1 isoform X5;four and a half LIM domains	FHL1	17	26	26	26	72.9	72.9	72.9	31.999	0	323.31	155240000000	543				NaN	NaN	NaN	15	15	15	16	13	14	14	15	15	14	14	16	15	14	14	26	14	15	15	15	15	16	13	14	14	15	15	14
CON__P00761;XP_020934123;XP_020934122;XP_020934121;XP_020934120;XP_020934119;NP_001156363	CON__P00761;XP_020934123;XP_020934122;XP_020934121;XP_020934120;XP_020934119;NP_001156363	trypsinogen isoform X1;trypsinogen isoform X1;trypsinogen isoform X1;trypsinogen isoform X1;trypsinogen isoform X1;trypsinogen precursor	LOC100302368	7	5	5	5	31.6	31.6	31.6	24.409	0	323.31	153620000000	224			+	NaN	NaN	NaN	5	5	5	5	5	5	5	5	5	5	5	5	5	5	5	4	4	4	5	5	5	5	5	5	5	5	5	5
NP_001258644;XP_003353735	NP_001258644	laminin subunit gamma-1 precursor	LAMC1	2	76	76	76	53.4	53.4	53.4	177.59	0	323.31	149970000000	1464				NaN	NaN	NaN	61	65	58	58	51	56	62	46	58	61	64	62	64	62	59	70	59	57	61	65	58	58	51	56	62	46	58	61
NP_999514	NP_999514	pyruvate carboxylase, mitochondrial	PC	1	58	58	58	62.3	62.3	62.3	129.61	0	323.31	147990000000	1220				58	58	58	45	50	49	45	44	46	43	42	46	44	46	46	46	45	41	40	42	45	45	50	49	45	44	46	43	42	46	44
NP_001038009;XP_020947258;XP_003355423;XP_013843702	NP_001038009;XP_020947258;XP_003355423;XP_013843702	tubulin alpha-1B chain;tubulin alpha-1C chain isoform X3;tubulin alpha-1C chain isoform X2;tubulin alpha-1C chain isoform X1	TUBA1B	4	25	25	0	63.4	63.4	0	50.151	0	323.31	147880000000	871				NaN	NaN	NaN	21	23	24	21	19	20	20	21	22	23	20	24	21	21	22	19	23	23	21	23	24	21	19	20	20	21	22	23
XP_005652426	XP_005652426	alpha-2-HS-glycoprotein	AHSG	1	15	15	15	41.4	41.4	41.4	38.789	0	323.31	147220000000	389				15	15	15	8	13	10	9	9	14	9	9	8	8	9	9	9	8	10	11	8	8	8	13	10	9	9	14	9	9	8	8
XP_020948035;XP_013843850	XP_020948035;XP_013843850	alpha-2-macroglobulin isoform X2;alpha-2-macroglobulin isoform X1	A2M	2	67	67	64	57.3	57.3	55.2	164.17	0	323.31	142070000000	1234				NaN	NaN	NaN	50	63	58	58	62	61	55	58	60	56	55	55	51	55	56	44	57	52	50	63	58	58	62	61	55	58	60	56
XP_020941824	XP_020941824	LOW QUALITY PROTEIN: myosin-11	MYH11	1	132	132	115	56.4	56.4	48.8	228.12	0	323.31	141780000000	1602				132	132	115	94	44	73	43	63	41	91	100	46	41	86	113	64	82	106	105	47	49	94	44	73	43	63	41	91	100	46	41
XP_013849669	XP_013849669	LOW QUALITY PROTEIN: neuroblast differentiation-associated protein AHNAK	AHNAK	1	185	185	185	62.1	62.1	62.1	654.12	0	323.31	140260000000	2223				185	185	185	119	101	98	134	86	102	129	123	125	120	111	120	126	126	132	125	130	134	119	101	98	134	86	102	129	123	125	120
CON__P02768-1	CON__P02768-1			1	41	34	32	62.1	57.6	55.2	69.366	0	323.31	138240000000	241			+	41	34	32	7	12	11	9	10	39	12	13	8	12	12	11	9	11	10	10	11	13	2	6	5	4	4	33	7	7	3	7
NP_999466;XP_020937157	NP_999466;XP_020937157	catalase;catalase isoform X1	CAT	2	31	31	31	61.5	61.5	61.5	59.929	0	323.31	132590000000	711				NaN	NaN	NaN	25	25	26	22	23	26	23	24	26	23	27	25	27	25	23	27	22	24	25	25	26	22	23	26	23	24	26	23
XP_020921358;XP_020921347;XP_020921336;XP_020921327;XP_020921321;XP_020921315;XP_020921311	XP_020921358;XP_020921347;XP_020921336;XP_020921327;XP_020921321;XP_020921315;XP_020921311	talin-1 isoform X5;talin-1 isoform X5;talin-1 isoform X4;talin-1 isoform X3;talin-1 isoform X2;talin-1 isoform X2;talin-1 isoform X1	TLN1	7	118	118	106	55.9	55.9	51.9	269.83	0	323.31	131010000000	1932				NaN	NaN	NaN	85	83	78	81	77	76	78	79	78	81	84	92	85	83	88	102	88	84	85	83	78	81	77	76	78	79	78	81
XP_020944416;XP_020944415;XP_005663006;XP_001927263;NP_001302655	XP_020944416;XP_020944415;XP_005663006;XP_001927263;NP_001302655	14-3-3 protein zeta/delta isoform X1;14-3-3 protein zeta/delta isoform X1;14-3-3 protein zeta/delta isoform X1;14-3-3 protein zeta/delta isoform X1;14-3-3 protein zeta/delta	YWHAZ	5	19	19	17	70.6	70.6	66.5	27.745	0	323.31	125880000000	416				NaN	NaN	NaN	13	15	14	12	13	13	12	13	12	13	13	15	14	11	13	17	12	12	13	15	14	12	13	13	12	13	12	13
XP_020955499;XP_001928592;XP_013853268;XP_013852658;XP_020955498;XP_020955497;XP_013832958;XP_013832957;XP_003356618;XP_001927727;XP_005663563;XP_003355263	XP_020955499;XP_001928592;XP_013853268;XP_013852658;XP_020955498;XP_020955497;XP_013832958;XP_013832957;XP_003356618;XP_001927727;XP_005663563;XP_003355263	histone H2A type 1-H;histone H2A type 1-H;histone H2A.J;histone H2A type 2-C;histone H2A type 1;histone H2A type 1;histone H2A type 1-F-like;his	LOC110261668	12	6	6	2	35.9	35.9	14.1	13.906	0	323.31	120850000000	208				NaN	NaN	NaN	4	6	5	4	4	6	4	6	4	4	4	4	4	4	4	6	4	4	4	6	5	4	4	6	4	6	4	4
XP_020950937;XP_020950938;XP_020950939	XP_020950937;XP_020950938;XP_020950939	alpha-enolase isoform X1;alpha-enolase isoform X1;alpha-enolase isoform X2	ENO1	3	29	29	23	72.1	72.1	60.4	47.287	0	323.31	119920000000	655				NaN	NaN	NaN	19	21	21	20	19	21	18	19	20	22	19	21	22	19	22	25	19	19	19	21	21	20	19	21	18	19	20	22
NP_001093401	NP_001093401	fatty acid-binding protein, heart	FABP3	1	13	13	13	77.4	77.4	77.4	14.749	0	272.05	119120000000	296				13	13	13	8	10	10	9	9	9	9	9	9	9	7	8	8	8	8	10	9	9	8	10	10	9	9	9	9	9	9	9
XP_013851968;XP_013851966	XP_013851968;XP_013851966	collagen alpha-1(XIV) chain isoform X3;collagen alpha-1(XIV) chain isoform X1	COL14A1	2	67	67	1	45.5	45.5	1.7	192	0	323.31	117550000000	1301				NaN	NaN	NaN	46	53	52	54	49	47	52	56	53	52	53	51	52	53	55	52	51	54	46	53	52	54	49	47	52	56	53	52
NP_001335864;NP_999603;NP_001335866;NP_001335865;NP_001032226	NP_001335864;NP_999603;NP_001335866;NP_001335865	caveolin-1 isoform a;caveolin-1 isoform b;caveolin-1 isoform b;caveolin-1 isoform b	CAV1	5	8	8	8	52.2	52.2	52.2	20.625	0	323.31	111960000000	215				NaN	NaN	NaN	7	5	6	5	6	6	4	4	5	5	5	5	5	5	4	6	4	4	7	5	6	5	6	6	4	4	5	5
XP_020921685;XP_020921684;XP_020921687;XP_020921686;NP_001244205;NP_001098772	XP_020921685;XP_020921684;XP_020921687;XP_020921686;NP_001244205;NP_001098772	ATP-citrate synthase isoform X1;ATP-citrate synthase isoform X1;ATP-citrate synthase isoform X2;ATP-citrate synthase isoform X2;ATP-citrate synthase isoform 1;ATP-citrate synthase isoform 2	ACLY	6	52	52	52	52.9	52.9	52.9	120.88	0	323.31	111580000000	1034				NaN	NaN	NaN	44	52	46	38	46	44	42	38	46	41	46	43	40	39	40	20	41	40	44	52	46	38	46	44	42	38	46	41
XP_005657046;NP_001230857	XP_005657046;NP_001230857	fructose-bisphosphate aldolase C isoform X1;fructose-bisphosphate aldolase C	ALDOC	2	30	30	26	83.5	83.5	73.9	39.376	0	323.31	110370000000	838				NaN	NaN	NaN	27	27	25	24	23	24	24	21	23	23	24	24	25	23	23	23	23	23	27	27	25	24	23	24	24	21	23	23
XP_020957938;XP_020957937;XP_020957936;XP_020957935;XP_020957933;XP_020957932;XP_005667751;XP_005667750;XP_005667749;XP_005667748;NP_001038087;XP_020919149;XP_020919148	XP_020957938;XP_020957937;XP_020957936;XP_020957935;XP_020957933;XP_020957932;XP_005667751;XP_005667750;XP_005667749;XP_005667748;NP_001038087	platelet glycoprotein 4 isoform X2;platelet glycoprotein 4 isoform X1;platelet glycoprotein 4 isoform X1;platelet glycoprotein 4 isoform X1;platelet glycoprotein 4 isoform X1;platelet glycoprotein 4 isoform X1	CD36	13	13	13	13	22.3	22.3	22.3	45.938	0	321.51	107490000000	472				NaN	NaN	NaN	12	11	12	13	13	12	13	12	11	12	11	12	11	11	11	11	11	11	12	11	12	13	13	12	13	12	11	12
XP_020940135	XP_020940135	tropomyosin alpha-1 chain isoform X3	TPM1	1	37	37	0	59.3	59.3	0	44.172	0	323.31	107070000000	596				37	37	0	27	18	21	20	21	21	24	30	24	20	24	27	20	21	23	32	18	18	27	18	21	20	21	21	24	30	24	20
NP_001193288;XP_020946773	NP_001193288;XP_020946773	glyceraldehyde-3-phosphate dehydrogenase;glyceraldehyde-3-phosphate dehydrogenase isoform X1	GAPDH	2	18	18	16	65.2	65.2	58	35.836	0	323.31	104350000000	353				NaN	NaN	NaN	14	14	11	12	11	12	11	12	13	11	11	12	13	12	12	14	12	11	14	14	11	12	11	12	11	12	13	11
XP_020923218;XP_020923219;XP_020923212;XP_020923213	XP_020923218;XP_020923219;XP_020923212;XP_020923213	unconventional myosin-Ic isoform X4;unconventional myosin-Ic isoform X5;unconventional myosin-Ic isoform X1;unconventional myosin-Ic isoform X2	MYO1C	4	66	66	3	62.9	62.9	3.1	121.89	0	323.31	102410000000	1223				NaN	NaN	NaN	51	53	53	54	53	50	49	45	53	52	52	52	52	52	49	55	52	51	51	53	53	54	53	50	49	45	53	52
XP_020947197;REV__XP_013833673;REV__XP_020954903;REV__XP_020954902;REV__XP_020954901;REV__XP_020954900;REV__XP_013833674	XP_020947197	LOW QUALITY PROTEIN: myosin-9	MYH9	7	116	105	95	52.3	46.9	43	228.8	0	323.31	102390000000	1421				NaN	NaN	NaN	70	66	63	66	64	61	63	73	64	74	81	76	72	71	81	81	79	75	61	58	54	59	57	52	55	64	56	65
XP_020957573;XP_020957580;XP_020957589	XP_020957573;XP_020957580;XP_020957589	nidogen-2 isoform X1;nidogen-2 isoform X2;nidogen-2 isoform X3	NID2	3	54	54	53	48.4	48.4	48.4	152.9	0	323.31	100890000000	937				NaN	NaN	NaN	40	40	37	37	38	31	36	31	35	39	42	39	39	40	29	45	39	37	40	40	37	37	38	31	36	31	35	39
XP_020936478;NP_999174	XP_020936478;NP_999174	complement C3 isoform X1;complement C3 precursor	C3	2	88	88	67	58	58	48.3	191.62	0	323.31	100720000000	1386				NaN	NaN	NaN	72	76	74	71	73	77	69	73	76	67	66	68	63	63	80	51	66	63	72	76	74	71	73	77	69	73	76	67
NP_001106151;XP_020923847	NP_001106151;XP_020923847	transketolase;transketolase isoform X1	TKT	2	27	27	27	52.8	52.8	52.8	67.837	0	323.31	100300000000	596				NaN	NaN	NaN	24	24	25	22	22	23	23	20	23	26	25	26	26	24	21	19	25	22	24	24	25	22	22	23	23	20	23	26
XP_013848215	XP_013848215	LOW QUALITY PROTEIN: laminin subunit alpha-4	LAMA4	1	64	64	64	38.3	38.3	38.3	201.79	0	323.31	99662000000	1079				64	64	64	47	50	45	46	43	44	47	38	44	47	42	44	45	49	42	51	50	43	47	50	45	46	43	44	47	38	44	47
NP_001007519	NP_001007519	heat shock protein beta-1	HSPB1	1	19	19	17	76.8	76.8	76.8	22.941	0	323.31	97572000000	451				19	19	17	15	16	17	16	18	15	16	16	14	14	15	14	14	14	15	12	15	14	15	16	17	16	18	15	16	16	14	14
XP_020939716;XP_020939714;XP_020939713;XP_020939715	XP_020939716;XP_020939714;XP_020939713;XP_020939715	perilipin-4 isoform X3;perilipin-4 isoform X1;perilipin-4 isoform X1;perilipin-4 isoform X2	PLIN4	4	42	42	5	63.4	63.4	3.8	155.61	0	323.31	95471000000	841				NaN	NaN	NaN	28	26	28	28	19	23	28	23	29	27	29	29	28	29	27	35	29	28	28	26	28	28	19	23	28	23	29	27
NP_999518;XP_020934178;XP_013841254;XP_005665315;XP_013854654;XP_003127865;XP_020951649;XP_013854652;XP_013854651;XP_005665314;XP_005665312;XP_013854653;XP_013854649	NP_999518;XP_020934178;XP_013841254	peptidyl-prolyl cis-trans isomerase A;peptidyl-prolyl cis-trans isomerase A isoform X2;peptidyl-prolyl cis-trans isomerase A isoform X1	PPIA	13	14	14	14	81.7	81.7	81.7	17.869	0	323.31	90456000000	317				NaN	NaN	NaN	11	13	11	11	10	11	10	10	11	10	11	12	11	11	12	9	10	10	11	13	11	11	10	11	10	10	11	10
NP_999165;XP_005664416	NP_999165;XP_005664416	haptoglobin precursor;haptoglobin isoform X1	HP	2	20	20	20	52.7	52.7	52.7	38.481	0	323.31	87648000000	374				NaN	NaN	NaN	17	19	16	17	16	20	18	15	16	17	19	14	15	16	18	11	18	16	17	19	16	17	16	20	18	15	16	17
XP_005671131;NP_999099;XP_005671130;XP_020927737	XP_005671131;NP_999099;XP_005671130;XP_020927737	vinculin isoform X3;vinculin;vinculin isoform X2;vinculin isoform X1	VCL	4	55	55	55	54.5	54.5	54.5	116.75	0	323.31	86431000000	836				NaN	NaN	NaN	34	33	34	35	32	30	34	39	31	36	38	41	39	37	40	42	36	36	34	33	34	35	32	30	34	39	31	36
NP_999563	NP_999563	apolipoprotein A-I preproprotein	APOA1	1	21	21	15	52.3	52.3	41.7	30.254	0	323.31	85427000000	475				21	21	15	18	17	18	17	16	19	17	17	16	18	19	19	19	18	18	13	17	18	18	17	18	17	16	19	17	17	16	18
XP_005656706;XP_003130154	XP_005656706;XP_003130154	prolargin;prolargin	PRELP	2	19	19	19	48.6	48.6	48.6	43.712	0	323.31	85169000000	504				NaN	NaN	NaN	14	17	13	15	13	14	14	17	14	17	16	17	18	16	17	17	16	18	14	17	13	15	13	14	14	17	14	17
XP_003130317	XP_003130317	LOW QUALITY PROTEIN: laminin subunit beta-1	LAMB1	1	71	71	71	46	46	46	197.2	0	323.31	84973000000	1025				71	71	71	49	46	41	45	44	48	42	32	37	45	49	49	49	45	43	63	48	48	49	46	41	45	44	48	42	32	37	45
XP_005663205;XP_020945146;XP_020933986	XP_005663205;XP_020945146	4-trimethylaminobutyraldehyde dehydrogenase isoform X1;4-trimethylaminobutyraldehyde dehydrogenase isoform X2	ALDH9A1	3	23	23	23	37.8	37.8	37.8	64.726	0	323.31	84061000000	358				NaN	NaN	NaN	18	22	20	19	18	20	19	18	18	19	20	19	18	18	17	17	19	18	18	22	20	19	18	20	19	18	18	19
XP_003122400	XP_003122400	tubulin beta-4B chain	TUBB4B	1	24	24	1	71	71	2.7	49.83	0	323.31	83866000000	834				24	24	1	20	21	20	21	19	20	20	20	19	21	22	23	22	22	22	23	20	20	20	21	20	21	19	20	20	20	19	21
XP_020943881;XP_020943880;XP_020943879;XP_020943878;XP_020943877;XP_020943882;XP_020943883;XP_020938432;XP_020938431;XP_020938430;XP_020938429;XP_020938428	XP_020943881;XP_020943880;XP_020943879;XP_020943878;XP_020943877;XP_020943882;XP_020943883	spectrin beta chain, non-erythrocytic 1 isoform X1;spectrin beta chain, non-erythrocytic 1 isoform X1;spectrin beta chain, non-erythrocytic 1 isoform X1;spectrin beta chain, non-erythrocytic 1 isoform X1;spectrin bet	SPTBN1	12	111	111	108	51.1	51.1	50.3	274.48	0	323.31	83084000000	1678				NaN	NaN	NaN	78	75	73	75	67	72	73	71	73	79	82	87	81	79	74	80	82	76	78	75	73	75	67	72	73	71	73	79
XP_020926755;XP_020926754;XP_020926753	XP_020926755;XP_020926754;XP_020926753	collagen alpha-1(VI) chain;collagen alpha-1(VI) chain;collagen alpha-1(VI) chain	LOC100623720	3	35	35	35	41.6	41.6	41.6	108.62	0	323.31	83014000000	681				NaN	NaN	NaN	23	23	24	24	22	24	25	25	21	27	26	25	26	25	25	27	26	25	23	23	24	24	22	24	25	25	21	27
XP_003132938;XP_020928716	XP_003132938;XP_020928716	phosphatidylethanolamine-binding protein 1 isoform X1;phosphatidylethanolamine-binding protein 1 isoform X2	PEBP1	2	15	15	15	77	77	77	20.971	0	323.31	82018000000	374				NaN	NaN	NaN	13	12	14	13	13	13	13	13	13	13	13	13	13	13	13	14	14	13	13	12	14	13	13	13	13	13	13	13
NP_999138	NP_999138	heat shock protein HSP 90-alpha	HSP90AA1	1	36	36	20	41.6	41.6	25.1	84.774	0	323.31	80920000000	760				36	36	20	30	28	28	28	26	30	29	29	28	27	28	28	27	29	30	25	26	28	30	28	28	28	26	30	29	29	28	27
XP_020955505;XP_020955504;XP_020955500;XP_020955495;XP_020945586;XP_003356615;XP_001927974;XP_001927752;NP_001230585;XP_020955503;XP_013832959;XP_020954075;XP_020954074;XP_013846203	XP_020955505;XP_020955504;XP_020955500;XP_020955495;XP_020945586;XP_003356615;XP_001927974;XP_001927752;NP_001230585;XP_020955503;XP_013832959	LOW QUALITY PROTEIN: histone H2B type 1-K;histone H2B type 1-K;histone H2B type 1;histone H2B type 1;histone H2B type 2-F;LOW QUALITY PROTEIN: histone H2B type 1	LOC100512420	14	4	4	2	27	27	7.9	13.819	0	102.33	76914000000	175				NaN	NaN	NaN	4	4	4	4	4	4	4	4	4	4	3	4	4	4	4	4	4	4	4	4	4	4	4	4	4	4	4	4
XP_020938158	XP_020938158	LOW QUALITY PROTEIN: collagen alpha-2(VI) chain	COL6A2	1	27	27	27	29	29	29	108.86	0	323.31	76229000000	699				27	27	27	24	25	24	24	21	23	24	25	24	25	24	25	25	24	24	25	24	25	24	25	24	24	21	23	24	25	24	25
NP_999039	NP_999039	malate dehydrogenase, cytoplasmic	MDH1	1	16	16	16	53	53	53	36.454	0	323.31	76217000000	355				16	16	16	12	15	13	13	12	14	12	14	11	14	13	13	14	13	13	15	12	13	12	15	13	13	12	14	12	14	11	14
XP_020937318;XP_020937314;NP_001165834;XP_020937310;XP_013849955	XP_020937318;XP_020937314;NP_001165834;XP_020937310;XP_013849955	L-lactate dehydrogenase A chain isoform X3;L-lactate dehydrogenase A chain isoform X3;L-lactate dehydrogenase A chain;L-lactate dehydrogenase A chain isoform X2;L-lactate dehydrogenase A chain isoform X1	LDHA	5	20	20	19	64.5	64.5	60.8	36.618	0	138.26	74209000000	253				NaN	NaN	NaN	15	15	17	13	15	15	15	15	17	14	15	16	12	14	12	10	13	11	15	15	17	13	15	15	15	15	17	14
NP_001172071	NP_001172071	ATP synthase subunit alpha, mitochondrial	ATP5F1A	1	31	31	31	56.2	56.2	56.2	59.687	0	323.31	74097000000	490				31	31	31	23	25	25	23	23	22	23	24	23	23	25	25	24	23	21	23	23	22	23	25	25	23	23	22	23	24	23	23
XP_003481932;XP_013850432	XP_003481932;XP_013850432	basal cell adhesion molecule isoform X1;basal cell adhesion molecule isoform X2	BCAM	2	27	27	27	55.8	55.8	55.8	67.282	0	323.31	73939000000	480				NaN	NaN	NaN	24	22	21	21	20	22	18	17	22	21	21	20	20	21	21	22	18	19	24	22	21	21	20	22	18	17	22	21
XP_003125211;NP_001231139;NP_001231138	XP_003125211;NP_001231139;NP_001231138	calmodulin;calmodulin;calmodulin	CALM2	3	10	10	9	60.4	60.4	55.7	16.837	0	323.31	72951000000	261				NaN	NaN	NaN	10	9	9	9	6	9	9	9	9	10	9	9	8	9	10	5	9	9	10	9	9	9	6	9	9	9	9	10
NP_001032228	NP_001032228	triosephosphate isomerase	TPI1	1	16	16	16	60.5	60.5	60.5	26.729	0	323.31	72765000000	489				16	16	16	13	13	13	13	13	12	13	12	13	13	13	12	13	13	13	16	12	13	13	13	13	13	13	12	13	12	13	13
NP_998931	NP_998931	heat shock 70 kDa protein 1B	HSP70.2	1	28	28	17	53.5	53.5	30.1	70.097	0	323.31	72466000000	614				28	28	17	22	22	21	21	20	22	21	21	22	21	22	21	21	21	22	23	20	22	22	22	21	21	20	22	21	21	22	21
XP_003357019;CON__ENSEMBL:ENSBTAP00000018229;CON__Q3MHN5	XP_003357019	vitamin D-binding protein	GC	3	27	27	27	56.4	56.4	56.4	53.161	0	323.31	72182000000	525				NaN	NaN	NaN	18	22	18	18	19	18	21	19	19	20	19	21	19	20	20	24	19	21	18	22	18	18	19	18	21	19	19	20
XP_020929418;XP_020929417	XP_020929418;XP_020929417	nidogen-1 isoform X2;nidogen-1 isoform X1	NID1	2	48	47	47	52.1	52.1	52.1	135.72	0	323.31	70760000000	774				NaN	NaN	NaN	36	38	35	35	32	31	30	22	34	33	39	37	35	36	33	34	33	33	35	37	34	34	31	30	29	21	33	32
XP_020943663;XP_020943661;XP_020943660;XP_020943659;XP_020943658;XP_020943657;XP_020943656;XP_020943655;XP_020943654;XP_020922513	XP_020943663;XP_020943661;XP_020943660;XP_020943659;XP_020943658;XP_020943657;XP_020943656;XP_020943655;XP_020943654	fructose-bisphosphate aldolase A isoform X4;fructose-bisphosphate aldolase A isoform X4;fructose-bisphosphate aldolase A isoform X4;fructose-bisphosphate aldolase A isoform X4;fructose-bisphosphate aldolase A isoform X3	ALDOA	10	26	22	22	76.6	67	67	39.42	0	323.31	70121000000	466				NaN	NaN	NaN	19	21	20	18	18	19	20	21	21	21	18	19	19	17	19	21	17	17	15	18	16	15	15	16	16	17	17	18
CON__Q3SX14	CON__Q3SX14			1	18	18	18	24.7	24.7	24.7	85.686	0	323.31	68078000000	461			+	18	18	18	13	14	15	15	13	15	13	14	14	15	14	14	13	15	15	14	15	16	13	14	15	15	13	15	13	14	14	15
NP_001093402	NP_001093402	phosphoglycerate kinase 1	PGK1	1	23	23	18	64.3	64.3	50.4	44.558	0	323.31	65579000000	465				23	23	18	18	19	18	18	16	20	16	16	18	18	19	19	18	16	18	17	18	18	18	19	18	18	16	20	16	16	18	18
XP_020944105;XP_020944104;XP_020944103;XP_020944102;XP_020944101;XP_020944100;XP_020944099;XP_020944098;XP_013852415;XP_005663329;NP_001104727	XP_020944105;XP_020944104;XP_020944103;XP_020944102;XP_020944101;XP_020944100;XP_020944099;XP_020944098;XP_013852415;XP_005663329;NP_001104727	prelamin-A/C isoform X1;prelamin-A/C isoform X1;prelamin-A/C isoform X1;prelamin-A/C isoform X1;prelamin-A/C isoform X1;prelamin-A/C isoform X1;prelamin-A/C isoform X1;prelamin-A/C isoform X1	LMNA	11	46	46	45	59.9	59.9	59.9	74.232	0	323.31	63995000000	698				NaN	NaN	NaN	28	27	30	33	29	24	33	33	28	31	32	36	33	33	40	37	34	37	28	27	30	33	29	24	33	33	28	31
NP_001231079;XP_005667427;XP_005667428	NP_001231079;XP_005667427;XP_005667428	transgelin;transgelin isoform X1;transgelin isoform X2	TAGLN	3	21	21	21	84.6	84.6	84.6	22.581	0	323.31	62279000000	325				NaN	NaN	NaN	16	10	10	11	10	10	13	17	10	9	14	17	11	11	15	16	11	9	16	10	10	11	10	10	13	17	10	9
CON__P04264	CON__P04264			1	35	35	25	55	55	44.9	66.017	0	323.31	61683000000	543			+	35	35	25	27	27	29	22	28	32	26	28	27	28	23	30	25	23	20	21	22	21	27	27	29	22	28	32	26	28	27	28
NP_001020387;XP_020954089	NP_001020387	histone H1.2	H1-2	2	13	13	3	28.6	28.6	9.9	21.399	0	180.31	61653000000	193				NaN	NaN	NaN	8	9	8	8	8	8	8	8	7	8	8	8	8	8	7	12	8	8	8	9	8	8	8	8	8	8	7	8
XP_003357187	XP_003357187	protein kinase C delta-binding protein	CAVIN3	1	15	15	15	60.3	60.3	60.3	27.351	0	323.31	59897000000	397				15	15	15	13	12	14	12	13	12	14	13	11	13	13	12	12	13	10	12	11	12	13	12	14	12	13	12	14	13	11	13
NP_001177351	NP_001177351	superoxide dismutase	SOD1	1	11	11	11	83	83	83	15.892	0	323.31	59606000000	283				11	11	11	7	9	8	8	8	8	7	8	7	8	8	7	8	7	7	11	7	7	7	9	8	8	8	8	7	8	7	8
XP_020926319	XP_020926319	laminin subunit beta-2	LAMB2	1	69	69	69	47.5	47.5	47.5	196.09	0	323.31	59135000000	1041				69	69	69	52	48	47	45	40	45	51	41	52	51	55	56	56	55	47	56	52	49	52	48	47	45	40	45	51	41	52	51
NP_001231403	NP_001231403	peroxiredoxin-2	PRDX2	1	14	14	14	74.7	74.7	74.7	21.88	0	323.31	58572000000	293				14	14	14	11	14	11	12	11	11	10	11	11	10	11	10	9	9	9	9	9	9	11	14	11	12	11	11	10	11	11	10
XP_003355931;XP_003127168;XP_020950003;XP_003355932;XP_005664653;XP_003355933;XP_020950054;XP_020950053	XP_003355931;XP_003127168;XP_020950003;XP_003355932;XP_005664653;XP_003355933	alpha-actinin-4 isoform X3;alpha-actinin-4 isoform X1;alpha-actinin-4 isoform X4;alpha-actinin-4 isoform X5;alpha-actinin-4 isoform X2;alpha-actinin-4 isoform X6	ACTN4	8	58	58	36	67.6	67.6	44.3	104.9	0	323.31	58185000000	1026				NaN	NaN	NaN	49	47	48	41	37	44	40	49	42	43	47	48	41	41	47	41	41	43	49	47	48	41	37	44	40	49	42	43
XP_013833856	XP_013833856	LOW QUALITY PROTEIN: serpin A3-5	LOC396684	1	22	21	11	61.9	59.1	39.5	47.34	0	323.31	56409000000	385				22	21	11	16	16	17	16	17	19	19	16	16	19	18	18	18	20	19	16	16	18	15	15	16	15	16	18	18	15	15	18
XP_005654459;NP_001090887	XP_005654459;NP_001090887	elongation factor 1-alpha 1 isoform X1;elongation factor 1-alpha 1	EEF1A1	2	16	16	8	39.2	39.2	17.1	50.14	0	323.31	55865000000	342				NaN	NaN	NaN	11	14	14	13	14	14	14	13	14	13	12	12	11	12	11	10	14	14	11	14	14	13	14	14	14	13	14	13
XP_020946577;NP_001177169	XP_020946577;NP_001177169	glycerol-3-phosphate dehydrogenase , cytoplasmic isoform X1;glycerol-3-phosphate dehydrogenase , cytoplasmic	GPD1	2	21	21	21	73.4	73.4	73.4	37.678	0	323.31	55124000000	423				NaN	NaN	NaN	16	20	17	17	18	17	15	15	17	17	17	18	18	18	17	18	15	18	16	20	17	17	18	17	15	15	17	17
XP_013839887;XP_013839886;XP_005672194;XP_005672193;XP_020930567	XP_013839887;XP_013839886;XP_005672194;XP_005672193;XP_020930567	isocitrate dehydrogenase cytoplasmic isoform X2;isocitrate dehydrogenase cytoplasmic isoform X2;isocitrate dehydrogenase cytoplasmic isoform X2;isocitrate dehydrogenase cytoplasmic isoform X2;isocitrate dehydrogenase cy	IDH1	5	23	23	22	48.8	48.8	46.6	46.776	0	296.49	54063000000	442				NaN	NaN	NaN	15	16	15	15	16	15	16	14	15	15	15	15	15	15	17	20	15	15	15	16	15	15	16	15	16	14	15	15
XP_001929445	XP_001929445	ATP synthase subunit beta, mitochondrial	ATP5F1B	1	22	22	22	49.5	49.5	49.5	59.915	0	323.31	53427000000	470				22	22	22	20	20	20	20	20	19	18	18	20	18	19	20	19	20	19	19	19	19	20	20	20	20	20	19	18	18	20	18
CON__P13645;XP_003131508;XP_005668904;CON__Q7Z3Y7;CON__Q148H6;CON__Q7Z3Y8;XP_020922673;XP_003131512;XP_003131507;NP_001231551;CON__Q7Z3Z0;XP_003131481;XP_003131480;CON__O76015;CON__Q7Z3Y9;CON__O76014;CON__REFSEQ:XP_986630;CON__A2AB72;XP_003131532;XP_020922672;CON__Q92764;CON__A2A5Y0	CON__P13645			22	36	36	22	55.8	55.8	43.8	59.51	0	323.31	53407000000	562			+	NaN	NaN	NaN	26	32	28	21	30	34	26	32	27	32	28	30	22	28	22	22	23	22	26	32	28	21	30	34	26	32	27	32
NP_999535;CON__Q3Y5Z3	NP_999535	adiponectin precursor	ADIPOQ	2	6	6	6	28.4	28.4	28.4	26.036	0	323.31	53249000000	198				NaN	NaN	NaN	6	6	6	6	6	6	6	6	6	6	6	6	6	6	6	6	6	6	6	6	6	6	6	6	6	6	6	6
NP_001034835	NP_001034835	fatty acid-binding protein, epidermal	FABP5	1	15	15	15	85.9	85.9	85.9	15.209	0	323.31	52505000000	232				15	15	15	10	11	8	7	10	9	10	9	8	9	8	9	8	9	9	9	9	8	10	11	8	7	10	9	10	9	8	9
XP_020924178;XP_020924172;XP_020924175;XP_020924170	XP_020924178;XP_020924172;XP_020924175;XP_020924170	inter-alpha-trypsin inhibitor heavy chain H4 isoform X11;inter-alpha-trypsin inhibitor heavy chain H4 isoform X5;inter-alpha-trypsin inhibitor heavy chain H4 isoform X8;inter-alpha-trypsin inhibitor heavy chain H4 isoform X3	ITIH4	4	45	45	1	57.2	57.2	1.3	100.68	0	323.31	50069000000	559				NaN	NaN	NaN	27	27	27	26	27	40	25	26	30	28	25	25	24	27	41	21	26	27	27	27	27	26	27	40	25	26	30	28
XP_005662305;NP_001230818	XP_005662305;NP_001230818	asporin isoform X1;asporin precursor	ASPN	2	16	16	16	39.7	39.7	39.7	42.446	0	323.31	49695000000	312				NaN	NaN	NaN	10	10	11	11	8	9	10	14	12	14	12	12	13	12	12	15	12	12	10	10	11	11	8	9	10	14	12	14
NP_001231568	NP_001231568	histidine-rich glycoprotein precursor	HRG	1	19	19	19	30.2	30.2	30.2	61.552	0	323.31	49596000000	334				19	19	19	15	18	17	17	15	16	14	14	16	14	16	17	15	16	15	12	17	16	15	18	17	17	15	16	14	14	16	14
XP_005660429;XP_020923626;XP_005660428	XP_005660429;XP_020923626;XP_005660428	alpha-1-acid glycoprotein isoform X2;alpha-1-acid glycoprotein isoform X3;alpha-1-acid glycoprotein isoform X1	ORM1	3	15	15	15	48.8	48.8	48.8	23.045	0	323.31	46574000000	284				NaN	NaN	NaN	7	11	8	10	10	13	10	11	11	10	9	9	9	8	11	9	10	11	7	11	8	10	10	13	10	11	11	10
NP_001033715;XP_020919727;XP_020919736;XP_013835807;NP_001038034;XP_020919738;XP_020919737;XP_013835808;XP_005668293;XP_005668289;XP_005668288;XP_005668287;NP_001038083	NP_001033715;XP_020919727	aldo-keto reductase family 1, member C-like 1;aldo-keto reductase family 1, member C-like 1 isoform X1	AKR1C4	13	18	18	18	56.5	56.5	56.5	36.643	0	323.31	45775000000	400				NaN	NaN	NaN	16	16	17	17	17	16	16	16	15	16	16	15	16	16	13	14	16	15	16	16	17	17	17	16	16	16	15	16
XP_020921708;XP_020921707;NP_001139599;XP_020921706	XP_020921708;XP_020921707;NP_001139599;XP_020921706	clathrin heavy chain 1 isoform X3;clathrin heavy chain 1 isoform X2;clathrin heavy chain 1;clathrin heavy chain 1 isoform X1	CLTC	4	66	66	66	44.1	44.1	44.1	188.61	0	323.31	45583000000	1008				NaN	NaN	NaN	52	48	47	47	44	47	48	44	50	50	49	55	51	52	53	48	51	51	52	48	47	47	44	47	48	44	50	50
XP_005655646;NP_001157469;XP_005655644;XP_020946771	XP_005655646;NP_001157469;XP_005655644;XP_020946771	myosin light polypeptide 6 isoform X3;myosin light polypeptide 6;myosin light polypeptide 6 isoform X1;myosin light polypeptide 6 isoform X2	MYL6	4	9	9	9	55.6	55.6	55.6	16.961	0	323.31	45406000000	182				NaN	NaN	NaN	7	7	7	8	7	7	8	8	7	7	8	8	8	8	8	9	7	7	7	7	7	8	7	7	8	8	7	7
XP_005674537	XP_005674537	beta-actin-like protein 2	ACTBL2	1	9	1	1	29.3	4.8	4.8	41.814	0.0059062	2.0882	45007000000	7				9	1	1	7	7	7	6	6	7	5	8	7	6	7	7	6	6	7	7	7	6	1	1	1	1	0	1	0	1	1	1
NP_001004043	NP_001004043	cofilin-1	CFL1	1	14	14	13	69.9	69.9	63.3	18.518	0	323.31	44204000000	335				14	14	13	12	12	11	12	12	12	11	12	11	11	13	12	13	12	11	11	11	11	12	12	11	12	12	12	11	12	11	11
NP_001254623;XP_020924233;XP_013847041;CON__ENSEMBL:ENSBTAP00000031900	NP_001254623;XP_020924233;XP_013847041	ceruloplasmin precursor;ceruloplasmin isoform X1;ceruloplasmin isoform X1	CP	4	35	35	35	33.5	33.5	33.5	121.86	0	323.31	44059000000	652				NaN	NaN	NaN	28	30	29	26	27	32	23	28	31	28	27	29	24	27	31	24	27	30	28	30	29	26	27	32	23	28	31	28
XP_001927830;XP_020924489	XP_001927830;XP_020924489	78 kDa glucose-regulated protein isoform X2;78 kDa glucose-regulated protein isoform X1	HSPA5	2	36	36	35	53.2	53.2	53.2	72.268	0	323.31	43815000000	636				NaN	NaN	NaN	25	27	27	26	27	27	28	27	26	25	26	29	25	27	27	28	26	27	25	27	27	26	27	27	28	27	26	25
NP_001254763	NP_001254763	protein disulfide-isomerase A4 precursor	PDIA4	1	22	22	22	32.4	32.4	32.4	72.918	0	145.02	43781000000	226				22	22	22	16	16	15	14	11	14	15	15	15	15	17	16	14	15	15	13	16	15	16	16	15	14	11	14	15	15	15	15
NP_999573	NP_999573	peroxiredoxin-6	PRDX6	1	17	17	17	66.1	66.1	66.1	25.037	0	275.32	43178000000	295				17	17	17	14	14	14	14	12	13	13	14	14	14	14	14	13	14	11	16	13	12	14	14	14	14	12	13	13	14	14	14
XP_020920570	XP_020920570	retinal dehydrogenase 1	ALDH1A1	1	27	27	22	61.3	61.3	55.9	54.841	0	323.31	42848000000	446				27	27	22	21	22	22	20	19	20	18	15	22	19	22	23	22	22	21	21	20	20	21	22	22	20	19	20	18	15	22	19
XP_003127605	XP_003127605	LOW QUALITY PROTEIN: 6-phosphogluconate dehydrogenase, decarboxylating	PGD	1	26	26	26	52.8	52.8	52.8	53.07	0	323.31	42387000000	346				26	26	26	18	19	17	18	18	18	18	14	18	18	19	18	19	16	18	16	18	16	18	19	17	18	18	18	18	14	18	18
XP_020921888;XP_020921895;XP_020921894;XP_020921893;XP_020921892;XP_020921890;XP_020921889;NP_001107741;XP_020921886;XP_020921896;XP_020921887;XP_020921897;NP_001193328	XP_020921888;XP_020921895;XP_020921894;XP_020921893;XP_020921892;XP_020921890;XP_020921889;NP_001107741;XP_020921886;XP_020921896;XP_020921887;XP_020921897	acetyl-CoA carboxylase 1 isoform X3;acetyl-CoA carboxylase 1 isoform X4;acetyl-CoA carboxylase 1 isoform X4;acetyl-CoA carboxylase 1 isoform X4;acetyl-CoA carboxylase 1 isoform X4;acetyl-CoA carboxylase 1 isofor	ACACA	13	66	66	66	35.3	35.3	35.3	263.7	0	323.31	42198000000	967				NaN	NaN	NaN	60	58	54	59	57	61	51	42	56	43	53	58	60	50	44	21	48	56	60	58	54	59	57	61	51	42	56	43
XP_020954784;XP_020954783;XP_001929104;XP_020954766	XP_020954784;XP_020954783;XP_001929104;XP_020954766	pyruvate kinase PKM isoform X8;pyruvate kinase PKM isoform X8;pyruvate kinase PKM isoform X8;poly polymerase 6 isoform X2	PKM	4	33	33	5	62.9	62.9	9.4	57.877	0	323.31	41240000000	548				NaN	NaN	NaN	26	27	26	21	25	24	24	29	29	26	26	26	24	24	26	25	26	25	26	27	26	21	25	24	24	29	29	26
NP_001231042;CON__P02676	NP_001231042	fibrinogen beta chain precursor	FGB	2	28	28	28	57.4	57.4	57.4	56.458	0	323.31	40914000000	417				NaN	NaN	NaN	19	21	22	18	22	24	19	20	20	18	18	20	19	18	24	17	20	20	19	21	22	18	22	24	19	20	20	18
NP_001231061	NP_001231061	serpin H1 precursor	SERPINH1	1	20	20	20	51.8	51.8	51.8	46.563	0	323.31	40075000000	415				20	20	20	15	15	14	14	13	14	15	14	16	14	18	17	17	16	18	12	15	16	15	15	14	14	13	14	15	14	16	14
XP_020948034	XP_020948034	LOW QUALITY PROTEIN: pregnancy zone protein	PZP	1	46	46	45	43.4	43.4	42.8	166.57	0	323.31	39818000000	837				46	46	45	39	41	42	40	40	43	37	41	44	37	37	40	38	37	39	26	36	38	39	41	42	40	40	43	37	41	44	37
NP_999560;NP_001335871;XP_020955327;XP_020955326;XP_020955325;XP_020955324;XP_020955323	NP_999560;NP_001335871	alpha-1-antitrypsin precursor;alpha-1-antitrypsin precursor	SERPINA1	7	15	15	14	36.1	36.1	36.1	47.079	0	323.31	39603000000	276				NaN	NaN	NaN	11	11	11	11	10	12	10	10	11	11	13	11	12	12	13	13	11	13	11	11	11	11	10	12	10	10	11	11
XP_020926442	XP_020926442	1,4-alpha-glucan-branching enzyme	GBE1	1	27	27	27	47.7	47.7	47.7	80.824	0	323.31	39513000000	411				27	27	27	21	23	20	22	20	19	20	17	18	21	23	24	24	20	20	19	21	21	21	23	20	22	20	19	20	17	18	21
XP_020949233;XP_013844056;XP_013844055;NP_999480;XP_013844054	XP_020949233;XP_013844056;XP_013844055;NP_999480;XP_013844054	hormone-sensitive lipase isoform X2;hormone-sensitive lipase isoform X3;hormone-sensitive lipase isoform X3;hormone-sensitive lipase;hormone-sensitive lipase isoform X1	LIPE	5	39	39	39	58.1	58.1	58.1	88.703	0	323.31	39315000000	592				NaN	NaN	NaN	31	30	30	27	31	30	24	23	28	26	31	30	30	29	28	29	31	29	31	30	30	27	31	30	24	23	28	26
NP_001157470	NP_001157470	annexin A1	ANXA1	1	21	21	21	55.5	55.5	55.5	38.759	0	323.31	38815000000	363				21	21	21	17	17	16	17	15	17	16	16	16	16	16	16	17	16	16	20	16	15	17	17	16	17	15	17	16	16	16	16
XP_005671765;XP_005671766;NP_001161101;XP_020930366;XP_020930365;XP_020930367;XP_020930364;XP_005671764;XP_020930363;XP_005661690;XP_020940402;XP_020940400;XP_020940401;XP_003354318;XP_013850555;XP_013850556;XP_013850557;XP_005661691	XP_005671765;XP_005671766;NP_001161101;XP_020930366;XP_020930365;XP_020930367;XP_020930364;XP_005671764;XP_020930363	long-chain-fatty-acid--CoA ligase 1 isoform X1;long-chain-fatty-acid--CoA ligase 1 isoform X1;long-chain-fatty-acid--CoA ligase 1;long-chain-fatty-acid--CoA ligase 1 isoform X2;long-chain-fatty-acid--CoA ligase 1 isoform	ACSL1	18	35	35	35	49.6	49.6	49.6	78.032	0	253.21	38796000000	462				NaN	NaN	NaN	29	28	31	27	28	31	28	16	25	25	28	26	26	21	24	17	23	22	29	28	31	27	28	31	28	16	25	25
NP_001230836	NP_001230836	heat shock cognate 71 kDa protein	HSPA8	1	27	25	19	46.4	44.4	34.4	70.865	0	323.31	38575000000	445				27	25	19	23	20	22	22	17	22	21	19	21	18	20	22	21	19	21	22	23	20	21	18	20	20	15	20	19	17	19	16
XP_003128180;CON__Q2KJF1	XP_003128180	alpha-1B-glycoprotein	A1BG	2	22	22	22	55.4	55.4	55.4	54.396	0	323.31	37240000000	498				NaN	NaN	NaN	14	13	15	16	17	15	13	17	14	16	13	12	15	15	15	18	15	14	14	13	15	16	17	15	13	17	14	16
XP_020922086	XP_020922086	protein disulfide-isomerase	P4HB	1	28	28	28	62.4	62.4	62.4	56.398	0	323.31	37151000000	446				28	28	28	21	20	20	22	20	20	18	18	19	19	20	20	20	20	19	23	19	19	21	20	20	22	20	20	18	18	19	19
XP_001927300	XP_001927300	LOW QUALITY PROTEIN: A-kinase anchor protein 12	AKAP12	1	51	51	51	43.7	43.7	43.7	186.3	0	323.31	36979000000	829				51	51	51	31	37	27	36	27	33	37	32	37	33	36	32	35	40	33	26	39	39	31	37	27	36	27	33	37	32	37	33
XP_020946892	XP_020946892	LOW QUALITY PROTEIN: integrin alpha-7	ITGA7	1	35	35	35	33	33	33	141.75	0	323.31	36968000000	551				35	35	35	26	25	29	24	24	24	25	21	25	26	27	27	28	27	25	28	28	25	26	25	29	24	24	24	25	21	25	26
NP_001182041	NP_001182041	protein disulfide-isomerase A3 precursor	PDIA3	1	34	34	34	60.4	60.4	60.4	56.858	0	323.31	36739000000	546				34	34	34	26	27	24	24	23	26	25	23	24	26	26	25	26	26	26	26	24	25	26	27	24	24	23	26	25	23	24	26
XP_020930866	XP_020930866	LOW QUALITY PROTEIN: tensin-1	TNS1	1	55	55	53	43.6	43.6	42.8	185.6	0	323.31	36486000000	808				55	55	53	43	38	35	36	37	29	35	37	34	46	50	48	47	47	42	48	45	43	43	38	35	36	37	29	35	37	34	46
NP_001231453;XP_005666850	NP_001231453;XP_005666850	fibrinogen gamma chain precursor;fibrinogen gamma chain isoform X1	FGG	2	16	16	16	48.4	48.4	48.4	49.618	0	323.31	36125000000	307				NaN	NaN	NaN	12	14	15	10	11	15	11	11	11	12	14	11	9	12	15	11	10	15	12	14	15	10	11	15	11	11	11	12
NP_001038020;XP_005673463;XP_020936571	NP_001038020;XP_005673463;XP_020936571	thymosin beta-4;thymosin beta-4 isoform X1;thymosin beta-4-like	TMSB4X	3	6	6	6	86.4	86.4	86.4	5.0526	0	323.31	35775000000	249				NaN	NaN	NaN	5	5	5	6	5	5	5	5	5	6	6	6	6	5	5	6	5	5	5	5	5	6	5	5	5	5	5	6
XP_001929678;XP_013852604;XP_020945522;XP_013852605	XP_001929678;XP_013852604;XP_020945522;XP_013852605	selenium-binding protein 1 isoform X3;selenium-binding protein 1 isoform X2;selenium-binding protein 1 isoform X1;selenium-binding protein 1 isoform X4	SELENBP1	4	27	27	27	68.2	68.2	68.2	52.534	0	270.67	35653000000	408				NaN	NaN	NaN	21	22	19	19	17	19	20	21	20	22	21	19	22	21	25	16	19	21	21	22	19	19	17	19	20	21	20	22
XP_020946052;XP_020946051;XP_020946027;XP_020946028;XP_020946029;XP_020946030;XP_020946031;XP_020946032;XP_020946022;XP_020946023;XP_020946024;XP_020946036;XP_020946038;XP_020946039;XP_020946033;XP_020946034;XP_020946040;XP_020946042;XP_020946041;XP_020946035;XP_020946043;XP_020946044;XP_020946037;XP_020946045;XP_020946046;XP_020946047;XP_020946048;XP_020946049;XP_020946050;XP_020946026	XP_020946052;XP_020946051;XP_020946027;XP_020946028;XP_020946029;XP_020946030;XP_020946031;XP_020946032;XP_020946022;XP_020946023;XP_020946024;XP_020946036;XP_020946038;XP_020946039;XP_020946033;XP_020946034;XP_020946040;XP_020946042;XP_020946041;XP_020946035;XP_020946043;XP_020946044;XP_020946037;XP_020946045;XP_020946046;XP_020946047;XP_020946048;XP_020946049;XP_020946050;XP_020946026	plectin isoform X29;plectin isoform X28;plectin isoform X5;plectin isoform X6;plectin isoform X7;plectin isoform X8;plectin isoform X9;plectin isoform X9;plectin isoform X1;plectin iso	PLEC	30	163	163	161	39.8	39.8	39.4	510.91	0	323.31	35221000000	1619				NaN	NaN	NaN	101	102	77	91	58	83	102	106	107	101	112	115	100	111	115	109	97	113	101	102	77	91	58	83	102	106	107	101
XP_003131485;XP_003131510;CON__P35900;XP_003131482;CON__Q9D312;CON__Q9UE12;CON__Q15323;XP_005653958;NP_001231824;CON__Q14525;XP_003131478;CON__O76009;XP_020922677;CON__Q6NTB9;XP_003358093;XP_020921967;CON__Q9C075;CON__O76011;CON__Q6IFU5;CON__Q8N1A0;CON__Q8IUT8;XP_020922678	XP_003131485	keratin, type I cytoskeletal 19	KRT19	22	34	33	14	77.2	75.5	40.6	44.213	0	323.31	35169000000	317				NaN	NaN	NaN	23	32	26	28	10	27	31	27	33	4	11	8	5	17	3	3	1	4	22	31	25	27	9	26	30	26	32	3
XP_003360037;XP_013848561;XP_013848555	XP_003360037	protein-glutamine gamma-glutamyltransferase 2	TGM2	3	36	36	36	54.6	54.6	54.6	77.211	0	323.31	35163000000	488				NaN	NaN	NaN	32	31	29	31	30	32	28	28	30	22	21	27	24	23	31	22	28	21	32	31	29	31	30	32	28	28	30	22
XP_020923210;XP_020923211	XP_020923210;XP_020923211	14-3-3 protein epsilon isoform X1;14-3-3 protein epsilon isoform X2	YWHAE	2	18	16	16	60.4	53.3	53.3	29.174	0	218.48	33290000000	330				NaN	NaN	NaN	16	16	15	15	15	15	15	15	15	14	14	15	15	15	17	14	15	15	14	14	13	13	13	13	13	13	13	12
XP_003135523;XP_013841982	XP_003135523;XP_013841982	biglycan isoform X2;biglycan isoform X1	BGN	2	19	19	19	48	48	48	41.475	0	323.31	33241000000	358				NaN	NaN	NaN	12	12	12	12	10	11	11	12	12	13	13	14	13	13	14	19	13	13	12	12	12	12	10	11	11	12	12	13
XP_020929234;XP_001927831;XP_001927836	XP_020929234;XP_001927831;XP_001927836	dihydropyrimidinase-related protein 2 isoform X2;dihydropyrimidinase-related protein 2 isoform X3;dihydropyrimidinase-related protein 2 isoform X1	DPYSL2	3	25	25	23	58.9	58.9	53.7	61.261	0	323.31	33126000000	387				NaN	NaN	NaN	17	17	16	18	14	16	15	14	15	19	18	21	21	20	21	20	21	20	17	17	16	18	14	16	15	14	15	19
XP_020955330;XP_001928857	XP_020955330;XP_001928857	serpin A3-8;serpin A3-8	LOC100153899	2	19	14	10	56.5	34.8	23.6	46.968	0	323.31	32563000000	307				NaN	NaN	NaN	12	9	11	9	11	15	11	10	11	13	12	12	12	10	18	12	12	13	10	8	9	9	10	11	9	9	9	10
XP_003126030	XP_003126030	LOW QUALITY PROTEIN: NADH-cytochrome b5 reductase 3-like	LOC100524254	1	15	15	15	46.5	46.5	46.5	34.02	0	323.31	32120000000	287				15	15	15	10	9	11	11	10	9	11	11	9	12	11	11	11	11	12	12	12	11	10	9	11	11	10	9	11	11	9	12
NP_001001535;XP_020930326	NP_001001535;XP_020930326	desmin;desmin isoform X1	DES	2	40	36	36	71.8	69.2	69.2	53.628	0	323.31	31585000000	316				NaN	NaN	NaN	24	9	25	5	23	6	25	29	15	4	21	30	22	26	27	36	10	4	21	5	21	3	21	3	22	25	13	1
XP_020957142;XP_020957143;CON__P02672	XP_020957142;XP_020957143	fibrinogen alpha chain isoform X1;fibrinogen alpha chain isoform X2	FGA	3	23	23	23	28.6	28.6	28.6	101.09	0	323.31	31371000000	353				NaN	NaN	NaN	16	17	16	15	16	17	15	15	16	16	16	17	13	14	18	13	16	16	16	17	16	15	16	17	15	15	16	16
XP_020924205;XP_005669625;NP_001116588;XP_005669626	XP_020924205;XP_005669625;NP_001116588;XP_005669626	guanine nucleotide-binding protein G(i) subunit alpha-2 isoform X1;guanine nucleotide-binding protein G(i) subunit alpha-2 isoform X1;guanine nucleotide-binding protein G(i) subunit alpha-2;guanine nucleotide-binding protein G(i)	GNAI2	4	17	17	12	57.5	57.5	40.6	40.464	0	323.31	31178000000	387				NaN	NaN	NaN	16	15	15	15	13	14	14	16	15	13	15	15	14	15	13	12	14	14	16	15	15	15	13	14	14	16	15	13
XP_020953871;NP_001231576	XP_020953871;NP_001231576	cytosolic 10-formyltetrahydrofolate dehydrogenase isoform X1;cytosolic 10-formyltetrahydrofolate dehydrogenase	ALDH1L1	2	47	47	41	62	62	57.4	98.838	0	323.31	30979000000	615				NaN	NaN	NaN	40	42	39	40	35	41	40	32	44	36	36	37	39	34	38	27	33	33	40	42	39	40	35	41	40	32	44	36
NP_001095294;CON__Q3KUS7	NP_001095294	complement factor B precursor	CFB	2	28	28	2	40.5	40.5	1.6	85.864	0	323.31	30920000000	353				NaN	NaN	NaN	21	21	21	16	19	25	21	18	20	19	21	22	18	20	26	19	20	21	21	21	21	16	19	25	21	18	20	19
NP_001230432	NP_001230432	adipogenesis regulatory factor	ADIRF	1	5	5	5	71.1	71.1	71.1	7.8887	0	323.31	30829000000	104				5	5	5	3	5	4	4	4	4	3	4	4	4	4	4	4	3	4	4	4	4	3	5	4	4	4	4	3	4	4	4
NP_001123419	NP_001123419	tropomyosin beta chain	TPM2	1	33	22	0	67.9	51.2	0	33.346	0	323.31	30557000000	257				33	22	0	25	15	21	17	20	17	24	29	23	18	23	28	18	18	24	27	14	16	16	6	12	8	11	8	15	18	14	9
NP_001116561;CON__ENSEMBL:ENSBTAP00000007350	NP_001116561	complement C4-A precursor	C4A	2	52	52	48	38.3	38.3	37.2	192.51	0	323.31	30419000000	747				NaN	NaN	NaN	36	43	39	40	40	45	37	41	46	40	37	40	33	36	47	36	37	46	36	43	39	40	40	45	37	41	46	40
NP_001241645	NP_001241645	60 kDa heat shock protein, mitochondrial	HSPD1	1	28	28	28	53.1	53.1	53.1	60.867	0	323.31	30244000000	424				28	28	28	23	24	23	21	23	23	21	21	21	19	23	23	21	20	22	20	20	18	23	24	23	21	23	23	21	21	21	19
NP_998952	NP_998952	alpha-1-antichymotrypsin 2 precursor	SERPINA3-2	1	21	17	14	66.3	54.7	52.8	46.644	0	323.31	29862000000	386				21	17	14	18	16	16	16	15	18	15	16	18	19	19	16	16	16	19	12	17	18	15	13	13	14	13	15	13	14	15	16
XP_020922253	XP_020922253	LOW QUALITY PROTEIN: collagen alpha-1(XV) chain	COL15A1	1	17	17	17	14.6	14.6	14.6	139.16	0	106.33	29810000000	211				17	17	17	13	12	12	13	11	11	10	10	11	11	13	12	12	12	9	11	11	11	13	12	12	13	11	11	10	10	11	11
XP_003483583	XP_003483583	phosphoglycerate mutase 1	PGAM1	1	15	15	11	60.2	60.2	49.2	28.804	0	323.31	29750000000	362				15	15	11	12	10	10	11	11	11	11	10	11	10	10	10	12	10	10	13	10	10	12	10	10	11	11	11	11	10	11	10
XP_020938403;XP_020938402;XP_020938401	XP_020938403;XP_020938402;XP_020938401	glutathione S-transferase P-like isoform X3;glutathione S-transferase P-like isoform X2;glutathione S-transferase P-like isoform X1	LOC100739163	3	14	14	12	68.8	68.8	68.8	23.642	0	323.31	29639000000	228				NaN	NaN	NaN	8	8	8	6	5	5	7	6	6	7	7	8	8	9	9	9	7	8	8	8	8	6	5	5	7	6	6	7
XP_003354827	XP_003354827	prenylcysteine oxidase 1	PCYOX1	1	13	13	13	39.7	39.7	39.7	56.989	0	249.73	29636000000	252				13	13	13	10	11	10	12	9	12	10	8	10	11	12	11	12	11	10	11	11	11	10	11	10	12	9	12	10	8	10	11
XP_001924368	XP_001924368	NADP-dependent malic enzyme	ME1	1	25	25	24	57.4	57.4	57.4	63.819	0	323.31	29508000000	452				25	25	24	24	21	21	21	22	22	18	16	21	20	22	20	22	19	15	10	19	19	24	21	21	21	22	22	18	16	21	20
XP_020924726;XP_020924725;XP_020924724;XP_020924723;XP_020924722;XP_020924721;XP_020924720	XP_020924726;XP_020924725;XP_020924724;XP_020924723;XP_020924722;XP_020924721;XP_020924720	filamin-B isoform X7;filamin-B isoform X6;filamin-B isoform X5;filamin-B isoform X4;filamin-B isoform X3;filamin-B isoform X2;filamin-B isoform X1	FLNB	7	89	83	81	49.8	47.7	46.4	275.36	0	323.31	29411000000	1066				NaN	NaN	NaN	76	65	62	63	55	57	63	69	64	67	76	70	63	73	69	48	73	66	70	60	57	58	51	54	57	63	59	63
XP_005663495;XP_005663494;XP_003355214;NP_001278853	XP_005663495;XP_005663494;XP_003355214;NP_001278853	protein S100-A10 isoform X1;protein S100-A10 isoform X1;protein S100-A10 isoform X1;protein S100-A10	S100A10	4	5	5	5	37.1	37.1	37.1	11.203	0	188.76	29388000000	172				NaN	NaN	NaN	3	3	3	3	3	3	3	3	3	3	3	3	3	3	3	4	3	3	3	3	3	3	3	3	3	3	3	3
NP_999550;XP_020939044;XP_020939049	NP_999550;XP_020939044;XP_020939049	prostaglandin reductase 1;prostaglandin reductase 1 isoform X1;prostaglandin reductase 1 isoform X2	PTGR1	3	12	12	12	44.4	44.4	44.4	35.761	0	136.05	29303000000	288				NaN	NaN	NaN	11	11	11	11	11	10	10	9	10	9	10	10	10	11	10	9	9	10	11	11	11	11	11	10	10	9	10	9
XP_020938823;XP_020938824	XP_020938823;XP_020938824	very-long-chain 3-oxoacyl-CoA reductase isoform X1;very-long-chain 3-oxoacyl-CoA reductase isoform X2	HSD17B12	2	15	15	15	48.1	48.1	48.1	34.495	0	323.31	29240000000	232				NaN	NaN	NaN	14	12	10	12	11	13	12	10	14	11	12	11	13	12	11	10	12	13	14	12	10	12	11	13	12	10	14	11
XP_020953154;XP_020953153;XP_020953152;XP_020953151;XP_020953150;XP_020953149	XP_020953154;XP_020953153;XP_020953152;XP_020953151;XP_020953150;XP_020953149	guanine nucleotide-binding protein G(I)/G(S)/G(T) subunit beta-1;guanine nucleotide-binding protein G(I)/G(S)/G(T) subunit beta-1;guanine nucleotide-binding protein G(I)/G(S)/G(T) subunit beta-1;guanine nucleotide-binding protein G(	GNB1	6	17	17	12	59.4	59.4	41.2	37.377	0	323.31	29107000000	295				NaN	NaN	NaN	13	14	14	11	12	12	11	11	12	11	12	12	13	13	12	14	13	13	13	14	14	11	12	12	11	11	12	11
NP_999495;CON__Q3ZBD7	NP_999495;CON__Q3ZBD7	glucose-6-phosphate isomerase	GPI	2	18	18	18	35.1	35.1	35.1	63.125	0	323.31	28618000000	311			+	NaN	NaN	NaN	15	15	15	13	13	13	12	12	16	15	14	15	14	16	14	11	14	14	15	15	15	13	13	13	12	12	16	15
XP_003354050;XP_020939748	XP_003354050;XP_020939748	elongation factor 2 isoform X1;elongation factor 2 isoform X2	EEF2	2	34	34	33	43.2	43.2	42.1	95.353	0	323.31	28612000000	564				NaN	NaN	NaN	31	26	29	26	24	27	26	24	28	24	27	29	24	27	29	21	24	27	31	26	29	26	24	27	26	24	28	24
NP_001038077	NP_001038077	tubulin beta chain	TUBB	1	24	7	6	68.2	20.5	17.1	49.67	0	323.31	28387000000	226				24	7	6	20	22	20	21	18	20	20	20	19	21	21	22	21	22	22	22	20	20	6	7	6	6	5	6	6	6	6	6
NP_001038055;CON__P06868	NP_001038055	plasminogen precursor	PLG	2	35	35	35	54.5	54.5	54.5	90.614	0	323.31	28368000000	444				NaN	NaN	NaN	27	27	25	23	19	30	25	18	26	26	27	26	24	20	32	22	24	26	27	27	25	23	19	30	25	18	26	26
XP_003357777	XP_003357777	cytoplasmic aconitate hydratase	ACO1	1	42	42	42	59.4	59.4	59.4	98.213	0	323.31	28317000000	542				42	42	42	34	35	34	31	31	36	25	27	35	30	24	30	32	26	34	25	32	29	34	35	34	31	31	36	25	27	35	30
XP_005662598;XP_005662597;XP_020941217;XP_020941218;XP_005662601	XP_005662598;XP_005662597;XP_020941217;XP_020941218	reticulon-4 isoform X3;reticulon-4 isoform X1;reticulon-4 isoform X2;reticulon-4 isoform X4	RTN4	5	28	28	19	40.6	40.6	28.7	125.9	0	323.31	27746000000	427				NaN	NaN	NaN	25	21	21	22	20	22	17	8	20	23	23	24	23	25	23	21	21	21	25	21	21	22	20	22	17	8	20	23
XP_003133690	XP_003133690	LOW QUALITY PROTEIN: fibronectin	FN1	1	62	62	62	34.3	34.3	34.3	288.82	0	323.31	27577000000	676				62	62	62	34	42	37	41	29	31	34	38	39	47	47	53	40	45	45	41	37	49	34	42	37	41	29	31	34	38	39	47
NP_001161111	NP_001161111	annexin A4	ANXA4	1	21	20	20	54.9	52.7	52.7	35.828	0	323.31	27312000000	422				21	20	20	17	18	18	18	17	18	18	19	17	18	19	19	19	16	16	19	17	14	16	17	17	17	16	17	17	18	16	17
NP_001153087	NP_001153087	keratin, type II cytoskeletal 8	KRT8	1	35	30	19	62	56.6	38.7	54.426	0	323.31	27261000000	186				35	30	19	14	33	20	19	11	19	25	29	30	6	7	11	6	12	6	5	4	4	11	29	15	17	7	14	21	24	27	3
XP_020936424;XP_005653007;XP_005653006;XP_005653005;NP_999125	XP_020936424;XP_005653007;XP_005653006;XP_005653005;NP_999125	voltage-dependent anion-selective channel protein 1 isoform X1;voltage-dependent anion-selective channel protein 1 isoform X1;voltage-dependent anion-selective channel protein 1 isoform X1;voltage-dependent anion-selective channe	VDAC1	5	16	16	16	65	65	65	30.726	0	323.31	26926000000	320				NaN	NaN	NaN	13	14	13	13	13	14	13	13	13	13	13	13	13	12	11	12	14	11	13	14	13	13	13	14	13	13	13	13
XP_005662019	XP_005662019	14-3-3 protein gamma	YWHAG	1	12	10	10	55.9	51.8	51.8	28.302	0	323.31	26653000000	202				12	10	10	10	12	10	9	9	10	10	10	10	9	10	9	9	10	8	9	9	9	8	10	8	7	7	8	8	8	8	7
XP_020921695;XP_020921694;NP_001116613	XP_020921695;XP_020921694;NP_001116613	myosin-4 isoform X1;myosin-4 isoform X1;myosin-4	MYH4	3	102	101	20	49.7	49.3	11.1	223.23	0	323.31	26622000000	189				NaN	NaN	NaN	1	1	2	1	2	2	4	3	102	1	4	3	4	2	5	3	2	6	0	0	1	0	1	1	3	2	101	0
XP_020939350;XP_020939349	XP_020939350;XP_020939349	very-long-chain enoyl-CoA reductase isoform X2;very-long-chain enoyl-CoA reductase isoform X1	TECR	2	12	12	12	26.3	26.3	26.3	36.011	0	224.99	26320000000	239				NaN	NaN	NaN	9	9	8	10	11	10	11	8	8	10	10	9	10	9	8	10	9	9	9	9	8	10	11	10	11	8	8	10
XP_020952403;XP_020952402;XP_020952401	XP_020952403;XP_020952402;XP_020952401	peroxiredoxin-1;peroxiredoxin-1;peroxiredoxin-1	PRDX1	3	11	11	9	60.8	60.8	54.8	22.248	0	116.76	26149000000	161				NaN	NaN	NaN	8	9	7	8	9	6	6	9	9	5	8	8	8	7	7	5	7	6	8	9	7	8	9	6	6	9	9	5
NP_001231082	NP_001231082	malate dehydrogenase, mitochondrial	MDH2	1	17	17	17	57.4	57.4	57.4	35.579	0	323.31	25921000000	287				17	17	17	15	15	14	13	12	13	10	11	13	14	14	14	14	14	13	12	13	14	15	15	14	13	12	13	10	11	13	14
NP_999119	NP_999119	aconitate hydratase, mitochondrial precursor	ACO2	1	28	28	28	39.2	39.2	39.2	85.76	0	323.31	25863000000	480				28	28	28	24	26	25	25	25	26	20	17	23	19	22	26	23	23	21	16	23	22	24	26	25	25	25	26	20	17	23	19
XP_020949216;XP_020949221;XP_020949219;XP_020949218;XP_020949217;XP_020949222	XP_020949216;XP_020949221;XP_020949219;XP_020949218;XP_020949217;XP_020949222	liver carboxylesterase isoform X1;liver carboxylesterase isoform X5;liver carboxylesterase isoform X4;liver carboxylesterase isoform X3;liver carboxylesterase isoform X2;liver carboxylesterase isoform X6	CES1	6	22	22	4	46.1	46.1	13.1	61.863	0	298.06	25842000000	337				NaN	NaN	NaN	20	21	22	20	19	20	0	20	0	20	20	19	20	18	18	0	20	0	20	21	22	20	19	20	0	20	0	20
NP_999103	NP_999103	succinyl-CoA:3-ketoacid coenzyme A transferase 1, mitochondrial precursor	OXCT1	1	19	19	19	45.8	45.8	45.8	56.406	0	323.31	25768000000	265				19	19	19	14	12	12	12	11	11	12	11	12	14	15	16	14	15	13	16	13	13	14	12	12	12	11	11	12	11	12	14
XP_013841673;NP_001009578	XP_013841673;NP_001009578	moesin isoform X1;moesin	MSN	2	34	34	26	55	55	42.2	67.945	0	323.31	25742000000	440				NaN	NaN	NaN	24	24	22	23	20	26	20	20	25	25	26	26	24	26	24	25	22	22	24	24	22	23	20	26	20	20	25	25
XP_003356918;XP_020956716	XP_003356918;XP_020956716	cytosol aminopeptidase isoform X2;cytosol aminopeptidase isoform X1	LAP3	2	25	25	25	52.4	52.4	52.4	56.046	0	323.31	25394000000	428				NaN	NaN	NaN	24	20	21	20	17	19	19	22	22	20	21	23	24	22	23	19	21	22	24	20	21	20	17	19	19	22	22	20
NP_999012	NP_999012	inhibitor of carbonic anhydrase precursor	TF	1	38	37	3	59.9	58.2	6	77.555	0	323.31	25115000000	602				38	37	3	25	27	25	28	28	27	29	29	27	29	25	27	28	27	27	26	27	27	25	26	24	27	27	26	28	28	27	28
NP_999445	NP_999445	transitional endoplasmic reticulum ATPase	VCP	1	28	28	3	42.1	42.1	4.6	89.288	0	323.31	24857000000	528				28	28	3	23	23	21	23	22	22	22	22	22	23	22	22	21	22	23	23	22	22	23	23	21	23	22	22	22	22	22	23
XP_005672670	XP_005672670	LOW QUALITY PROTEIN: annexin A6	ANXA6	1	40	40	40	55.9	55.9	55.9	75.667	0	323.31	24629000000	526				40	40	40	27	27	26	24	26	27	28	27	27	21	25	31	30	25	26	28	26	29	27	27	26	24	26	27	28	27	27	21
XP_003357724	XP_003357724	cysteine and glycine-rich protein 1	CSRP1	1	9	9	9	50.8	50.8	50.8	20.644	0	323.31	24476000000	191				9	9	9	9	4	5	4	5	3	6	9	6	4	7	9	7	7	9	4	6	7	9	4	5	4	5	3	6	9	6	4
XP_020937243	XP_020937243	LOW QUALITY PROTEIN: cytoplasmic dynein 1 heavy chain 1	DYNC1H1	1	115	115	115	29.3	29.3	29.3	531.98	0	323.31	24432000000	1075				115	115	115	87	79	76	70	65	78	64	68	81	73	84	84	78	85	81	63	80	82	87	79	76	70	65	78	64	68	81	73
NP_001072131	NP_001072131	protein DJ-1	PARK7	1	14	14	14	64.6	64.6	64.6	19.936	0	323.31	23932000000	251				14	14	14	10	11	10	10	8	9	8	11	9	10	11	11	9	8	9	8	9	9	10	11	10	10	8	9	8	11	9	10
NP_001167604	NP_001167604	calreticulin precursor	CALR	1	16	16	16	48.9	48.9	48.9	48.287	0	309.25	23456000000	299				16	16	16	13	12	12	13	12	10	11	11	12	12	11	10	10	9	10	13	11	12	13	12	12	13	12	10	11	11	12	12
XP_005669508;CON__Q2KIS7	XP_005669508	tetranectin	CLEC3B	2	11	11	11	51	51	51	22.19	0	323.31	23423000000	188				NaN	NaN	NaN	7	7	8	7	7	7	8	7	8	9	9	10	10	10	9	10	9	7	7	7	8	7	7	7	8	7	8	9
XP_020946788;NP_999268	XP_020946788;NP_999268	endoplasmin isoform X1;endoplasmin precursor	HSP90B1	2	29	27	27	38	36.2	36.2	92.331	0	188.38	23336000000	313				NaN	NaN	NaN	22	20	23	20	20	20	20	20	22	21	23	20	16	18	20	20	20	20	20	18	21	18	18	18	18	18	20	19
XP_003127107	XP_003127107	heat shock protein beta-6	HSPB6	1	10	10	10	93.9	93.9	93.9	17.431	0	104.28	23317000000	166				10	10	10	9	7	8	7	9	9	8	8	9	9	9	9	9	9	9	10	9	9	9	7	8	7	9	9	8	8	9	9
XP_020956182;NP_001072156	XP_020956182;NP_001072156	extracellular superoxide dismutase isoform X1;extracellular superoxide dismutase precursor	SOD3	2	6	6	6	32.7	32.7	32.7	32.469	0	186.39	23171000000	120				NaN	NaN	NaN	3	4	4	3	3	3	3	3	5	4	5	5	3	4	4	4	3	4	3	4	4	3	3	3	3	3	5	4
XP_020954569;XP_020945330;XP_013852411	XP_020954569	ras GTPase-activating-like protein IQGAP1	IQGAP1	3	58	58	57	41.3	41.3	40.7	189.25	0	323.31	23064000000	849				NaN	NaN	NaN	46	42	40	39	37	39	37	46	46	45	46	49	45	42	49	31	46	48	46	42	40	39	37	39	37	46	46	45
XP_020947363;XP_020947362;XP_020947361;XP_020947360;XP_020947359;XP_020947366;XP_020947365;XP_020947364;XP_013841140;XP_005669383;XP_020927153	XP_020947363;XP_020947362;XP_020947361;XP_020947360;XP_020947359;XP_020947366;XP_020947365;XP_020947364;XP_013841140	cysteine sulfinic acid decarboxylase isoform X5;cysteine sulfinic acid decarboxylase isoform X4;cysteine sulfinic acid decarboxylase isoform X3;cysteine sulfinic acid decarboxylase isoform X2;cysteine sulfinic acid decarboxy	CSAD	11	15	15	15	33.1	33.1	33.1	61.187	0	110.62	22967000000	117				NaN	NaN	NaN	9	9	12	11	10	13	10	9	10	9	11	10	11	10	6	10	9	7	9	9	12	11	10	13	10	9	10	9
NP_001116645	NP_001116645	ras-related protein Rab-1B	RAB1B	1	10	10	4	62.2	62.2	35.3	22.112	0	323.31	22664000000	203				10	10	4	8	7	7	8	7	7	7	7	7	7	8	7	8	7	7	9	7	7	8	7	7	8	7	7	7	7	7	7
XP_020921798;XP_020921797;NP_001188313;XP_020921795	XP_020921798;XP_020921797;NP_001188313;XP_020921795	rho GDP-dissociation inhibitor 1 isoform X2;rho GDP-dissociation inhibitor 1 isoform X2;rho GDP-dissociation inhibitor 1;rho GDP-dissociation inhibitor 1 isoform X1	ARHGDIA	4	8	8	8	58.3	58.3	58.3	23.394	0	323.31	22456000000	192				NaN	NaN	NaN	6	7	6	6	6	6	6	7	6	6	7	7	7	5	8	5	6	6	6	7	6	6	6	6	6	7	6	6
XP_020949232;XP_020949230	XP_020949232;XP_020949230	phosphoglucomutase-1 isoform X2;phosphoglucomutase-1 isoform X1	PGM1	2	27	27	3	54	54	11.3	61.747	0	323.31	22388000000	376				NaN	NaN	NaN	21	23	22	21	22	22	18	19	22	21	23	20	21	20	22	18	23	21	21	23	22	21	22	22	18	19	22	21
NP_001231864	NP_001231864	transaldolase	TALDO1	1	14	14	14	43.6	43.6	43.6	37.428	0	323.31	22054000000	193				14	14	14	10	10	8	8	8	9	8	7	8	8	11	10	11	10	9	11	9	10	10	10	8	8	8	9	8	7	8	8
NP_999500;XP_020937225	NP_999500	tropomyosin alpha-4 chain	TPM4	2	31	22	10	71.8	58.1	18.1	28.521	0	323.31	22006000000	323				NaN	NaN	NaN	22	22	21	22	21	21	21	25	22	21	23	23	22	21	22	30	22	22	15	15	14	15	14	14	14	16	15	14
NP_001231345;CON__P02584	NP_001231345;CON__P02584	profilin-1	PFN1	2	10	10	10	84.3	84.3	84.3	15.043	0	189.63	21939000000	245			+	NaN	NaN	NaN	8	8	8	7	7	8	7	9	8	8	8	8	8	8	8	8	8	7	8	8	8	7	7	8	7	9	8	8
XP_020937161;NP_001230504	XP_020937161;NP_001230504	creatine kinase B-type isoform X1;creatine kinase B-type	CKB	2	14	14	14	44.4	44.4	44.4	42.687	0	323.31	21913000000	331				NaN	NaN	NaN	12	12	12	12	12	12	10	11	11	12	13	13	14	13	12	13	12	11	12	12	12	12	12	12	10	11	11	12
NP_001123430	NP_001123430	antithrombin-III precursor	SERPINC1	1	21	21	17	40.6	40.6	35.6	52.385	0	323.31	21736000000	361				21	21	17	20	18	21	18	15	20	13	13	21	17	20	21	19	19	18	10	21	18	20	18	21	18	15	20	13	13	21	17
NP_999133;XP_013835739;XP_020919724	NP_999133;XP_013835739;XP_020919724	integrin beta-1 precursor;integrin beta-1 isoform X2;integrin beta-1 isoform X1	ITGB1	3	18	18	18	25.3	25.3	25.3	88.265	0	220.31	21709000000	299				NaN	NaN	NaN	13	14	13	13	13	12	13	13	14	14	14	16	15	13	15	12	14	14	13	14	13	13	13	12	13	13	14	14
NP_001116644	NP_001116644	glycogen phosphorylase, liver form	PYGL	1	34	34	29	37.6	37.6	32.1	97.504	0	323.31	21700000000	518				34	34	29	25	25	25	25	22	21	27	20	22	22	24	24	28	23	24	27	23	26	25	25	25	25	22	21	27	20	22	22
NP_001090965	NP_001090965	cystatin-B	CSTB	1	4	4	4	42.9	42.9	42.9	11.1	0	100.27	21659000000	68				4	4	4	3	3	3	3	2	4	4	2	3	3	3	3	3	3	4	2	3	3	3	3	3	3	2	4	4	2	3	3
XP_020946803;NP_999441;XP_020946802;XP_020946806;XP_020946804	XP_020946803;NP_999441;XP_020946802;XP_020946806;XP_020946804	citrate synthase, mitochondrial isoform X2;citrate synthase, mitochondrial precursor;citrate synthase, mitochondrial isoform X1;citrate synthase, mitochondrial isoform X4;citrate synthase, mitochondrial isoform X3	CS	5	12	12	12	26.7	26.7	26.7	48.704	0	167.87	21455000000	182				NaN	NaN	NaN	11	12	11	11	11	12	10	11	12	11	11	12	11	12	11	6	11	11	11	12	11	11	11	12	10	11	12	11
XP_020945467;XP_020945466	XP_020945467;XP_020945466	protein S100-A1 isoform X2;protein S100-A1 isoform X1	S100A1	2	6	6	6	52.1	52.1	52.1	10.518	0	323.31	21452000000	169				NaN	NaN	NaN	4	4	5	5	4	4	4	4	4	4	4	5	5	4	4	6	4	4	4	4	5	5	4	4	4	4	4	4
NP_999496	NP_999496	hydroxyacyl-coenzyme A dehydrogenase, mitochondrial precursor	HADH	1	10	10	10	43.3	43.3	43.3	34.161	0	181.45	21431000000	193				10	10	10	7	9	8	7	7	8	7	6	6	8	7	8	8	6	6	10	7	6	7	9	8	7	7	8	7	6	6	8
NP_001001643	NP_001001643	rab GDP dissociation inhibitor beta	GDI2	1	27	27	19	58	58	42.2	50.267	0	323.31	21350000000	353				27	27	19	18	17	17	16	17	17	19	17	18	19	19	19	20	19	21	21	19	18	18	17	17	16	17	17	19	17	18	19
XP_020945693;XP_020945692;XP_020945691;XP_020945690;XP_020945689;XP_020945688;XP_003355289;XP_001928684;XP_013852718;XP_020945694	XP_020945693;XP_020945692;XP_020945691;XP_020945690;XP_020945689;XP_020945688;XP_003355289;XP_001928684;XP_013852718;XP_020945694	ras-related protein Rap-1A isoform X1;ras-related protein Rap-1A isoform X1;ras-related protein Rap-1A isoform X1;ras-related protein Rap-1A isoform X1;ras-related protein Rap-1A isoform X1;ras-related protein R	RAP1A	10	10	10	2	53.3	53.3	15.2	20.987	0	228.09	21216000000	264				NaN	NaN	NaN	9	9	9	8	9	9	9	9	9	9	9	8	9	9	9	9	9	9	9	9	9	8	9	9	9	9	9	9
XP_020934641;XP_020934637;XP_005673365;XP_020934643;XP_020934642;XP_020934640;XP_020934639;XP_020934638	XP_020934641;XP_020934637;XP_005673365;XP_020934643;XP_020934642;XP_020934640;XP_020934639;XP_020934638	heterogeneous nuclear ribonucleoproteins A2/B1 isoform X3;heterogeneous nuclear ribonucleoproteins A2/B1 isoform X1;heterogeneous nuclear ribonucleoproteins A2/B1 isoform X1;heterogeneous nuclear ribonucleoproteins A2	HNRNPA2B1	8	17	17	17	40.9	40.9	40.9	33.911	0	206.77	21032000000	375				NaN	NaN	NaN	15	14	13	13	14	15	14	15	16	15	15	16	15	15	16	9	15	16	15	14	13	13	14	15	14	15	16	15
XP_020949999;XP_020949979;XP_020949970;XP_020949961;XP_020949956;XP_020949954;XP_020949949;XP_020949942;XP_020949934;XP_020949928;XP_020949921;XP_020949914;XP_020949993;XP_020949986	XP_020949999;XP_020949979;XP_020949970;XP_020949961;XP_020949956;XP_020949954;XP_020949949;XP_020949942;XP_020949934;XP_020949928;XP_020949921;XP_020949914;XP_020949993;XP_020949986	talin-2 isoform X6;talin-2 isoform X3;talin-2 isoform X2;talin-2 isoform X1;talin-2 isoform X1;talin-2 isoform X1;talin-2 isoform X1;talin-2 isoform X1;talin-2 isoform X1;talin-2 isofo	TLN2	14	79	67	67	44	40	40	267.45	0	323.31	20627000000	789				NaN	NaN	NaN	49	48	44	49	46	45	46	42	48	53	55	56	60	53	43	57	52	51	39	39	35	39	37	36	36	32	39	43
XP_020951657;XP_020951656;XP_020951655;XP_003127872;XP_020951665;XP_020951664;XP_020951663;XP_020951662	XP_020951657;XP_020951656;XP_020951655;XP_003127872;XP_020951665;XP_020951664;XP_020951663;XP_020951662	adenylyl cyclase-associated protein 1 isoform X1;adenylyl cyclase-associated protein 1 isoform X1;adenylyl cyclase-associated protein 1 isoform X1;adenylyl cyclase-associated protein 1 isoform X1;adenylyl cyclase-associated	CAP1	8	23	23	1	61.9	61.9	4.8	51.409	0	323.31	20585000000	340				NaN	NaN	NaN	19	19	14	17	15	16	17	18	15	15	14	16	16	18	17	13	16	16	19	19	14	17	15	16	17	18	15	15
CON__Q3SX09;CON__P02070	CON__Q3SX09;CON__P02070			2	5	4	3	21.4	16.4	11.9	22.06	0	88.556	20426000000	187			+	NaN	NaN	NaN	4	4	4	4	4	4	4	4	4	4	4	4	4	4	4	4	4	5	3	3	3	3	3	3	3	3	3	3
XP_020953996;XP_020953995;XP_020953994;XP_020953992;XP_020953991;XP_020953990;XP_020953989;XP_020953988;XP_020953987;XP_020953986;XP_020953997;XP_020953999;XP_020953993;XP_020953998	XP_020953996;XP_020953995;XP_020953994;XP_020953992;XP_020953991;XP_020953990;XP_020953989;XP_020953988;XP_020953987;XP_020953986;XP_020953997;XP_020953999;XP_020953993;XP_020953998	tenascin-X isoform X11;tenascin-X isoform X10;tenascin-X isoform X9;tenascin-X isoform X7;tenascin-X isoform X6;tenascin-X isoform X5;tenascin-X isoform X4;tenascin-X isoform X3;tenascin-X iso	TNXB	14	88	88	5	28.6	28.6	3.4	512.14	0	323.31	19779000000	718				NaN	NaN	NaN	37	43	38	44	25	31	45	54	63	57	47	46	54	60	54	52	44	69	37	43	38	44	25	31	45	54	63	57
XP_005657006	XP_005657006	synaptic vesicle membrane protein VAT-1 homolog	VAT1	1	22	22	22	69.8	69.8	69.8	42.687	0	323.31	19733000000	374				22	22	22	17	17	15	15	14	16	13	15	16	16	17	17	18	16	17	16	16	15	17	17	15	15	14	16	13	15	16	16
NP_999093	NP_999093	aspartate aminotransferase, mitochondrial precursor	GOT2	1	19	19	19	48.8	48.8	48.8	47.436	0	180.64	19443000000	253				19	19	19	13	15	13	13	14	13	12	12	13	12	13	14	15	13	14	14	15	14	13	15	13	13	14	13	12	12	13	12
XP_020923522	XP_020923522	LOW QUALITY PROTEIN: myosin-10	MYH10	1	81	59	57	39.6	29.5	28.9	235.85	0	323.31	19438000000	657				81	59	57	53	50	45	49	37	44	47	58	52	54	61	58	61	60	57	67	55	59	35	36	28	34	21	28	30	40	38	38
XP_020957796;XP_020957768;XP_020957787;XP_020957759;XP_020957783;XP_020957739;XP_020957784;XP_020957750;XP_020957777;XP_020957728;XP_020957772;XP_020957769;XP_020957719	XP_020957796;XP_020957768;XP_020957787;XP_020957759;XP_020957783;XP_020957739;XP_020957784;XP_020957750;XP_020957777;XP_020957728;XP_020957772;XP_020957769;XP_020957719	fermitin family homolog 2 isoform X6;fermitin family homolog 2 isoform X6;fermitin family homolog 2 isoform X5;fermitin family homolog 2 isoform X5;fermitin family homolog 2 isoform X3;fermitin family homol	FERMT2	13	29	29	29	48.2	48.2	48.2	77.887	0	181.12	19408000000	283				NaN	NaN	NaN	20	16	18	14	15	13	14	15	19	20	18	24	21	20	24	18	23	21	20	16	18	14	15	13	14	15	19	20
XP_005673018	XP_005673018	14-3-3 protein beta/alpha	YWHAB	1	13	11	11	55.3	48	48	28.112	0	323.31	19319000000	259				13	11	11	10	10	11	9	11	11	10	9	10	10	11	10	9	10	10	11	9	9	8	8	9	7	9	9	8	7	8	8
XP_020927834;NP_999534	XP_020927834;NP_999534	voltage-dependent anion-selective channel protein 2 isoform X1;voltage-dependent anion-selective channel protein 2	VDAC2	2	13	13	13	54.8	54.8	54.8	31.604	0	323.31	19121000000	189				NaN	NaN	NaN	12	12	11	11	12	12	12	7	11	9	12	12	11	11	11	10	12	11	12	12	11	11	12	12	12	7	11	9
NP_999127	NP_999127	trifunctional enzyme subunit alpha, mitochondrial	HADHA	1	18	18	18	29.8	29.8	29.8	83.106	0	323.31	18628000000	251				18	18	18	16	16	16	13	15	14	12	12	14	13	14	15	14	11	12	17	15	14	16	16	16	13	15	14	12	12	14	13
XP_020925039	XP_020925039	transmembrane protein 43	TMEM43	1	14	14	14	50.8	50.8	50.8	44.926	0	208.04	18426000000	260				14	14	14	13	12	14	13	12	12	13	12	13	12	13	14	14	12	13	12	12	12	13	12	14	13	12	12	13	12	13	12
XP_013834901;XP_005667453;NP_001139601	XP_013834901;XP_005667453;NP_001139601	thy-1 membrane glycoprotein isoform X1;thy-1 membrane glycoprotein isoform X1;thy-1 membrane glycoprotein precursor	THY1	3	6	6	6	38.5	38.5	38.5	17.955	0	201.36	18054000000	102				NaN	NaN	NaN	4	4	4	4	3	4	4	4	4	4	4	4	4	4	4	4	4	4	4	4	4	4	3	4	4	4	4	4
XP_001925038	XP_001925038	LOW QUALITY PROTEIN: myelin protein P0	MPZ	1	7	7	7	24.4	24.4	24.4	34.236	0	25.903	17879000000	41				7	7	7	0	0	1	0	1	1	0	1	2	1	0	4	1	7	1	1	0	2	0	0	1	0	1	1	0	1	2	1
NP_999471;XP_020937169;XP_020937173	NP_999471;XP_020937169;XP_020937173	peroxisomal multifunctional enzyme type 2;peroxisomal multifunctional enzyme type 2 isoform X1;peroxisomal multifunctional enzyme type 2 isoform X2	HSD17B4	3	27	27	27	46.7	46.7	46.7	80.101	0	323.31	17869000000	422				NaN	NaN	NaN	25	25	25	20	20	23	21	18	21	20	21	23	21	21	22	18	19	22	25	25	25	20	20	23	21	18	21	20
XP_005660829;XP_020936320	XP_005660829;XP_020936320	neutral alpha-glucosidase AB isoform X3;neutral alpha-glucosidase AB isoform X1	GANAB	2	32	32	1	37.9	37.9	3.1	109.21	0	303.75	17400000000	436				NaN	NaN	NaN	26	26	25	27	22	25	26	25	26	26	27	24	27	25	24	21	26	24	26	26	25	27	22	25	26	25	26	26
NP_999478;XP_020938922	NP_999478;XP_020938922	thioredoxin;thioredoxin isoform X1	TXN	2	9	9	9	88.6	88.6	88.6	11.828	0	147.19	17129000000	108				NaN	NaN	NaN	8	9	9	8	6	7	6	7	8	6	8	7	7	7	7	5	7	7	8	9	9	8	6	7	6	7	8	6
NP_001229990	NP_001229990	alpha-actinin-1	ACTN1	1	50	28	25	57.8	33.9	31.3	102.6	0	323.31	17102000000	429				50	28	25	43	38	38	36	30	36	37	46	39	33	39	45	34	37	37	37	34	37	25	20	19	20	14	18	19	28	21	16
NP_001103528	NP_001103528	tumor suppressor candidate 5	TRARG1	1	7	7	7	49.7	49.7	49.7	18.936	0	122	17071000000	89				7	7	7	5	7	7	5	5	5	5	3	5	5	4	5	5	3	3	4	4	5	5	7	7	5	5	5	5	3	5	5
XP_020927969;XP_020927964;XP_020927962;XP_020927957;XP_020927948;XP_020927942;XP_020927939;XP_020927932;XP_020927926;XP_020927920;XP_020927918;XP_020927913;XP_020927911;XP_020927986;XP_020927985;XP_020927979	XP_020927969;XP_020927964;XP_020927962;XP_020927957;XP_020927948;XP_020927942;XP_020927939;XP_020927932;XP_020927926;XP_020927920;XP_020927918;XP_020927913;XP_020927911	utrophin isoform X11;utrophin isoform X10;utrophin isoform X10;utrophin isoform X9;utrophin isoform X8;utrophin isoform X7;utrophin isoform X6;utrophin isoform X5;utrophin isoform X4;u	UTRN	16	80	80	79	30	30	29.8	387.81	0	323.31	16932000000	741				NaN	NaN	NaN	57	53	49	46	45	51	48	38	52	51	57	57	61	61	51	49	51	53	57	53	49	46	45	51	48	38	52	51
XP_001924218	XP_001924218	carbonic anhydrase 1	CA1	1	13	13	13	68.2	68.2	68.2	28.975	0	323.31	16841000000	273				13	13	13	9	10	11	10	11	10	10	11	10	10	10	10	9	9	7	8	10	9	9	10	11	10	11	10	10	11	10	10
XP_020938202;XP_020938201;XP_020938200;XP_020938199;XP_020938198	XP_020938202;XP_020938201;XP_020938200;XP_020938199;XP_020938198	ribonuclease inhibitor isoform X3;ribonuclease inhibitor isoform X3;ribonuclease inhibitor isoform X3;ribonuclease inhibitor isoform X2;ribonuclease inhibitor isoform X1	RNH1	5	20	20	20	65.6	65.6	65.6	49.023	0	323.31	16606000000	411				NaN	NaN	NaN	17	18	17	17	15	17	18	15	16	16	17	17	18	18	16	17	16	18	17	18	17	17	15	17	18	15	16	16
NP_001116457;XP_020932497;CON__P00735	NP_001116457;XP_020932497	prothrombin precursor;prothrombin isoform X1	F2	3	22	22	22	42.1	42.1	42.1	70.065	0	323.31	16551000000	331				NaN	NaN	NaN	13	18	17	15	16	18	17	16	17	16	17	15	14	14	22	13	17	18	13	18	17	15	16	18	17	16	17	16
XP_003356046	XP_003356046	ras-related protein R-Ras	RRAS	1	11	11	9	50	50	37.6	23.767	0	154.66	16307000000	193				11	11	9	11	9	11	10	9	10	11	8	9	10	11	10	11	10	10	9	9	9	11	9	11	10	9	10	11	8	9	10
CON__P35908v2;CON__P35908;CON__Q01546;NP_001092053;XP_020947353	CON__P35908v2;CON__P35908			5	35	33	21	56.7	54.8	40.7	65.432	0	323.31	16302000000	326			+	NaN	NaN	NaN	15	25	22	13	22	30	21	24	23	26	13	29	19	20	12	17	12	13	13	23	20	11	20	28	19	22	21	24
XP_020954119;XP_020954118;XP_020954117	XP_020954119;XP_020954118;XP_020954117	N(G),N(G)-dimethylarginine dimethylaminohydrolase 2;N(G),N(G)-dimethylarginine dimethylaminohydrolase 2;N(G),N(G)-dimethylarginine dimethylaminohydrolase 2	DDAH2	3	13	13	12	50.5	50.5	47.7	29.718	0	280.77	16261000000	188				NaN	NaN	NaN	11	12	10	9	9	9	8	8	9	10	11	11	12	12	10	10	10	11	11	12	10	9	9	9	8	8	9	10
XP_020918438;XP_020918437;XP_005667376	XP_020918438;XP_020918437;XP_005667376	alpha-crystallin B chain;alpha-crystallin B chain;alpha-crystallin B chain	CRYAB	3	15	13	13	70.9	70.9	70.9	20.129	0	131.81	16243000000	125				NaN	NaN	NaN	8	6	7	9	8	8	7	7	7	6	7	6	6	6	7	9	8	7	7	5	5	7	6	7	5	5	5	5
XP_020925016;XP_013837448;XP_013837447;XP_020925017;XP_013837449	XP_020925016;XP_013837448;XP_013837447;XP_020925017;XP_013837449	cullin-associated NEDD8-dissociated protein 2 isoform X1;cullin-associated NEDD8-dissociated protein 2 isoform X3;cullin-associated NEDD8-dissociated protein 2 isoform X3;cullin-associated NEDD8-dissociated protein 2 isoform X2 G	CAND2	5	4	2	2	4	2.3	2.3	134.94	0.0011881	2.7313	16009000000	12				NaN	NaN	NaN	2	0	3	1	1	0	3	2	3	1	2	2	3	2	2	2	2	3	0	0	1	0	0	0	2	1	1	1
XP_020956671	XP_020956671	WD repeat-containing protein 1	WDR1	1	25	25	25	57.9	57.9	57.9	66.187	0	323.31	15663000000	377				25	25	25	19	18	20	20	17	16	19	21	18	15	18	18	15	17	16	15	17	16	19	18	20	20	17	16	19	21	18	15
NP_001231804;NP_001026958;XP_001928392	NP_001231804;NP_001026958	ras-related protein Rab-11B;ras-related protein Rab-11A	RAB11B	3	12	12	12	57.8	57.8	57.8	24.488	0	92.281	15611000000	198				NaN	NaN	NaN	11	11	12	11	11	12	12	10	12	12	12	12	12	12	12	9	11	12	11	11	12	11	11	12	12	10	12	12
XP_020922814;XP_020922813;XP_020922812;CON__Q862S4;XP_020948270	XP_020922814;XP_020922813;XP_020922812	collagen alpha-1(I) chain isoform X3;collagen alpha-1(I) chain isoform X2;collagen alpha-1(I) chain isoform X1	COL1A1	5	11	11	11	12.5	12.5	12.5	119.99	0	215.32	15575000000	114				NaN	NaN	NaN	3	3	2	2	3	3	4	4	3	8	6	7	5	4	8	5	6	6	3	3	2	2	3	3	4	4	3	8
XP_020938562	XP_020938562	LOW QUALITY PROTEIN: reticulon-3	RTN3	1	3	3	3	5.5	5.5	5.5	102.23	0	147.61	15554000000	85				3	3	3	3	2	3	3	3	3	3	2	2	3	3	3	3	2	2	3	2	2	3	2	3	3	3	3	3	2	2	3
NP_001116599	NP_001116599	heat shock 70 kDa protein	HSPA6	1	9	2	2	17.1	3.1	3.1	71.108	0	95.42	15287000000	29				9	2	2	9	9	9	9	9	9	9	9	9	9	9	9	9	9	9	8	9	9	2	2	2	2	2	2	2	2	2	2
XP_020929060;XP_020929058;XP_013839241;XP_020929056;XP_020929057	XP_020929060;XP_020929058;XP_013839241;XP_020929056;XP_020929057	heat shock 70 kDa protein 12A isoform X4;heat shock 70 kDa protein 12A isoform X3;heat shock 70 kDa protein 12A isoform X5;heat shock 70 kDa protein 12A isoform X1;heat shock 70 kDa protein 12A isoform X2	HSPA12A	5	23	23	21	38.2	38.2	36.3	74.808	0	323.31	15231000000	284				NaN	NaN	NaN	18	18	16	17	18	16	14	12	15	18	19	18	18	19	14	20	16	18	18	18	16	17	18	16	14	12	15	18
XP_020936016;XP_020936015;XP_020936014;XP_020936013;XP_013846320;XP_020936576	XP_020936016;XP_020936015;XP_020936014;XP_020936013;XP_013846320	ubiquitin-like modifier-activating enzyme 1;ubiquitin-like modifier-activating enzyme 1;ubiquitin-like modifier-activating enzyme 1;ubiquitin-like modifier-activating enzyme 1;ubiquitin-like modifier-activating enzyme 1	UBA1	6	29	29	29	35.4	35.4	35.4	117.77	0	323.31	15205000000	352				NaN	NaN	NaN	24	23	24	22	20	20	22	22	21	22	26	23	24	24	23	21	22	23	24	23	24	22	20	20	22	22	21	22
XP_020932590;XP_020932589	XP_020932590;XP_020932589	succinate dehydrogenase flavoprotein subunit, mitochondrial isoform X2;succinate dehydrogenase flavoprotein subunit, mitochondrial isoform X1	SDHA	2	17	17	17	35.8	35.8	35.8	72.831	0	323.31	15060000000	323				NaN	NaN	NaN	16	14	15	14	13	16	13	13	14	13	14	15	16	14	15	13	13	15	16	14	15	14	13	16	13	13	14	13
XP_020929809;XP_020929810;XP_020929813;XP_020929815;XP_020929816;XP_020929817;XP_020929818;XP_020929808;XP_020929807;XP_020929805;XP_020929803;XP_020929811;XP_020929831;XP_020929812;XP_020929796;XP_020929800;XP_020929794;XP_020929792;XP_020929791;XP_020929793;XP_020929790;XP_020929789;XP_020929787;XP_020929786;XP_020929799;XP_020929785;XP_020929825;XP_020929823;XP_020929826;XP_020929827;XP_020929…	XP_020929809;XP_020929810;XP_020929813;XP_020929815;XP_020929816;XP_020929817;XP_020929818;XP_020929808;XP_020929807;XP_020929805;XP_020929803;XP_020929811;XP_020929831;XP_020929812;XP_020929796;XP_020929800;XP_020929794;XP_020929792;XP_020929791;XP_020929793;XP_020929790;XP_020929789;XP_020929787;XP_020929786;XP_020929799;XP_020929785;XP_020929825;XP_020929823;XP_020929826;XP_020929827;XP_020929…	sorbin and SH3 domain-containing protein 1 isoform X23;sorbin and SH3 domain-containing protein 1 isoform X24;sorbin and SH3 domain-containing protein 1 isoform X27;sorbin and SH3 domain-containing protein 1 isoform X29	SORBS1	50	33	33	32	23.9	23.9	23.1	159.47	0	323.31	14896000000	447				NaN	NaN	NaN	25	19	21	18	15	16	19	19	19	18	26	25	22	24	21	24	19	19	25	19	21	18	15	16	19	19	19	18
XP_020955329	XP_020955329	LOW QUALITY PROTEIN: serpin A3-8	LOC106504547	1	18	10	10	41.3	22.9	22.9	47.034	0	52.94	14679000000	156				18	10	10	14	13	9	12	10	16	13	13	14	15	14	11	14	10	16	16	15	14	9	8	4	7	5	9	8	8	9	9
XP_020934829;XP_020934824;XP_003134701;XP_005673205;XP_005673201;XP_005673200;XP_020934833;XP_020934832;XP_020934831;XP_020934828;XP_005673207;XP_020934827;XP_020934826;XP_020934825;XP_005673203;XP_005673202	XP_020934829;XP_020934824;XP_003134701;XP_005673205;XP_005673201;XP_005673200;XP_020934833;XP_020934832;XP_020934831;XP_020934828;XP_005673207;XP_020934827;XP_020934826;XP_020934825;XP_005673203;XP_005673202	caldesmon isoform X8;caldesmon isoform X4;caldesmon isoform X2;caldesmon isoform X7;caldesmon isoform X3;caldesmon isoform X1;caldesmon isoform X10;caldesmon isoform X10;caldesmon isof	CALD1	16	20	20	20	33.2	33.2	33.2	69.053	0	323.31	14598000000	240				NaN	NaN	NaN	12	10	13	14	9	11	12	15	10	13	12	15	13	12	15	14	13	14	12	10	13	14	9	11	12	15	10	13
XP_003360563;XP_020936403;REV__XP_013838484;REV__XP_003483494	XP_003360563;XP_020936403	glucose-6-phosphate 1-dehydrogenase isoform X2;glucose-6-phosphate 1-dehydrogenase isoform X1	G6PD	4	21	21	21	44.5	44.5	44.5	59.237	0	323.31	14481000000	273				NaN	NaN	NaN	18	18	19	16	18	18	15	13	17	16	14	14	15	16	14	14	15	15	18	18	19	16	18	18	15	13	17	16
NP_999292	NP_999292	superoxide dismutase , mitochondrial	SOD2	1	8	8	8	38.3	38.3	38.3	24.68	0	323.31	14410000000	153				8	8	8	8	8	8	7	6	7	7	7	8	5	7	5	6	6	5	4	6	5	8	8	8	7	6	7	7	7	8	5
NP_001139772	NP_001139772	fascin	FSCN1	1	15	15	15	38.3	38.3	38.3	54.683	0	323.31	14314000000	293				15	15	15	13	13	12	13	11	12	13	13	12	13	13	13	13	13	12	10	13	12	13	13	12	13	11	12	13	13	12	13
XP_003480935	XP_003480935	receptor expression-enhancing protein 5	REEP5	1	8	8	8	24.3	24.3	24.3	21.401	0	228.82	14225000000	171				8	8	8	8	8	8	8	8	8	8	7	8	8	8	8	8	8	8	5	8	8	8	8	8	8	8	8	8	7	8	8
XP_020926243;XP_020926226;XP_020926250;XP_020926248;XP_020926247;XP_020926259;XP_020926256;XP_020926232;XP_020926230;XP_020926236;XP_020926234;XP_020926240;XP_020926239;XP_020926263;XP_020926266;XP_020926269;XP_020926267;XP_020926271	XP_020926243;XP_020926226;XP_020926250;XP_020926248;XP_020926247;XP_020926259;XP_020926256;XP_020926232;XP_020926230;XP_020926236;XP_020926234;XP_020926240;XP_020926239	microtubule-associated protein 4 isoform X19;microtubule-associated protein 4 isoform X1;microtubule-associated protein 4 isoform X25;microtubule-associated protein 4 isoform X23;microtubule-associated protein 4 isoform X22	MAP4	18	26	26	1	34	34	1.2	116.89	0	323.31	14082000000	316				NaN	NaN	NaN	19	20	18	22	16	17	18	18	22	18	21	20	20	21	19	18	20	22	19	20	18	22	16	17	18	18	22	18
NP_001001770	NP_001001770	cytochrome b5	CYB5A	1	6	6	6	47.8	47.8	47.8	15.31	0	314.59	14054000000	149				6	6	6	5	5	5	5	5	5	5	5	5	5	5	5	5	5	5	5	5	5	5	5	5	5	5	5	5	5	5	5
XP_020945718;XP_020945719;XP_020945717;NP_001231868	XP_020945718;XP_020945719;XP_020945717	glutathione S-transferase Mu 1-like isoform X2;glutathione S-transferase Mu 1-like isoform X3;glutathione S-transferase Mu 1-like isoform X1	LOC110260348	4	11	11	6	46.3	46.3	28	25.605	0	323.31	13841000000	192				NaN	NaN	NaN	9	9	8	8	10	10	10	9	8	10	9	9	10	11	8	10	9	10	9	9	8	8	10	10	10	9	8	10
XP_020929649	XP_020929649	angiotensinogen	AGT	1	22	22	22	50.5	50.5	50.5	51.081	0	323.31	13819000000	287				22	22	22	13	13	14	14	13	13	12	12	12	13	13	16	15	15	16	17	14	16	13	13	14	14	13	13	12	12	12	13
XP_005652497	XP_005652497	serum deprivation-response protein	CAVIN2	1	14	14	14	39.9	39.9	39.9	46.814	0	323.31	13769000000	280				14	14	14	11	12	10	9	9	11	9	9	11	11	11	11	10	8	11	9	12	11	11	12	10	9	9	11	9	9	11	11
NP_001177104	NP_001177104	enoyl-CoA hydratase, mitochondrial	ECHS1	1	11	11	11	41.7	41.7	41.7	31.236	0	323.31	13713000000	224				11	11	11	8	9	8	9	11	10	10	8	8	6	9	9	8	9	7	8	7	7	8	9	8	9	11	10	10	8	8	6
XP_020946648;XP_020946646;XP_020946645;NP_001231608	XP_020946648;XP_020946646;XP_020946645;NP_001231608	microfibrillar-associated protein 5 isoform X3;microfibrillar-associated protein 5 isoform X2;microfibrillar-associated protein 5 isoform X1;microfibrillar-associated protein 5 precursor	MFAP5	4	8	8	8	43	43	43	16.087	0	51.681	13699000000	80				NaN	NaN	NaN	3	2	2	3	1	3	2	2	2	5	4	3	5	5	5	5	3	4	3	2	2	3	1	3	2	2	2	5
XP_020944974;XP_020944983;XP_020944975;XP_020944976;XP_020944977;XP_020944978;XP_020944979;XP_020944980;XP_020944981;XP_020944982;XP_020944984;XP_020944985;XP_020944986;XP_020944987;XP_020944988;XP_020944989;XP_020944990;XP_020944991;XP_020944992;XP_003125661;XP_003361154	XP_020944974;XP_020944983;XP_020944975;XP_020944976;XP_020944977;XP_020944978;XP_020944979;XP_020944980;XP_020944981;XP_020944982;XP_020944984;XP_020944985;XP_020944986;XP_020944987;XP_020944988;XP_020944989;XP_020944990;XP_020944991;XP_020944992	aspartyl/asparaginyl beta-hydroxylase isoform X1;aspartyl/asparaginyl beta-hydroxylase isoform X10;aspartyl/asparaginyl beta-hydroxylase isoform X2;aspartyl/asparaginyl beta-hydroxylase isoform X3;aspartyl/asparaginyl beta-h	ASPH	21	27	27	27	31.1	31.1	31.1	91.792	0	323.31	13651000000	370				NaN	NaN	NaN	19	19	18	19	16	18	21	14	19	17	17	18	18	16	18	21	16	19	19	19	18	19	16	18	21	14	19	17
XP_013838851;XP_013838850;NP_001096681	XP_013838851;XP_013838850;NP_001096681	gamma-synuclein isoform X1;gamma-synuclein isoform X1;gamma-synuclein	SNCG	3	8	8	8	62.7	62.7	62.7	13.039	0	323.31	13546000000	213				NaN	NaN	NaN	7	6	6	7	4	6	6	4	6	7	7	7	7	7	7	8	7	7	7	6	6	7	4	6	6	4	6	7
XP_020956106;XP_020956105;XP_020956104;XP_013833955;NP_999129	XP_020956106;XP_020956105;XP_020956104;XP_013833955;NP_999129	huntingtin isoform X4;huntingtin isoform X3;huntingtin isoform X2;huntingtin isoform X1;huntingtin	HTT	5	1	1	1	0.4	0.4	0.4	331.45	0.0052278	2.1721	13522000000	33				NaN	NaN	NaN	1	1	1	1	1	1	1	1	1	1	1	1	1	1	1	1	1	1	1	1	1	1	1	1	1	1	1	1
XP_020921924;XP_020921923;NP_001072130;CON__Q95121	XP_020921924;XP_020921923;NP_001072130	pigment epithelium-derived factor isoform X1;pigment epithelium-derived factor isoform X1;pigment epithelium-derived factor precursor	SERPINF1	4	16	16	16	48.7	48.7	48.7	45.627	0	319.56	13397000000	272				NaN	NaN	NaN	11	9	11	11	7	11	11	13	11	15	15	15	14	13	13	16	13	14	11	9	11	11	7	11	11	13	11	15
XP_005663425;XP_005663424;XP_005663429;XP_005663428	XP_005663425;XP_005663424;XP_005663429;XP_005663428	tropomyosin alpha-3 chain isoform X16;tropomyosin alpha-3 chain isoform X14;tropomyosin alpha-3 chain isoform X13;tropomyosin alpha-3 chain isoform X12	TPM3	4	25	16	0	62.1	37.1	0	28.922	0	323.31	13368000000	191				NaN	NaN	NaN	20	17	14	19	16	17	18	21	18	18	20	22	19	18	21	22	17	18	13	10	7	12	9	10	11	12	11	11
XP_003125080	XP_003125080	sepiapterin reductase	SPR	1	15	15	15	67.3	67.3	67.3	28.774	0	104.85	13331000000	205				15	15	15	12	10	10	11	11	9	9	9	11	10	12	13	13	11	13	13	11	11	12	10	10	11	11	9	9	9	11	10
NP_001231795	NP_001231795	60S acidic ribosomal protein P2	RPLP2	1	8	8	8	75.7	75.7	75.7	11.693	0	323.31	13170000000	181				8	8	8	6	5	5	6	5	6	5	5	5	5	6	6	6	5	7	7	5	7	6	5	5	6	5	6	5	5	5	5
XP_020949157;XP_020949156;XP_020949154;NP_999055;XP_020949153	XP_020949157;XP_020949156;XP_020949154;NP_999055;XP_020949153	alcohol dehydrogenase isoform X2;alcohol dehydrogenase isoform X2;alcohol dehydrogenase isoform X2;alcohol dehydrogenase;alcohol dehydrogenase isoform X1	AKR1A1	5	19	19	19	62.8	62.8	62.8	36.582	0	323.31	13078000000	222				NaN	NaN	NaN	15	12	14	13	13	13	12	12	12	16	14	13	15	13	13	11	16	14	15	12	14	13	13	13	12	12	12	16
NP_001093658	NP_001093658	calpain-2 catalytic subunit	CAPN2	1	24	24	24	46.1	46.1	46.1	79.845	0	323.31	13019000000	339				24	24	24	19	16	20	19	16	16	17	19	19	20	21	17	18	16	16	15	20	19	19	16	20	19	16	16	17	19	19	20
XP_003125184;XP_013846730;XP_013846724;XP_005652973;NP_999376;XP_005654051;NP_001098779;XP_020929677;XP_020929676;XP_003483459	XP_003125184;XP_013846730;XP_013846724;XP_005652973;NP_999376;XP_005654051;NP_001098779;XP_020929677;XP_020929676;XP_003483459	ubiquitin-40S ribosomal protein S27a;ubiquitin-60S ribosomal protein L40 isoform X1;ubiquitin-60S ribosomal protein L40 isoform X1;ubiquitin-60S ribosomal protein L40 isoform X1;ubiquitin-60S ribosomal protein L40	RPS27A	10	6	6	6	38.5	38.5	38.5	17.965	0	130.33	12958000000	139				NaN	NaN	NaN	5	4	5	4	5	4	4	5	5	4	4	5	5	4	5	4	4	4	5	4	5	4	5	4	4	5	5	4
XP_020919690;XP_020919689;XP_020919688;XP_020919687;XP_020919686;XP_020919685;XP_020919684;XP_020919683	XP_020919690;XP_020919689;XP_020919688;XP_020919687;XP_020919686;XP_020919685;XP_020919684;XP_020919683	heterogeneous nuclear ribonucleoprotein K isoform X4;heterogeneous nuclear ribonucleoprotein K isoform X4;heterogeneous nuclear ribonucleoprotein K isoform X4;heterogeneous nuclear ribonucleoprotein K isoform X4;hete	HNRNPK	8	18	18	1	45.8	45.8	2.7	48.501	0	251.33	12897000000	239				NaN	NaN	NaN	14	14	14	13	12	14	11	12	14	13	14	15	14	13	15	16	14	13	14	14	14	13	12	14	11	12	14	13
CON__P15497	CON__P15497			1	7	1	1	22.3	4.2	4.2	30.276	0	7.4626	12813000000	25			+	7	1	1	7	7	7	7	7	7	7	7	7	7	7	7	7	7	7	5	7	7	1	1	1	1	1	1	1	1	1	1
NP_001231460	NP_001231460	thioredoxin-dependent peroxide reductase, mitochondrial	PRDX3	1	9	9	9	47.1	47.1	47.1	28.471	0	187.75	12751000000	142				9	9	9	6	6	7	6	6	7	6	6	6	6	6	6	6	6	6	7	6	6	6	6	7	6	6	7	6	6	6	6
NP_999353	NP_999353	dolichyl-diphosphooligosaccharide--protein glycosyltransferase 48 kDa subunit precursor	DDOST	1	7	7	7	17.8	17.8	17.8	48.862	0	122.74	12728000000	97				7	7	7	6	5	5	6	5	5	6	5	7	6	6	7	7	7	7	6	6	7	6	5	5	6	5	5	6	5	7	6
XP_020927846;XP_020927847;NP_001038039	XP_020927846;XP_020927847;NP_001038039	cGMP-dependent protein kinase 1 isoform X1;cGMP-dependent protein kinase 1 isoform X2;cGMP-dependent protein kinase 1	PRKG1	3	6	6	6	10.9	10.9	10.9	77.817	0	4.9606	12711000000	8				NaN	NaN	NaN	2	2	2	1	2	2	1	2	2	2	1	3	3	2	2	3	1	2	2	2	2	1	2	2	1	2	2	2
XP_013850523	XP_013850523	alpha-aminoadipic semialdehyde dehydrogenase	ALDH7A1	1	17	17	17	41.9	41.9	41.9	58.56	0	323.31	12691000000	247				17	17	17	14	15	17	13	14	14	15	13	15	13	14	13	12	15	12	13	13	13	14	15	17	13	14	14	15	13	15	13
XP_005671198;XP_005671197;NP_001231304;XP_005671196;XP_005671195;NP_001231303;NP_001231302;XP_005671194	XP_005671198;XP_005671197;NP_001231304;XP_005671196;XP_005671195;NP_001231303;NP_001231302;XP_005671194	redox-regulatory protein FAM213A isoform X3;redox-regulatory protein FAM213A isoform X3;redox-regulatory protein FAM213A isoform 2;redox-regulatory protein FAM213A isoform X2;redox-regulatory protein FAM213A isoform	PRXL2A	8	15	15	15	61.9	61.9	61.9	24.361	0	118.99	12570000000	196				NaN	NaN	NaN	11	10	11	11	8	10	9	6	10	10	9	9	10	10	10	12	10	9	11	10	11	11	8	10	9	6	10	10
XP_003355965	XP_003355965	flavin reductase (NADPH)	BLVRB	1	10	10	10	58.3	58.3	58.3	22.213	0	152.71	12565000000	189				10	10	10	8	8	8	9	8	8	8	8	8	8	8	9	8	8	7	8	8	8	8	8	8	9	8	8	8	8	8	8
XP_005661088;NP_999335	XP_005661088;NP_999335	CD59 glycoprotein isoform X1;CD59 glycoprotein precursor	CD59	2	2	2	2	14.6	14.6	14.6	13.79	0	9.4871	12547000000	47				NaN	NaN	NaN	2	2	2	2	2	2	2	2	2	2	2	2	2	2	2	2	2	2	2	2	2	2	2	2	2	2	2	2
NP_001231089	NP_001231089	dehydrogenase/reductase SDR family member 7	DHRS7	1	13	13	13	44.2	44.2	44.2	38.094	0	133.44	12460000000	192				13	13	13	12	13	12	10	10	10	11	9	13	10	12	11	13	12	12	9	10	13	12	13	12	10	10	10	11	9	13	10
XP_003484071	XP_003484071	calumenin isoform X1	CALU	1	12	12	3	41.3	41.3	11.1	37.085	0	315.5	12345000000	213				12	12	3	10	10	9	10	10	9	9	7	10	10	11	10	11	11	10	9	10	10	10	10	9	10	10	9	9	7	10	10
XP_003356696	XP_003356696	fumarylacetoacetase	FAH	1	15	15	15	48.9	48.9	48.9	46.141	0	164.64	12225000000	206				15	15	15	11	11	10	11	10	11	10	10	9	11	10	13	9	9	11	12	12	12	11	11	10	11	10	11	10	10	9	11
XP_003481579	XP_003481579	hsc70-interacting protein	ST13	1	6	6	6	19.8	19.8	19.8	41.433	0	167.38	12097000000	142				6	6	6	6	6	6	6	6	6	6	6	6	5	6	6	6	6	6	4	6	6	6	6	6	6	6	6	6	6	6	5
NP_999498	NP_999498	dolichyl-diphosphooligosaccharide--protein glycosyltransferase subunit 1 precursor	RPN1	1	25	25	25	50.8	50.8	50.8	68.694	0	323.31	12046000000	331				25	25	25	18	18	18	17	15	17	18	17	16	19	20	18	17	18	16	15	18	17	18	18	18	17	15	17	18	17	16	19
XP_020955502;XP_020954093;XP_020945588;XP_020939042;XP_013852659;XP_003355262	XP_020955502;XP_020954093;XP_020945588;XP_020939042;XP_013852659;XP_003355262	histone H2B type 1-J;histone H2B type 1-B;histone H2B type 2-E;histone H2B type 3-B;histone H2B type 2-E;histone H2B type 2-E	LOC110261670	6	4	2	2	27	7.9	7.9	13.904	0	8.0032	11992000000	28				NaN	NaN	NaN	3	3	3	3	3	3	3	3	3	3	3	3	3	3	3	4	3	3	1	1	1	1	1	1	1	1	1	1
XP_003132151;XP_020927323	XP_003132151;XP_020927323	3-ketoacyl-CoA thiolase, peroxisomal isoform X1;3-ketoacyl-CoA thiolase, peroxisomal isoform X2	ACAA1	2	17	17	17	58	58	58	44.501	0	323.31	11918000000	233				NaN	NaN	NaN	14	16	15	11	13	15	9	5	13	9	12	13	10	11	10	9	10	11	14	16	15	11	13	15	9	5	13	9
XP_020951792;XP_013854702;XP_003127889;NP_001231180;NP_001038037	XP_020951792;XP_013854702;XP_003127889;NP_001231180;NP_001038037	myosin regulatory light chain 12B;myosin regulatory light chain 12B;myosin regulatory light chain 12B;myosin regulatory light chain 2 protein isoform 2;myosin regulatory light chain 2 protein isoform 1	MRLC2	5	10	10	5	66.3	66.3	33.1	19.779	0	171.68	11767000000	188				NaN	NaN	NaN	7	6	6	6	5	5	7	7	7	6	7	8	8	8	8	7	7	7	7	6	6	6	5	5	7	7	7	6
XP_005656212;XP_005656211;XP_020949266;NP_001038062	XP_005656212;XP_005656211;XP_020949266;NP_001038062	adenylate kinase 4, mitochondrial isoform X1;adenylate kinase 4, mitochondrial isoform X1;adenylate kinase 4, mitochondrial isoform X2;adenylate kinase 4, mitochondrial	AK4	4	12	12	12	65	65	65	25.291	0	160.59	11676000000	200				NaN	NaN	NaN	11	9	11	11	11	11	10	9	10	10	8	10	10	10	5	9	10	9	11	9	11	11	11	11	10	9	10	10
XP_020949539	XP_020949539	peptidyl-prolyl cis-trans isomerase B	PPIB	1	13	13	12	46.8	46.8	46.8	23.784	0	48.871	11252000000	148				13	13	12	9	9	9	10	6	10	8	8	9	10	11	10	9	10	10	9	9	10	9	9	9	10	6	10	8	8	9	10
NP_001230113;XP_001928917	NP_001230113	hexokinase-1	HK1	2	33	33	31	38	38	37	102.33	0	258.4	11214000000	409				NaN	NaN	NaN	22	20	23	22	26	25	23	20	24	23	22	23	22	24	25	21	25	24	22	20	23	22	26	25	23	20	24	23
XP_020927197;XP_020927196;XP_020927195;XP_020927193;XP_020927192;XP_020927190;XP_020927194;XP_020927189;XP_020927188	XP_020927197;XP_020927196;XP_020927195;XP_020927193;XP_020927192;XP_020927190;XP_020927194;XP_020927189;XP_020927188	collagen alpha-1(XVIII) chain isoform X9;collagen alpha-1(XVIII) chain isoform X8;collagen alpha-1(XVIII) chain isoform X7;collagen alpha-1(XVIII) chain isoform X5;collagen alpha-1(XVIII) chain isoform X4	COL18A1	9	19	19	19	17.3	17.3	17.3	134.04	0	120.74	11149000000	255				NaN	NaN	NaN	16	15	15	16	14	14	16	17	16	15	15	16	13	16	16	14	17	15	16	15	15	16	14	14	16	17	16	15
XP_005661752	XP_005661752	stress-70 protein, mitochondrial	HSPA9	1	19	19	19	35.9	35.9	35.9	73.65	0	323.31	11004000000	263				19	19	19	16	17	16	13	15	16	16	12	16	11	16	15	13	14	11	11	16	13	16	17	16	13	15	16	16	12	16	11
NP_999508	NP_999508	dihydropteridine reductase	QDPR	1	11	11	11	52.7	52.7	52.7	25.757	0	254.91	10946000000	138				11	11	11	6	6	6	8	8	7	6	6	7	7	6	7	6	7	6	7	8	5	6	6	6	8	8	7	6	6	7	7
XP_020938530	XP_020938530	EH domain-containing protein 1	EHD1	1	27	26	19	53.7	52.1	40.6	60.569	0	202.93	10942000000	329				27	26	19	24	20	19	20	20	19	16	18	22	16	18	20	19	19	19	17	16	17	23	19	18	19	19	18	15	17	21	15
XP_020920819;XP_020920818;XP_005668375;XP_005668374;XP_005668373;NP_001004034	XP_020920819;XP_020920818;XP_005668375;XP_005668374;XP_005668373;NP_001004034	high mobility group protein B1 isoform X1;high mobility group protein B1 isoform X1;high mobility group protein B1 isoform X1;high mobility group protein B1 isoform X1;high mobility group protein B1 isoform X1;h	HMGB1	6	10	10	8	36.3	36.3	26.5	24.922	0	158.68	10905000000	124				NaN	NaN	NaN	2	3	3	4	3	4	4	6	3	6	6	5	6	5	5	9	4	5	2	3	3	4	3	4	4	6	3	6
XP_020947485	XP_020947485	LOW QUALITY PROTEIN: prolow-density lipoprotein receptor-related protein 1	LRP1	1	54	54	54	15.8	15.8	15.8	504.68	0	252.22	10894000000	546				54	54	54	37	36	31	35	16	27	31	29	35	40	38	36	42	45	38	34	36	40	37	36	31	35	16	27	31	29	35	40
XP_005674061;XP_005674060;XP_003135528;XP_020935331	XP_005674061;XP_005674060;XP_003135528;XP_020935331	B-cell receptor-associated protein 31 isoform X2;B-cell receptor-associated protein 31 isoform X2;B-cell receptor-associated protein 31 isoform X2;B-cell receptor-associated protein 31 isoform X1	BCAP31	4	11	11	11	45.5	45.5	45.5	27.859	0	121.86	10813000000	196				NaN	NaN	NaN	7	7	6	5	6	7	6	6	8	6	7	5	7	7	8	7	8	6	7	7	6	5	6	7	6	6	8	6
XP_003125697	XP_003125697	dermatopontin	DPT	1	7	7	7	28.4	28.4	28.4	24.017	0	47.38	10761000000	62				7	7	7	4	4	3	3	3	4	4	3	4	5	6	4	5	4	5	5	5	6	4	4	3	3	3	4	4	3	4	5
XP_020924181;XP_020924180;NP_001231366	XP_020924181;XP_020924180;NP_001231366	transforming protein RhoA isoform X1;transforming protein RhoA isoform X1;transforming protein RhoA	RHOA	3	9	9	2	50.3	50.3	18.7	21.768	0	175.3	10695000000	146				NaN	NaN	NaN	8	8	8	7	8	7	7	7	8	8	8	8	8	8	8	8	8	8	8	8	8	7	8	7	7	7	8	8
XP_020946830;XP_020946829;XP_020946828;NP_999465	XP_020946830;XP_020946829;XP_020946828;NP_999465	microsomal glutathione S-transferase 1 isoform X1;microsomal glutathione S-transferase 1 isoform X1;microsomal glutathione S-transferase 1 isoform X1;microsomal glutathione S-transferase 1	MGST1	4	6	6	6	27.7	27.7	27.7	17.65	0	74.136	10652000000	94				NaN	NaN	NaN	6	6	6	5	6	6	6	4	5	4	6	6	6	5	5	3	5	5	6	6	6	5	6	6	6	4	5	4
XP_013837467;NP_001137190;XP_020923995;XP_013837468	XP_013837467;NP_001137190;XP_020923995;XP_013837468	monoglyceride lipase isoform X1;monoglyceride lipase;monoglyceride lipase isoform X2;monoglyceride lipase isoform X2	MGLL	4	17	17	17	66.5	66.5	66.5	29.605	0	323.31	10630000000	233				NaN	NaN	NaN	11	11	12	12	9	12	12	9	13	12	11	11	12	11	13	13	11	10	11	11	12	12	9	12	12	9	13	12
NP_001001534	NP_001001534	ryanodine receptor 1	RYR1	1	2	2	2	0.6	0.6	0.6	565.15	0	3.7106	10595000000	48				2	2	2	2	2	2	2	2	2	2	2	2	2	2	2	2	2	2	1	2	2	2	2	2	2	2	2	2	2	2	2
XP_020938970;XP_013840602	XP_020938970	LOW QUALITY PROTEIN: alpha-parvin	PARVA	2	15	15	14	29.8	29.8	29.8	46.182	0	323.31	10595000000	242				NaN	NaN	NaN	8	8	9	9	9	9	9	9	8	10	9	10	10	10	9	12	9	9	8	8	9	9	9	9	9	9	8	10
XP_005666120;NP_001231362	XP_005666120;NP_001231362	heat shock protein HSP 90-beta isoform X1;heat shock protein HSP 90-beta	HSP90AB1	2	32	16	14	42.3	24.9	22.9	83.252	0	323.31	10580000000	190				NaN	NaN	NaN	26	25	25	24	28	28	25	27	27	24	23	24	25	24	25	18	24	24	12	13	12	11	16	14	11	14	14	11
XP_020943702;XP_020943794;XP_020943768;XP_020943765;XP_020943759;XP_020943752;XP_020943743;XP_020943755;XP_020943726;XP_020943720;XP_020943712;XP_020943706;XP_020943737;XP_020943802;XP_020943833;XP_020943852;XP_020943813;XP_020943893;XP_020943784;XP_020943775;XP_020943841;XP_020943824;XP_020943876;XP_020943862;XP_020943789;XP_020943903;XP_020943914;XP_020943936;XP_020943946;XP_020943952;XP_020943…	XP_020943702;XP_020943794;XP_020943768;XP_020943765;XP_020943759;XP_020943752;XP_020943743;XP_020943755;XP_020943726;XP_020943720;XP_020943712;XP_020943706;XP_020943737;XP_020943802;XP_020943833;XP_020943852;XP_020943813;XP_020943893;XP_020943784;XP_020943775;XP_020943841;XP_020943824;XP_020943876;XP_020943862;XP_020943789;XP_020943903;XP_020943914;XP_020943936;XP_020943946;XP_020943952;XP_020943…	band 4.1-like protein 2 isoform X1;band 4.1-like protein 2 isoform X5;band 4.1-like protein 2 isoform X1;band 4.1-like protein 2 isoform X1;band 4.1-like protein 2 isoform X1;band 4.1-like protein 2 is	EPB41L2	33	33	33	3	34.9	34.9	3.7	122.57	0	323.31	10566000000	355				NaN	NaN	NaN	19	20	18	19	16	17	16	17	18	15	18	19	19	21	21	15	19	21	19	20	18	19	16	17	16	17	18	15
XP_003131575	XP_003131575	puromycin-sensitive aminopeptidase	NPEPPS	1	28	28	28	37.4	37.4	37.4	103.62	0	289.59	10535000000	365				28	28	28	24	23	24	23	22	23	21	22	25	20	24	23	23	24	23	18	20	22	24	23	24	23	22	23	21	22	25	20
XP_020925095;XP_020925094;XP_020925093;XP_020925092;XP_020925090;XP_020925096;XP_020925097	XP_020925095;XP_020925094;XP_020925093;XP_020925092;XP_020925090;XP_020925096;XP_020925097	ras-related protein Rab-7a isoform X1;ras-related protein Rab-7a isoform X1;ras-related protein Rab-7a isoform X1;ras-related protein Rab-7a isoform X1;ras-related protein Rab-7a isoform X1;ras-related protein R	RAB7A	7	15	15	15	75.8	75.8	75.8	23.54	0	323.31	10452000000	202				NaN	NaN	NaN	12	11	10	8	10	10	10	9	10	10	11	12	12	12	10	10	10	13	12	11	10	8	10	10	10	9	10	10
XP_020924534;XP_005669680;XP_005669679;XP_003358507	XP_020924534;XP_005669680;XP_005669679;XP_003358507	protein ABHD14B;protein ABHD14B;protein ABHD14B;protein ABHD14B	ABHD14B	4	7	7	7	46.4	46.4	46.4	22.531	0	188.62	10386000000	153				NaN	NaN	NaN	6	6	5	6	4	6	6	5	5	6	6	7	7	6	6	5	6	6	6	6	5	6	4	6	6	5	5	6
NP_999089;CON__Q0VCM5	NP_999089	inter-alpha-trypsin inhibitor heavy chain H1 precursor	ITIH1	2	24	24	24	30.4	30.4	30.4	100.04	0	180.46	10369000000	247				NaN	NaN	NaN	17	21	19	21	21	19	18	19	20	16	14	17	9	13	17	11	16	13	17	21	19	21	21	19	18	19	20	16
XP_020943521	XP_020943521	14-3-3 protein theta	YWHAQ	1	15	13	13	55.9	48.6	48.6	27.764	0	314.16	10329000000	265				15	13	13	13	13	14	13	12	11	11	12	12	13	13	13	12	14	13	10	12	14	11	11	12	11	10	9	9	10	10	11
XP_001927122	XP_001927122	adipocyte plasma membrane-associated protein	APMAP	1	17	17	17	48.7	48.7	48.7	46.207	0	70.221	10305000000	245				17	17	17	12	14	13	14	13	14	13	9	13	14	15	14	15	13	13	12	14	12	12	14	13	14	13	14	13	9	13	14
XP_020934812;NP_001230139;XP_005666916;XP_005666915;NP_001230136	XP_020934812;NP_001230139	calnexin isoform X1;calnexin precursor	CANX	5	15	15	15	26	26	26	67.596	0	107.41	10298000000	212				NaN	NaN	NaN	11	11	11	11	10	10	10	8	12	11	11	11	11	11	11	8	10	11	11	11	11	11	10	10	10	8	12	11
XP_003133393	XP_003133393	ADP/ATP translocase 1	SLC25A4	1	12	12	5	45.3	45.3	16.4	33.026	0	29.499	10296000000	165				12	12	5	11	10	12	12	12	10	10	9	10	7	9	9	10	9	7	4	8	9	11	10	12	12	12	10	10	9	10	7
XP_005663867;XP_005663866	XP_005663867;XP_005663866	thiosulfate sulfurtransferase isoform X2;thiosulfate sulfurtransferase isoform X1	TST	2	12	12	12	39.7	39.7	39.7	33.44	0	128.84	10295000000	177				NaN	NaN	NaN	12	12	12	9	11	12	11	8	10	10	11	10	10	11	11	8	10	10	12	12	12	9	11	12	11	8	10	10
XP_020922060	XP_020922060	L-xylulose reductase	DCXR	1	9	9	9	45.1	45.1	45.1	25.661	0	191.26	10233000000	153				9	9	9	7	7	7	6	7	8	7	7	8	8	8	7	8	8	8	7	7	7	7	7	7	6	7	8	7	7	8	8
NP_999043;XP_020936224;XP_013842817	NP_999043;XP_020936224;XP_013842817	calponin-1;calponin-1 isoform X1;calponin-1 isoform X1	CNN1	3	11	11	11	43.1	43.1	43.1	33.226	0	323.31	10224000000	95				NaN	NaN	NaN	9	1	4	2	2	1	6	10	2	1	9	9	3	6	7	7	3	4	9	1	4	2	2	1	6	10	2	1
XP_003132080;XP_020923604;XP_020935789;NP_001302522;XP_013836817;XP_020938397;XP_020938396;XP_020938395;XP_020938394;XP_020935785;XP_020935783;XP_020935782;XP_013849471	XP_003132080;XP_020923604	fatty aldehyde dehydrogenase isoform X2;fatty aldehyde dehydrogenase isoform X1	ALDH3A2	13	17	17	17	38.8	38.8	38.8	53.913	0	248.15	10076000000	232				NaN	NaN	NaN	12	12	12	12	9	13	11	9	13	13	13	13	13	13	14	16	12	13	12	12	12	12	9	13	11	9	13	13
XP_020954121;XP_020954120	XP_020954121;XP_020954120	chloride intracellular channel protein 1;chloride intracellular channel protein 1	CLIC1	2	12	12	12	61.4	61.4	61.4	26.977	0	285.72	10068000000	223				NaN	NaN	NaN	10	10	10	9	7	8	10	10	11	8	10	8	10	9	10	11	7	9	10	10	10	9	7	8	10	10	11	8
NP_001230202;XP_005667153;XP_020957774;XP_003132476;XP_020957775;XP_020957773;XP_020918397;XP_003129872;XP_003356293	NP_001230202;XP_005667153;XP_020957774;XP_003132476;XP_020957775;XP_020957773	ras-related protein Rab-6A;ras-related protein Rab-6A isoform X3;ras-related protein Rab-6A isoform X2;ras-related protein Rab-6B;ras-related protein Rab-6A isoform X4;ras-related protein Rab-6A isoform X1	RAB6A	9	9	9	9	46.6	46.6	46.6	23.504	0	59.911	9984200000	94				NaN	NaN	NaN	9	6	6	6	5	7	7	4	5	6	8	8	6	8	5	5	7	6	9	6	6	6	5	7	7	4	5	6
XP_020941908;XP_003481037	XP_020941908;XP_003481037	guanine nucleotide-binding protein G(I)/G(S)/G(T) subunit beta-2;guanine nucleotide-binding protein G(I)/G(S)/G(T) subunit beta-2	GNB2	2	13	8	5	52.1	33.8	25.9	37.331	0	323.31	9969500000	175				NaN	NaN	NaN	12	12	12	10	11	11	9	8	10	9	12	10	11	12	11	9	12	11	8	8	8	8	7	7	6	6	7	7
XP_001926664;XP_005669579;XP_020926297;XP_020926296	XP_001926664;XP_005669579;XP_020926297;XP_020926296	cytochrome b-c1 complex subunit 1, mitochondrial isoform X4;cytochrome b-c1 complex subunit 1, mitochondrial isoform X3;cytochrome b-c1 complex subunit 1, mitochondrial isoform X2;cytochrome b-c1 complex subunit 1, mitochondri	UQCRC1	4	13	13	13	39.8	39.8	39.8	52.698	0	323.31	9900900000	206				NaN	NaN	NaN	12	12	12	12	11	12	12	9	10	11	11	11	10	10	10	9	10	12	12	12	12	12	11	12	12	9	10	11
NP_999227	NP_999227	dihydrolipoyl dehydrogenase, mitochondrial precursor	DLD	1	13	13	13	30.1	30.1	30.1	54.185	0	323.31	9888100000	177				13	13	13	10	9	9	8	10	10	10	8	8	6	8	9	9	8	7	7	9	7	10	9	9	8	10	10	10	8	8	6
NP_999473;CON__Q03247	NP_999473	apolipoprotein E precursor	APOE	2	9	9	9	33.4	33.4	33.4	36.599	0	168.75	9862600000	82				NaN	NaN	NaN	6	7	6	6	6	6	6	6	7	7	6	7	6	6	7	4	6	7	6	7	6	6	6	6	6	6	7	7
XP_020922651;XP_020922650;XP_003131468	XP_020922651;XP_020922650;XP_003131468	2,3-cyclic-nucleotide 3-phosphodiesterase isoform X2;2,3-cyclic-nucleotide 3-phosphodiesterase isoform X2;2,3-cyclic-nucleotide 3-phosphodiesterase isoform X1	CNP	3	20	20	20	44.8	44.8	44.8	44.729	0	244.72	9850700000	273				NaN	NaN	NaN	18	16	16	16	14	18	15	16	14	15	18	17	18	19	16	10	17	12	18	16	16	16	14	18	15	16	14	15
NP_001230514;XP_020941412;XP_020922061;XP_020922062	NP_001230514;XP_020941412;XP_020922061	ras-related C3 botulinum toxin substrate 1;ras-related C3 botulinum toxin substrate 1 isoform X1;ras-related C3 botulinum toxin substrate 3 isoform X1	RAC1	4	9	8	4	53.6	47.9	23.4	21.45	0	60.32	9785100000	108				NaN	NaN	NaN	8	6	6	6	6	6	7	5	7	6	7	7	7	7	7	6	7	8	7	5	5	5	5	5	6	5	6	5
NP_001231430	NP_001231430	glutamate dehydrogenase 1, mitochondrial	GLUD1	1	18	18	18	39.8	39.8	39.8	61.307	0	290.12	9776100000	223				18	18	18	13	12	11	11	9	11	9	12	13	11	11	14	14	15	14	12	13	13	13	12	11	11	9	11	9	12	13	11
NP_999472	NP_999472	10 kDa heat shock protein, mitochondrial	HSPE1	1	7	7	7	54.9	54.9	54.9	10.932	0	16.807	9774700000	79				7	7	7	4	5	5	5	6	6	5	5	6	5	5	5	5	5	5	3	5	4	4	5	5	5	6	6	5	5	6	5
NP_001033089;XP_020932989;XP_020932988	NP_001033089;XP_020932989;XP_020932988	peptidyl-prolyl cis-trans isomerase FKBP1A;peptidyl-prolyl cis-trans isomerase FKBP1A isoform X1;peptidyl-prolyl cis-trans isomerase FKBP1A isoform X1	FKBP1A	3	4	4	4	50.9	50.9	50.9	11.895	0	147.71	9748000000	76				NaN	NaN	NaN	3	3	3	3	2	3	3	3	3	3	3	3	3	3	3	4	3	3	3	3	3	3	2	3	3	3	3	3
XP_020944152;NP_001171994	XP_020944152;NP_001171994	myelin P2 protein isoform X2;myelin P2 protein	PMP2	2	7	6	6	37.9	28.8	28.8	14.922	0	52.782	9704700000	11				NaN	NaN	NaN	1	1	1	1	2	1	1	2	1	1	1	4	1	7	1	1	1	1	0	0	0	0	1	0	0	1	0	0
XP_020932879;XP_020932876;XP_020932878;XP_020932875;NP_999106	XP_020932879;XP_020932876;XP_020932878;XP_020932875;NP_999106	dolichyl-diphosphooligosaccharide--protein glycosyltransferase subunit 2 isoform X4;dolichyl-diphosphooligosaccharide--protein glycosyltransferase subunit 2 isoform X2;dolichyl-diphosphooligosaccharide--protein glycosyltransferase subunit 2	RPN2	5	18	18	18	45	45	45	69.196	0	323.31	9702700000	242				NaN	NaN	NaN	16	15	15	15	15	15	15	12	15	15	17	16	15	15	15	11	16	14	16	15	15	15	15	15	15	12	15	15
NP_001093665;XP_020923835	NP_001093665;XP_020923835	eukaryotic initiation factor 4A-II;eukaryotic initiation factor 4A-II isoform X1	EIF4A2	2	14	14	9	37.3	37.3	20.9	46.402	0	184.34	9569400000	214				NaN	NaN	NaN	13	13	10	10	8	11	10	11	11	10	10	12	11	11	10	7	11	11	13	13	10	10	8	11	10	11	11	10
XP_020955331	XP_020955331	LOW QUALITY PROTEIN: serpin A3-8	LOC106504545	1	16	4	4	40.2	15.1	15.1	46.219	0	159.12	9565400000	97				16	4	4	13	13	13	11	10	13	11	11	12	14	14	13	13	12	14	12	12	13	4	4	4	4	3	4	3	3	3	4
NP_999377	NP_999377	transthyretin precursor	TTR	1	8	8	8	65.3	65.3	65.3	16.081	0	323.31	9532400000	134				8	8	8	5	5	5	5	4	4	5	5	6	4	5	7	6	6	7	7	6	7	5	5	5	5	4	4	5	5	6	4
NP_999366	NP_999366	glutathione peroxidase 1	GPX1	1	13	13	13	71.4	71.4	71.4	22.591	0	128.31	9488300000	199				13	13	13	11	11	11	11	10	9	10	11	11	11	11	11	11	11	11	8	11	11	11	11	11	11	10	9	10	11	11	11
XP_020953010	XP_020953010	EH domain-containing protein 4	EHD4	1	24	19	17	50.1	42.9	39.4	61.199	0	133.88	9425600000	218				24	19	17	20	17	19	18	15	14	16	14	19	18	21	21	18	21	21	14	17	20	15	13	15	14	11	10	13	11	15	15
XP_020945244;XP_020945242;XP_013852337;XP_005663269;XP_003355153;XP_003125720	XP_020945244;XP_020945242;XP_013852337;XP_005663269;XP_003355153;XP_003125720	transgelin-2;transgelin-2;transgelin-2;transgelin-2;transgelin-2;transgelin-2	TAGLN2	6	13	13	13	70.4	70.4	70.4	22.377	0	85.034	9185800000	184				NaN	NaN	NaN	9	8	8	5	7	9	8	12	10	9	9	10	9	9	9	10	9	10	9	8	8	5	7	9	8	12	10	9
NP_001182048	NP_001182048	protein disulfide-isomerase A6 precursor	PDIA6	1	18	18	18	52	52	52	48.074	0	269.47	9126700000	234				18	18	18	10	11	12	11	11	14	10	12	13	12	11	12	11	11	12	14	12	12	10	11	12	11	11	14	10	12	13	12
XP_001927404;XP_005673553	XP_001927404;XP_005673553	peroxiredoxin-4 isoform X1;peroxiredoxin-4 isoform X2	PRDX4	2	10	8	8	51.8	47.4	47.4	30.555	0	88.999	9084000000	133				NaN	NaN	NaN	7	9	8	8	6	6	7	8	8	6	5	7	7	8	8	7	7	7	6	7	7	7	5	5	6	6	7	5
NP_001123421	NP_001123421	creatine kinase M-type	CKM	1	16	16	4	41.5	41.5	6	43.059	0	260.93	9081300000	78				16	16	4	2	1	0	0	0	1	1	7	16	10	1	11	1	0	1	2	4	1	2	1	0	0	0	1	1	7	16	10
XP_020949905	XP_020949905	vacuolar protein sorting-associated protein 35	VPS35	1	21	21	21	30.4	30.4	30.4	91.692	0	323.31	9032300000	300				21	21	21	17	15	17	15	13	13	13	13	15	16	16	17	15	17	14	13	15	16	17	15	17	15	13	13	13	13	15	16
NP_999497	NP_999497	receptor of activated protein C kinase 1	RACK1	1	14	14	14	65.6	65.6	65.6	35.076	0	323.31	9027900000	253				14	14	14	12	13	13	7	13	12	9	13	13	11	10	13	13	12	13	10	11	11	12	13	13	7	13	12	9	13	13	11
NP_001038075	NP_001038075	nucleoside diphosphate kinase B	NME2	1	8	8	5	53.9	53.9	31.6	17.176	0	25.685	8992700000	109				8	8	5	8	7	7	6	7	8	6	7	7	7	7	7	7	7	5	4	6	6	8	7	7	6	7	8	6	7	7	7
XP_020920809	XP_020920809	LOW QUALITY PROTEIN: phosphoserine aminotransferase	PSAT1	1	14	14	14	42.2	42.2	42.2	40.361	0	41.662	8991300000	145				14	14	14	13	11	10	11	10	12	10	9	13	9	11	12	11	10	8	10	10	10	13	11	10	11	10	12	10	9	13	9
XP_003124992	XP_003124992	all-trans-retinol 13,14-reductase	RETSAT	1	18	18	18	35.2	35.2	35.2	67.206	0	106.86	8926100000	264				18	18	18	13	14	13	15	12	16	10	7	13	15	12	13	15	11	13	7	11	11	13	14	13	15	12	16	10	7	13	15
NP_999068;CON__Q9TRI1	NP_999068	inter-alpha-trypsin inhibitor heavy chain H2 precursor	ITIH2	2	16	16	16	21.1	21.1	21.1	104.62	0	112.69	8819400000	269				NaN	NaN	NaN	14	14	14	14	15	14	13	15	15	13	11	14	11	11	13	9	14	10	14	14	14	14	15	14	13	15	15	13
NP_001032223;XP_020933343	NP_001032223	40S ribosomal protein SA	RPSA	2	12	12	12	41.4	41.4	41.4	32.928	0	286.45	8813100000	208				NaN	NaN	NaN	10	11	11	9	9	9	8	9	9	8	9	10	10	10	10	9	8	9	10	11	11	9	9	9	8	9	9	8
XP_005656096;XP_005656097;NP_001072148	XP_005656096;XP_005656097;NP_001072148	cell division control protein 42 homolog isoform X1;cell division control protein 42 homolog isoform X2;cell division control protein 42 homolog	CDC42	3	6	5	5	36.6	30.9	30.9	21.258	0	194.49	8803400000	146				NaN	NaN	NaN	6	6	6	5	6	4	6	5	6	6	5	5	6	6	6	5	6	6	5	5	5	4	5	3	5	5	5	5
XP_003126003;CON__ENSEMBL:ENSBTAP00000016046	XP_003126003;CON__ENSEMBL:ENSBTAP00000016046	fibulin-1 isoform X1	FBLN1	2	16	16	5	30	30	10.1	77.49	0	323.31	8761000000	243			+	NaN	NaN	NaN	12	15	11	12	8	13	9	11	14	11	13	13	13	11	10	8	11	11	12	15	11	12	8	13	9	11	14	11
NP_999184	NP_999184	dehydrogenase/reductase SDR family member 4	DHRS4	1	11	11	11	58.1	58.1	58.1	29.918	0	98.691	8688700000	164				11	11	11	10	10	8	8	9	7	7	8	8	8	8	8	8	8	8	6	9	7	10	10	8	8	9	7	7	8	8	8
XP_020955153;XP_001929075;XP_020955154	XP_020955153	LOW QUALITY PROTEIN: acyl-coenzyme A thioesterase 1-like	LOC110255331	3	16	16	14	42.5	42.5	35.3	50.595	0	171.1	8674200000	158				NaN	NaN	NaN	11	11	11	9	9	10	9	7	8	10	10	11	11	11	10	8	8	9	11	11	11	9	9	10	9	7	8	10
XP_001929601	XP_001929601	heparin cofactor 2	SERPIND1	1	15	15	15	34.9	34.9	34.9	55.874	0	148.59	8669400000	204				15	15	15	12	13	13	11	11	14	11	10	11	12	12	12	12	12	14	9	11	13	12	13	13	11	11	14	11	10	11	12
XP_001925971;XP_020925236;XP_020925235;XP_020925233;XP_020925232;XP_020925231	XP_001925971	LOW QUALITY PROTEIN: plastin-3	PLS3	6	28	28	21	51.9	51.9	43.8	70.64	0	323.31	8666200000	316				NaN	NaN	NaN	16	16	17	19	16	15	14	18	15	17	18	18	20	19	20	14	18	19	16	16	17	19	16	15	14	18	15	17
NP_001070681	NP_001070681	macrophage migration inhibitory factor	MIF	1	1	1	1	7.8	7.8	7.8	12.451	0.0011628	2.5458	8657400000	16				1	1	1	1	1	1	1	1	1	1	1	1	1	1	1	1	1	1	1	1	1	1	1	1	1	1	1	1	1	1	1
XP_005660855	XP_005660855	LOW QUALITY PROTEIN: elongation factor 1-gamma	EEF1G	1	13	13	13	28.1	28.1	28.1	49.954	0	132.32	8649800000	199				13	13	13	11	10	11	12	10	10	9	10	10	11	11	11	11	10	11	10	12	10	11	10	11	12	10	10	9	10	10	11
XP_020957929;XP_020957931;NP_001038069;XP_020957930	XP_020957929;XP_020957931;NP_001038069;XP_020957930	serum paraoxonase/lactonase 3 isoform X1;serum paraoxonase/lactonase 3 isoform X3;serum paraoxonase/lactonase 3 precursor;serum paraoxonase/lactonase 3 isoform X2	PON3	4	13	13	13	46.9	46.9	46.9	39.644	0	323.31	8627100000	182				NaN	NaN	NaN	11	9	9	11	9	10	9	8	11	9	10	10	10	8	9	4	13	13	11	9	9	11	9	10	9	8	11	9
XP_005668471;NP_999225	XP_005668471;NP_999225	S-formylglutathione hydrolase isoform X1;S-formylglutathione hydrolase	ESD	2	12	12	12	51.4	51.4	51.4	31.481	0	70.732	8625400000	166				NaN	NaN	NaN	9	7	9	6	8	8	6	5	9	8	5	10	8	7	8	9	7	7	9	7	9	6	8	8	6	5	9	8
XP_005668408;NP_001193276;NP_001193280;XP_005668407;CON__Q2KJC7	XP_005668408;NP_001193276;NP_001193280;XP_005668407	periostin isoform X2;periostin isoform 1 precursor;periostin isoform 2 precursor;periostin isoform X1	POSTN	5	33	33	33	44.7	44.7	44.7	90.007	0	241.74	8596500000	239				NaN	NaN	NaN	5	18	15	17	11	1	11	17	16	17	18	23	24	10	17	29	17	20	5	18	15	17	11	1	11	17	16	17
XP_020958258	XP_020958258	cAMP-dependent protein kinase type II-beta regulatory subunit	PRKAR2B	1	12	12	10	42.9	42.9	36.5	46.221	0	323.31	8583500000	174				12	12	10	8	8	8	8	8	8	8	7	8	7	8	9	9	8	8	9	7	9	8	8	8	8	8	8	8	7	8	7
NP_999159	NP_999159	dihydrolipoyllysine-residue acetyltransferase component of pyruvate dehydrogenase complex, mitochondrial precursor	DLAT	1	17	17	17	33.7	33.7	33.7	69.034	0	234.7	8537500000	184				17	17	17	12	12	13	14	12	14	13	12	13	12	15	11	13	9	11	11	14	12	12	12	13	14	12	14	13	12	13	12
NP_999553;CON__Q32PJ2	NP_999553	apolipoprotein A-IV precursor	APOA4	2	23	23	23	56.8	56.8	56.8	43.294	0	323.31	8522400000	287				NaN	NaN	NaN	15	17	17	10	10	15	13	12	17	17	20	19	16	18	20	6	13	16	15	17	17	10	10	15	13	12	17	17
NP_001157475;XP_020935171	NP_001157475;XP_020935171	coagulation factor IX;coagulation factor IX isoform X1	F9	2	10	10	10	25.8	25.8	25.8	51.662	0	323.31	8495300000	172				NaN	NaN	NaN	10	10	10	9	10	10	10	9	10	9	10	10	10	10	9	7	9	10	10	10	10	9	10	10	10	9	10	9
XP_013848274;XP_020948019;XP_013848273;XP_020948033;XP_020948029;XP_020948028	XP_013848274;XP_020948019;XP_013848273;XP_020948033;XP_020948029;XP_020948028	collagen alpha-1(XII) chain isoform X2;collagen alpha-1(XII) chain isoform X1;collagen alpha-1(XII) chain isoform X1;collagen alpha-1(XII) chain isoform X4;collagen alpha-1(XII) chain isoform X3;collag	COL12A1	6	56	56	56	26.6	26.6	26.6	332.78	0	323.31	8456000000	378				NaN	NaN	NaN	13	38	19	27	21	20	28	53	39	10	10	11	25	25	12	21	22	32	13	38	19	27	21	20	28	53	39	10
XP_005656456;XP_020955158	XP_005656456;XP_020955158	methylmalonate-semialdehyde dehydrogenase , mitochondrial isoform X1;methylmalonate-semialdehyde dehydrogenase , mitochondrial isoform X2	ALDH6A1	2	15	15	15	40.8	40.8	40.8	57.704	0	285.69	8441000000	255				NaN	NaN	NaN	12	13	12	9	11	12	12	9	11	8	11	12	13	10	10	11	11	11	12	13	12	9	11	12	12	9	11	8
XP_013836740;NP_999096	XP_013836740;NP_999096	arachidonate 15-lipoxygenase isoform X1;arachidonate 15-lipoxygenase	ALOX15	2	25	25	25	50	50	50	71.128	0	102.5	8354400000	153				NaN	NaN	NaN	7	21	15	17	4	15	20	21	21	1	0	1	2	2	0	3	1	1	7	21	15	17	4	15	20	21	21	1
XP_020923476;XP_013843405;XP_003131980;XP_003131979;XP_020923474;XP_020925458;XP_020925457	XP_020923476;XP_013843405;XP_003131980;XP_003131979;XP_020923474	eukaryotic translation initiation factor 5A-1 isoform X2;eukaryotic translation initiation factor 5A-1 isoform X2;eukaryotic translation initiation factor 5A-1 isoform X2;eukaryotic translation initiation factor 5A-1 isoform X2 G	EIF5A	7	11	11	11	66.9	66.9	66.9	16.832	0	139.16	8328400000	149				NaN	NaN	NaN	9	7	8	7	9	6	7	9	6	8	8	7	6	8	7	7	7	8	9	7	8	7	9	6	7	9	6	8
XP_020919153;XP_020924465;XP_020924464;XP_013837188;XP_020945729;XP_020919152;XP_020924462;XP_020924461	XP_020919153	guanine nucleotide-binding protein G(i) subunit alpha-1	GNAI1	8	14	9	9	41.2	24.3	24.3	40.361	0	158.01	8326600000	183				NaN	NaN	NaN	14	14	13	14	13	13	12	12	13	13	13	12	14	12	11	12	14	12	9	9	8	9	8	8	7	7	8	8
XP_020927281;XP_020927280	XP_020927281;XP_020927280	programmed cell death 6-interacting protein isoform X2;programmed cell death 6-interacting protein isoform X1	PDCD6IP	2	30	30	30	40.8	40.8	40.8	97.05	0	310.3	8320500000	309				NaN	NaN	NaN	26	26	25	24	21	22	24	23	22	21	22	23	22	24	20	15	24	20	26	26	25	24	21	22	24	23	22	21
CON__P35527	CON__P35527			1	22	21	21	51	51	51	62.129	0	323.31	8286400000	229			+	22	21	21	16	17	14	7	14	16	13	13	16	19	13	16	13	12	9	8	10	10	15	16	13	6	13	15	12	12	15	18
XP_005660460;NP_001026953	XP_005660460;NP_001026953	ras-related protein Rab-14 isoform X1;ras-related protein Rab-14	RAB14	2	13	13	13	70.7	70.7	70.7	23.897	0	323.31	8272000000	202				NaN	NaN	NaN	8	9	8	7	9	8	9	7	9	8	7	9	9	11	9	10	8	9	8	9	8	7	9	8	9	7	9	8
NP_999062	NP_999062	long-chain specific acyl-CoA dehydrogenase, mitochondrial precursor	ACADL	1	14	14	14	30	30	30	47.956	0	99.157	8254300000	161				14	14	14	13	10	11	10	10	9	11	6	11	5	11	12	9	10	8	6	8	10	13	10	11	10	10	9	11	6	11	5
XP_020941305;NP_001230787;XP_005662379;XP_020941304;XP_020941303;XP_005662378;XP_005662377;XP_005662376;XP_020941301;XP_005662374	XP_020941305;NP_001230787;XP_005662379;XP_020941304;XP_020941303;XP_005662378;XP_005662377;XP_005662376;XP_020941301;XP_005662374	LIM and senescent cell antigen-like-containing domain protein 1 isoform X8;LIM and senescent cell antigen-like-containing domain protein 1;LIM and senescent cell antigen-like-containing domain protein 1 isoform X7;LIM and senesce	LIMS1	10	9	9	6	32.9	32.9	25.2	37.265	0	64.452	8242300000	163				NaN	NaN	NaN	9	8	9	8	6	8	7	8	9	9	8	9	9	7	9	6	8	9	9	8	9	8	6	8	7	8	9	9
XP_020923187	XP_020923187	nucleoredoxin	NXN	1	3	3	3	7.1	7.1	7.1	48.597	0	4.3884	8179100000	14				3	3	3	2	2	2	2	2	2	2	2	2	2	2	3	2	3	1	2	3	1	2	2	2	2	2	2	2	2	2	2
XP_003123930	XP_003123930	lamin-B1	LMNB1	1	14	13	12	28.2	26.8	24.6	66.485	0	23.171	8157200000	62				14	13	12	11	11	10	9	6	7	10	12	10	4	4	7	2	11	9	5	5	7	10	10	9	8	5	6	9	11	9	4
XP_001926332	XP_001926332	short/branched chain specific acyl-CoA dehydrogenase, mitochondrial	ACADSB	1	15	15	15	46.4	46.4	46.4	47.26	0	323.31	8142800000	209				15	15	15	12	14	14	13	14	15	12	9	13	11	13	13	14	12	11	10	13	13	12	14	14	13	14	15	12	9	13	11
NP_001038007	NP_001038007	60S ribosomal protein L6	RPL6	1	15	15	15	46.8	46.8	46.8	32.19	0	165.62	8133800000	171				15	15	15	11	12	12	10	10	11	8	8	11	12	11	14	11	13	13	9	12	13	11	12	12	10	10	11	8	8	11	12
NP_999520	NP_999520	epoxide hydrolase 1 precursor	EPHX1	1	17	17	17	42.3	42.3	42.3	52.394	0	171.48	8091900000	227				17	17	17	9	9	9	11	12	11	9	8	9	12	13	13	12	9	11	8	11	13	9	9	9	11	12	11	9	8	9	12
XP_020940443	XP_020940443	LOW QUALITY PROTEIN: transforming growth factor-beta-induced protein ig-h3	TGFBI	1	25	25	25	48.3	48.3	48.3	74.348	0	308.32	8083400000	232				25	25	25	14	12	16	15	13	15	14	17	16	18	13	18	19	16	20	20	14	20	14	12	16	15	13	15	14	17	16	18
XP_020957928;XP_020957927;XP_020957926;NP_001038066	XP_020957928;XP_020957927;XP_020957926;NP_001038066	40S ribosomal protein S3 isoform X1;40S ribosomal protein S3 isoform X1;40S ribosomal protein S3 isoform X1;40S ribosomal protein S3	RPS3	4	13	13	13	46.5	46.5	46.5	26.688	0	87.513	8079100000	133				NaN	NaN	NaN	9	7	9	7	9	10	9	8	9	10	9	10	9	9	9	11	8	9	9	7	9	7	9	10	9	8	9	10
XP_020950071;XP_020950072	XP_020950071;XP_020950072	cytochrome P450 2B4-like isoform X1;cytochrome P450 2B4-like isoform X2	LOC102165015	2	13	13	1	30	30	4	56.172	0	158.15	8016000000	214				NaN	NaN	NaN	12	12	12	12	11	12	12	9	12	12	11	12	13	12	12	9	12	13	12	12	12	12	11	12	12	9	12	12
REV__XP_020929405;REV__XP_013839331;REV__XP_020929404;REV__XP_020929402;REV__XP_020929401;REV__XP_020929400;REV__XP_020929399;REV__XP_020929398;REV__XP_020929397;REV__XP_020929406	REV__XP_020929405;REV__XP_013839331;REV__XP_020929404;REV__XP_020929402;REV__XP_020929401;REV__XP_020929400;REV__XP_020929399;REV__XP_020929398;REV__XP_020929397;REV__XP_020929406	proliferation marker protein Ki-67 isoform X7;proliferation marker protein Ki-67 isoform X8;proliferation marker protein Ki-67 isoform X6;proliferation marker protein Ki-67 isoform X5;proliferation marker protein Ki-67 i	MKI67	10	2	2	2	0	0	0	320.62	0.0015438	2.4864	8002900000	25		+		NaN	NaN	NaN	2	1	2	2	2	2	1	2	2	2	1	2	2	1	2	1	2	0	2	1	2	2	2	2	1	2	2	2
XP_020920661	XP_020920661	ATP synthase subunit gamma, mitochondrial isoform X1	ATP5F1C	1	8	8	1	30.9	30.9	4.4	32.992	0	152.06	7953800000	154				8	8	1	8	8	8	8	7	8	7	8	8	8	8	8	8	8	7	7	8	8	8	8	8	8	7	8	7	8	8	8
NP_001092068	NP_001092068	60S acidic ribosomal protein P0	RPLP0	1	10	10	10	51.6	51.6	51.6	34.358	0	103.62	7941600000	197				10	10	10	9	9	9	8	8	8	8	7	9	9	9	9	9	7	9	6	8	9	9	9	9	8	8	8	8	7	9	9
NP_999331	NP_999331	trans-1,2-dihydrobenzene-1,2-diol dehydrogenase	DHDH	1	5	5	5	17.6	17.6	17.6	36.527	0	34.557	7907600000	52				5	5	5	3	5	4	2	3	4	3	2	4	3	4	3	4	5	2	2	3	4	3	5	4	2	3	4	3	2	4	3
XP_005653330	XP_005653330	xaa-Pro dipeptidase	PEPD	1	16	16	16	42.8	42.8	42.8	54.834	0	234.09	7893300000	160				16	16	16	12	11	11	12	8	9	11	8	12	12	14	13	13	10	12	11	10	12	12	11	11	12	8	9	11	8	12	12
NP_001230356	NP_001230356	T-complex protein 1 subunit alpha	TCP1	1	17	17	17	35.3	35.3	35.3	60.354	0	99.626	7890500000	307				17	17	17	15	14	15	16	16	16	16	14	16	16	13	14	15	14	14	11	15	14	15	14	15	16	16	16	16	14	16	16
XP_005656654;XP_005656653;XP_003357179;XP_020917995;XP_020917994;XP_020917993	XP_005656654;XP_005656653;XP_003357179;XP_020917995;XP_020917994;XP_020917993	integrin-linked protein kinase isoform X2;integrin-linked protein kinase isoform X2;integrin-linked protein kinase isoform X2;integrin-linked protein kinase isoform X1;integrin-linked protein kinase isoform X1;integrin-li	ILK	6	16	16	16	41.4	41.4	41.4	51.421	0	107.34	7867300000	181				NaN	NaN	NaN	10	10	10	8	9	7	6	8	11	7	11	12	11	9	8	12	13	8	10	10	10	8	9	7	6	8	11	7
CON__Q29443;CON__Q0IIK2	CON__Q29443;CON__Q0IIK2			2	10	4	4	13.4	5.1	5.1	75.829	0	62.217	7816700000	97			+	NaN	NaN	NaN	6	7	7	7	7	7	7	7	6	7	7	7	7	7	7	9	6	6	2	2	2	2	2	2	2	2	2	2
XP_020946855;NP_001233150	XP_020946855;NP_001233150	von Willebrand factor isoform X1;von Willebrand factor precursor	VWF	2	45	45	45	23.1	23.1	23.1	307.94	0	262.65	7711500000	345				NaN	NaN	NaN	30	23	28	22	13	17	22	23	21	24	32	26	30	29	31	27	36	24	30	23	28	22	13	17	22	23	21	24
NP_001103415	NP_001103415	cadherin-13 precursor	CDH13	1	11	11	11	19.4	19.4	19.4	78.227	0	134.15	7684300000	149				11	11	11	9	8	7	8	8	7	8	7	8	8	8	7	7	9	8	7	9	8	9	8	7	8	8	7	8	7	8	8
XP_005671905;XP_020947275;XP_020947274;XP_020947273;XP_020947272;XP_020947276;XP_020947271;XP_020947270;XP_020947269;XP_020947268;XP_020947267;XP_020947266;XP_020947265;XP_020947264	XP_005671905;XP_020947275;XP_020947274;XP_020947273;XP_020947272;XP_020947276;XP_020947271;XP_020947270;XP_020947269;XP_020947268;XP_020947267;XP_020947266;XP_020947265;XP_020947264	LOW QUALITY PROTEIN: formin-like protein 2;formin-like protein 3 isoform X12;formin-like protein 3 isoform X11;formin-like protein 3 isoform X10;formin-like protein 3 isoform X9;formin-like protein 3 isoform X13	FMNL2	14	2	2	2	2.1	2.1	2.1	122.97	0	3.4719	7649600000	42				NaN	NaN	NaN	2	1	1	1	1	1	1	1	1	1	1	1	1	1	1	1	1	1	2	1	1	1	1	1	1	1	1	1
XP_020926990	XP_020926990	LOW QUALITY PROTEIN: collagen alpha-6(VI) chain	COL6A6	1	38	38	36	21.9	21.9	21.1	248	0	281.31	7642300000	351				38	38	36	1	20	11	17	2	17	11	13	17	28	27	27	27	24	24	19	25	25	1	20	11	17	2	17	11	13	17	28
XP_001928111	XP_001928111	14-3-3 protein eta	YWHAH	1	14	12	12	55.7	51.6	51.6	28.211	0	274.06	7635300000	157				14	12	12	12	11	9	9	9	11	10	10	11	10	11	11	11	11	10	10	10	11	10	9	7	7	7	9	8	8	9	8
XP_001928233	XP_001928233	LOW QUALITY PROTEIN: tubulin alpha-1D chain	LOC100158003	1	23	2	1	56.6	4.2	2	50.211	0	31.877	7602100000	36				23	2	1	19	21	22	19	17	18	18	20	20	21	18	22	19	19	20	18	21	21	2	2	2	2	2	2	2	2	2	2
XP_003125105;XP_013837213;XP_013837212;XP_003358505;XP_005669675	XP_003125105	poly(rC)-binding protein 1	PCBP1	5	11	11	8	49.7	49.7	38.8	37.501	0	241.8	7601200000	136				NaN	NaN	NaN	8	10	8	9	8	8	6	4	8	9	9	7	10	9	8	7	9	9	8	10	8	9	8	8	6	4	8	9
XP_020941216;XP_020941215;XP_020941214;XP_020941213;XP_020941212;XP_020941211;NP_001123431	XP_020941216;XP_020941215;XP_020941214;XP_020941213;XP_020941212;XP_020941211;NP_001123431	NADPH--cytochrome P450 reductase isoform X2;NADPH--cytochrome P450 reductase isoform X2;NADPH--cytochrome P450 reductase isoform X2;NADPH--cytochrome P450 reductase isoform X2;NADPH--cytochrome P450 reductase isoform X2;N	POR	7	24	24	24	33.3	33.3	33.3	76.789	0	144.32	7580400000	275				NaN	NaN	NaN	17	17	15	14	14	18	13	8	16	13	16	15	18	14	14	15	14	14	17	17	15	14	14	18	13	8	16	13
XP_003129051;XP_005666725;XP_005666726	XP_003129051;XP_005666725;XP_005666726	electron transfer flavoprotein-ubiquinone oxidoreductase, mitochondrial isoform X1;electron transfer flavoprotein-ubiquinone oxidoreductase, mitochondrial isoform X2;electron transfer flavoprotein-ubiquinone oxidoreductase, mitochondrial	ETFDH	3	17	17	17	34.5	34.5	34.5	68.635	0	144.65	7570300000	230				NaN	NaN	NaN	14	15	14	13	15	15	11	7	12	12	12	13	12	13	12	12	12	12	14	15	14	13	15	15	11	7	12	12
NP_999189	NP_999189	serine/threonine-protein phosphatase 2A 65 kDa regulatory subunit A alpha isoform	PPP2R1A	1	19	19	14	42.8	42.8	32.4	65.322	0	79.475	7564300000	219				19	19	14	14	14	14	13	13	12	11	13	12	11	15	17	13	15	17	11	13	15	14	14	14	13	13	12	11	13	12	11
XP_001925819;XP_003355644;XP_020948070;XP_013837679;XP_020926871	XP_001925819;XP_003355644;XP_020948070	ubiquitin carboxyl-terminal hydrolase 5 isoform X3;ubiquitin carboxyl-terminal hydrolase 5 isoform X2;ubiquitin carboxyl-terminal hydrolase 5 isoform X1	USP5	5	22	22	22	36.8	36.8	36.8	93.424	0	302.48	7550200000	308				NaN	NaN	NaN	17	16	18	16	15	17	17	16	19	18	18	17	15	16	18	17	17	18	17	16	18	16	15	17	17	16	19	18
NP_001157479	NP_001157479	isocitrate dehydrogenase , mitochondrial	IDH2	1	16	15	15	36.5	36.5	36.5	50.854	0	273.59	7548200000	133				16	15	15	12	8	12	5	10	7	9	11	11	8	7	11	8	8	9	9	6	6	11	7	11	4	9	6	8	10	10	7
NP_001127815	NP_001127815	actin-related protein 3	ACTR3	1	13	13	11	41.1	41.1	36.4	47.314	0	323.31	7538000000	199				13	13	11	10	11	9	11	11	11	10	10	11	10	10	10	9	10	11	12	11	11	10	11	9	11	11	11	10	10	11	10
XP_020945568;XP_020945567;XP_020945566;XP_020945565;XP_020945564;XP_020945570;XP_020945569	XP_020945568;XP_020945567;XP_020945566;XP_020945565;XP_020945564;XP_020945570;XP_020945569	extracellular matrix protein 1 isoform X5;extracellular matrix protein 1 isoform X4;extracellular matrix protein 1 isoform X3;extracellular matrix protein 1 isoform X2;extracellular matrix protein 1 isoform X1;extrac	ECM1	7	18	18	18	49.4	49.4	49.4	60.468	0	323.31	7369900000	198				NaN	NaN	NaN	6	6	7	7	0	3	6	4	10	14	16	13	13	15	14	11	16	17	6	6	7	7	0	3	6	4	10	14
XP_020926218;XP_020926183;XP_020926170;XP_020926191;XP_020926219;XP_020926190;XP_020926189;XP_020926188;XP_020926187;XP_020926186;XP_020926185;XP_020926184;XP_020926181;XP_020926205;XP_020926217;XP_020926180;XP_020926179;XP_020926177;XP_020926176;XP_020926175;XP_020926174;XP_020926173;XP_020926172;XP_020926171;XP_020926192;XP_020926193;XP_020926194;XP_020926196;XP_020926195;XP_020926216;XP_020926…	XP_020926218;XP_020926183;XP_020926170;XP_020926191;XP_020926219;XP_020926190;XP_020926189;XP_020926188;XP_020926187;XP_020926186;XP_020926185;XP_020926184;XP_020926181;XP_020926205;XP_020926217;XP_020926180;XP_020926179;XP_020926177;XP_020926176;XP_020926175;XP_020926174;XP_020926173;XP_020926172;XP_020926171;XP_020926192;XP_020926193;XP_020926194;XP_020926196;XP_020926195;XP_020926216;XP_020926…	target of Nesh-SH3 isoform X49;target of Nesh-SH3 isoform X14;target of Nesh-SH3 isoform X2;target of Nesh-SH3 isoform X22;target of Nesh-SH3 isoform X50;target of Nesh-SH3 isoform X21;target of N	ABI3BP	50	16	16	16	19.5	19.5	19.5	122.84	0	323.31	7365200000	134				NaN	NaN	NaN	4	6	3	5	2	5	6	11	6	11	11	12	12	14	14	10	14	15	4	6	3	5	2	5	6	11	6	11
NP_999092	NP_999092	aspartate aminotransferase, cytoplasmic	GOT1	1	14	14	14	42.6	42.6	42.6	46.474	0	148.92	7334500000	216				14	14	14	12	11	13	11	12	12	10	11	12	9	11	12	13	13	11	7	10	9	12	11	13	11	12	12	10	11	12	9
XP_005659919;XP_013849961	XP_005659919	60S ribosomal protein L4	RPL4	2	19	19	19	40.3	40.3	40.3	48.031	0	65.214	7331000000	141				NaN	NaN	NaN	12	10	9	6	8	11	7	9	12	6	9	13	12	10	13	8	9	12	12	10	9	6	8	11	7	9	12	6
XP_003135175;XP_003135174;XP_020936270	XP_003135175;XP_003135174;XP_020936270	3-hydroxyacyl-CoA dehydrogenase type-2 isoform X1;3-hydroxyacyl-CoA dehydrogenase type-2 isoform X2;3-hydroxyacyl-CoA dehydrogenase type-2 isoform X3	HSD17B10	3	11	11	11	56	56	56	30.787	0	151.29	7321900000	211				NaN	NaN	NaN	10	10	10	10	8	11	9	8	10	8	10	10	10	9	9	8	10	10	10	10	10	10	8	11	9	8	10	8
XP_020920488;XP_020920486;XP_020920487	XP_020920488;XP_020920486;XP_020920487	ras suppressor protein 1 isoform X3;ras suppressor protein 1 isoform X1;ras suppressor protein 1 isoform X2	RSU1	3	9	9	9	42.8	42.8	42.8	27.546	0	83.525	7260600000	141				NaN	NaN	NaN	6	6	6	5	4	7	6	5	7	7	7	7	7	7	7	9	7	7	6	6	6	5	4	7	6	5	7	7
XP_020950538;XP_020950537	XP_020950538;XP_020950537	40S ribosomal protein S9;40S ribosomal protein S9	RPS9	2	10	10	10	40.2	40.2	40.2	22.591	0	19.05	7226600000	80				NaN	NaN	NaN	9	8	9	9	9	9	9	7	9	8	8	9	8	8	9	5	9	8	9	8	9	9	9	9	9	7	9	8
XP_005659580	XP_005659580	tropomyosin alpha-1 chain isoform X11	TPM1	1	35	5	0	71.5	11.3	0	32.607	0	121.82	7189800000	36				35	5	0	22	14	19	17	19	17	21	26	18	18	20	24	18	17	20	33	16	15	2	0	2	1	2	1	2	3	1	2
XP_020944217;XP_020944214;XP_003121262;XP_013843913;XP_005652739	XP_020944217;XP_020944214;XP_003121262	ethylmalonyl-CoA decarboxylase isoform X1;ethylmalonyl-CoA decarboxylase isoform X1;ethylmalonyl-CoA decarboxylase isoform X1	ECHDC1	5	14	14	14	57.3	57.3	57.3	32.915	0	246.17	7142400000	159				NaN	NaN	NaN	12	13	12	7	13	12	9	7	7	9	9	9	11	7	7	5	7	6	12	13	12	7	13	12	9	7	7	9
XP_005665215;XP_005665216;XP_005665217	XP_005665215;XP_005665216;XP_005665217	tubulointerstitial nephritis antigen-like isoform X1;tubulointerstitial nephritis antigen-like isoform X1;tubulointerstitial nephritis antigen-like isoform X2	TINAGL1	3	13	13	13	41.5	41.5	41.5	52.341	0	237.19	7125200000	181				NaN	NaN	NaN	10	8	8	7	9	9	9	5	8	9	11	9	11	10	10	10	10	9	10	8	8	7	9	9	9	5	8	9
NP_999528	NP_999528	40S ribosomal protein S12	RPS12	1	6	6	6	56.8	56.8	56.8	14.515	0	126.73	7118800000	120				6	6	6	6	5	5	6	5	6	6	6	6	5	4	6	6	6	6	5	5	6	6	5	5	6	5	6	6	6	6	5
XP_020928360	XP_020928360	GTP-binding nuclear protein Ran	RAN	1	9	9	9	43.1	43.1	43.1	24.423	0	79.607	7077500000	97				9	9	9	7	5	7	5	5	7	4	6	6	6	5	5	4	6	5	5	6	7	7	5	7	5	5	7	4	6	6	6
XP_001926739	XP_001926739	ras-related protein Rab-2A	RAB2A	1	13	13	5	62.7	62.7	26.4	23.518	0	177.55	7000800000	186				13	13	5	11	10	9	9	10	11	9	9	9	11	10	10	11	10	10	11	11	11	11	10	9	9	10	11	9	9	9	11
NP_001116563	NP_001116563	caveolin-2	CAV2	1	5	5	5	30.2	30.2	30.2	18.056	0	46.182	6985500000	76				5	5	5	3	4	4	3	3	3	4	3	4	3	4	2	4	4	3	4	3	4	3	4	4	3	3	3	4	3	4	3
XP_005672919;NP_001137167	XP_005672919;NP_001137167	acetyl-coenzyme A synthetase, cytoplasmic isoform X1;acetyl-coenzyme A synthetase, cytoplasmic	ACSS2	2	17	17	17	34	34	34	80.298	0	198.53	6919500000	246				NaN	NaN	NaN	13	13	14	15	16	16	14	13	16	11	14	14	15	11	11	7	10	11	13	13	14	15	16	16	14	13	16	11
NP_001231190;XP_013851600	NP_001231190;XP_013851600	EGF-containing fibulin-like extracellular matrix protein 1 precursor;EGF-containing fibulin-like extracellular matrix protein 1 isoform X1	EFEMP1	2	13	13	13	36.9	36.9	36.9	54.869	0	323.31	6916100000	162				NaN	NaN	NaN	11	10	9	9	7	11	10	12	11	11	11	11	11	11	11	8	11	11	11	10	9	9	7	11	10	12	11	11
XP_013844819;XP_003357106;XP_003129333	XP_013844819;XP_003357106;XP_003129333	3-hydroxybutyrate dehydrogenase type 2;3-hydroxybutyrate dehydrogenase type 2;3-hydroxybutyrate dehydrogenase type 2	BDH2	3	11	11	11	46.9	46.9	46.9	26.66	0	323.31	6913600000	160				NaN	NaN	NaN	9	10	9	7	7	8	7	8	10	7	8	9	9	8	10	8	9	8	9	10	9	7	7	8	7	8	10	7
NP_999309	NP_999309	peroxiredoxin-5, mitochondrial	PRDX5	1	12	12	12	59.9	59.9	59.9	17.324	0	49.686	6882400000	168				12	12	12	8	9	9	9	8	9	7	9	10	7	7	9	9	8	8	10	7	8	8	9	9	9	8	9	7	9	10	7
XP_020932809;NP_001165454;XP_020932810;XP_020932811;XP_020932812;NP_001165455;NP_999477;NP_001165456;XP_020932814;XP_020932813;XP_020932822;XP_020932815;XP_020932816;XP_020932817;XP_020932819;XP_020932820;XP_020932821;XP_020932823;XP_020951707;XP_020951706;XP_003482083	XP_020932809;NP_001165454;XP_020932810;XP_020932811;XP_020932812;NP_001165455;NP_999477;NP_001165456;XP_020932814;XP_020932813;XP_020932822;XP_020932815;XP_020932816;XP_020932817;XP_020932819;XP_020932820;XP_020932821;XP_020932823	guanine nucleotide-binding protein G(s) subunit alpha isoform X1;guanine nucleotide-binding protein G(s) subunit alpha isoform GNASS;guanine nucleotide-binding protein G(s) subunit alpha isoform X2;guanine nucleotide-binding protein	GNAS	21	17	16	16	18.7	17.6	17.6	107.56	0	153.99	6852800000	168				NaN	NaN	NaN	11	12	12	8	12	13	11	8	12	12	13	13	13	10	11	11	10	11	10	11	11	7	11	12	10	7	11	11
NP_001163991;XP_020946622	NP_001163991;XP_020946622	T-complex protein 1 subunit beta;T-complex protein 1 subunit beta isoform X1	CCT2	2	16	16	16	37.9	37.9	37.9	57.444	0	197.93	6841300000	247				NaN	NaN	NaN	13	14	16	13	14	15	13	13	15	15	13	13	12	14	14	11	13	15	13	14	16	13	14	15	13	13	15	15
NP_001231613;XP_020921753;XP_020921752	NP_001231613;XP_020921753;XP_020921752	ATP synthase subunit d, mitochondrial;ATP synthase subunit d, mitochondrial isoform X2;ATP synthase subunit d, mitochondrial isoform X1	ATP5PD	3	9	9	9	55.9	55.9	55.9	18.515	0	214.38	6829200000	185				NaN	NaN	NaN	8	9	8	7	8	7	8	7	8	8	9	9	9	9	9	7	8	9	8	9	8	7	8	7	8	7	8	8
XP_020933877;XP_020933876	XP_020933877;XP_020933876	laminin subunit alpha-5 isoform X2;laminin subunit alpha-5 isoform X1	LAMA5	2	47	47	46	18.8	18.8	18.4	397.44	0	323.31	6821400000	252				NaN	NaN	NaN	12	11	8	6	7	7	13	12	13	25	27	22	30	28	19	44	29	18	12	11	8	6	7	7	13	12	13	25
XP_020947540;XP_020947539;XP_020947538	XP_020947540;XP_020947539;XP_020947538	dynactin subunit 2 isoform X3;dynactin subunit 2 isoform X2;dynactin subunit 2 isoform X1	DCTN2	3	14	14	14	38.2	38.2	38.2	44.407	0	212.87	6810700000	229				NaN	NaN	NaN	12	12	11	11	10	10	10	9	11	11	11	11	12	12	11	11	12	10	12	12	11	11	10	10	10	9	11	11
XP_005670994;XP_005670993;NP_001182259	XP_005670994;XP_005670993;NP_001182259	catechol O-methyltransferase isoform X1;catechol O-methyltransferase isoform X1;catechol O-methyltransferase	COMT	3	11	11	11	53.7	53.7	53.7	30.043	0	110.13	6805400000	181				NaN	NaN	NaN	8	9	8	7	9	7	7	6	7	7	7	7	8	8	7	8	7	8	8	9	8	7	9	7	7	6	7	7
NP_001231327	NP_001231327	pyruvate dehydrogenase E1 component subunit beta, mitochondrial	PDHB	1	12	12	12	50.3	50.3	50.3	39.272	0	61.409	6772300000	124				12	12	12	9	11	7	6	8	10	7	3	6	6	8	8	9	5	7	3	5	6	9	11	7	6	8	10	7	3	6	6
XP_020950929;XP_003358329;XP_005653217	XP_020950929;XP_003358329	vesicle-associated membrane protein 3;vesicle-associated membrane protein 2	VAMP3	3	6	6	6	63.5	63.5	63.5	11.463	0	221.84	6743000000	97				NaN	NaN	NaN	5	5	5	5	4	4	5	4	5	4	5	5	5	5	5	5	4	4	5	5	5	5	4	4	5	4	5	4
XP_020938159	XP_020938159	lanosterol synthase	LSS	1	18	18	18	32.6	32.6	32.6	83.184	0	271.27	6711300000	244				18	18	18	12	12	13	9	14	15	14	8	11	14	14	14	15	15	14	9	14	14	12	12	13	9	14	15	14	8	11	14
NP_999215	NP_999215	glutathione S-transferase omega-1	GSTO1	1	13	13	13	55.6	55.6	55.6	27.418	0	51.032	6709400000	162				13	13	13	12	11	12	12	12	11	11	10	10	11	10	10	11	10	12	9	11	11	12	11	12	12	12	11	11	10	10	11
NP_001116558;XP_020932343	NP_001116558;XP_020932343	basigin precursor;basigin isoform X1	BSG	2	11	11	11	44.6	44.6	44.6	29.421	0	78.742	6681800000	187				NaN	NaN	NaN	11	10	8	10	9	10	9	7	9	9	10	11	9	9	10	6	8	8	11	10	8	10	9	10	9	7	9	9
NP_001153064	NP_001153064	cytochrome b5 type B	CYB5B	1	4	4	4	41	41	41	16.199	0	323.31	6676500000	88				4	4	4	3	3	3	4	3	4	3	3	3	3	3	3	3	3	3	3	3	3	3	3	3	4	3	4	3	3	3	3
NP_999483;XP_013850079	NP_999483	calpain small subunit 1	CAPNS1	2	7	7	7	27.4	27.4	27.4	28.068	0	164.67	6671300000	103				NaN	NaN	NaN	6	6	6	6	6	6	6	6	6	6	6	6	6	6	6	6	6	6	6	6	6	6	6	6	6	6	6	6
NP_001090924	NP_001090924	F-actin-capping protein subunit alpha-2	CAPZA2	1	13	13	11	61.2	61.2	51.7	33.015	0	305.92	6656500000	192				13	13	11	11	8	10	8	8	8	10	9	11	10	12	11	12	11	11	7	13	11	11	8	10	8	8	8	10	9	11	10
NP_001182709;XP_020922766;XP_020922713;XP_020922676	NP_001182709;XP_020922766;XP_020922713;XP_020922676	protein-L-isoaspartate(D-aspartate) O-methyltransferase;protein-L-isoaspartate(D-aspartate) O-methyltransferase isoform X3;protein-L-isoaspartate(D-aspartate) O-methyltransferase isoform X2;protein-L-isoaspartate(D-aspartate) O-m	PCMT1	4	8	8	8	41.4	41.4	41.4	24.646	0	93.529	6655200000	119				NaN	NaN	NaN	5	6	7	5	6	5	6	5	4	6	7	7	6	6	5	7	5	5	5	6	7	5	6	5	6	5	4	6
XP_020957600;XP_020957599;XP_020957598;XP_020957597;NP_001116663;XP_005662632;XP_005659127	XP_020957600;XP_020957599;XP_020957598;XP_020957597;NP_001116663	rho-related GTP-binding protein RhoG isoform X1;rho-related GTP-binding protein RhoG isoform X1;rho-related GTP-binding protein RhoG isoform X1;rho-related GTP-binding protein RhoG isoform X1;rho-related GTP-binding protein	RHOG	7	11	11	10	59.2	59.2	53.4	21.31	0	54.801	6585900000	99				NaN	NaN	NaN	7	6	5	5	6	5	4	5	7	5	7	6	6	7	6	7	7	6	7	6	5	5	6	5	4	5	7	5
NP_001192208;XP_005653347	NP_001192208;XP_005653347	electron transfer flavoprotein subunit beta;electron transfer flavoprotein subunit beta isoform X1	ETFB	2	12	12	12	46.7	46.7	46.7	27.763	0	174.98	6523000000	147				NaN	NaN	NaN	10	11	11	11	11	10	10	9	9	6	9	10	11	10	8	7	9	6	10	11	11	11	11	10	10	9	9	6
XP_005666796;XP_003357020;XP_005666795;CON__REFSEQ:XP_585019	XP_005666796;XP_003357020;XP_005666795	afamin isoform X3;afamin isoform X1;afamin isoform X2	AFM	4	26	26	26	55.8	55.8	55.8	57.542	0	146.62	6455700000	220				NaN	NaN	NaN	14	14	13	14	12	16	16	14	17	14	12	17	16	15	22	11	15	20	14	14	13	14	12	16	16	14	17	14
NP_001335901	NP_001335901	trifunctional enzyme subunit beta, mitochondrial	HADHB	1	14	14	14	30.9	30.9	30.9	51.25	0	66.277	6438000000	171				14	14	14	12	13	12	9	9	10	10	8	9	9	10	11	11	8	9	10	9	8	12	13	12	9	9	10	10	8	9	9
XP_003358947	XP_003358947	LOW QUALITY PROTEIN: T-complex protein 1 subunit theta	CCT8	1	20	20	20	44.7	44.7	44.7	59.511	0	98.313	6417200000	204				20	20	20	14	12	13	10	10	13	11	11	14	11	9	16	11	11	14	10	11	12	14	12	13	10	10	13	11	11	14	11
NP_001038076	NP_001038076	aldehyde dehydrogenase, mitochondrial precursor	ALDH2	1	18	15	15	39.9	36.7	36.7	56.92	0	323.31	6413200000	188				18	15	15	15	14	12	13	10	9	10	13	14	13	13	14	12	13	8	10	13	12	13	12	10	11	9	7	9	11	12	11
NP_001161110	NP_001161110	3-ketoacyl-CoA thiolase, mitochondrial	ACAA2	1	15	15	15	53.7	53.7	53.7	41.93	0	249.98	6400700000	180				15	15	15	13	11	12	9	9	12	10	7	7	10	12	12	14	12	11	12	11	7	13	11	12	9	9	12	10	7	7	10
NP_001161107	NP_001161107	isovaleryl-CoA dehydrogenase, mitochondrial	IVD	1	13	13	13	35	35	35	46.679	0	137.09	6385800000	136				13	13	13	11	10	10	9	9	11	9	7	10	8	7	10	8	9	9	7	8	9	11	10	10	9	9	11	9	7	10	8
XP_020922794;XP_013836451;XP_005668921;XP_003131608	XP_020922794;XP_013836451;XP_005668921;XP_003131608	prohibitin;prohibitin;prohibitin;prohibitin	PHB	4	14	14	14	69.1	69.1	69.1	29.804	0	106.95	6381700000	183				NaN	NaN	NaN	12	11	11	11	12	12	10	11	9	9	11	10	10	10	8	9	9	9	12	11	11	11	12	12	10	11	9	9
XP_003123401;XP_003354151	XP_003123401;XP_003354151	cAMP-dependent protein kinase catalytic subunit alpha isoform X1;cAMP-dependent protein kinase catalytic subunit alpha isoform X2	PRKACA	2	10	10	4	36.2	36.2	19.1	40.6	0	141.03	6379700000	122				NaN	NaN	NaN	9	9	10	9	8	9	10	7	8	8	10	9	10	9	7	6	10	8	9	9	10	9	8	9	10	7	8	8
XP_020923109	XP_020923109	LOW QUALITY PROTEIN: 26S proteasome non-ATPase regulatory subunit 11	PSMD11	1	15	15	15	39.1	39.1	39.1	47.35	0	85.78	6375100000	177				15	15	15	13	13	14	12	13	13	13	9	13	11	13	12	12	11	12	8	12	13	13	13	14	12	13	13	13	9	13	11
NP_001231072;NP_001231071	NP_001231072;NP_001231071	sorcin isoform 2;sorcin isoform 1	SRI	2	7	7	7	43.2	43.2	43.2	20.345	0	41.593	6368600000	96				NaN	NaN	NaN	6	5	6	5	5	5	5	4	5	5	7	7	5	6	6	6	5	6	6	5	6	5	5	5	5	4	5	5
NP_999571	NP_999571	aldose 1-epimerase	GALM	1	10	10	10	40.1	40.1	40.1	37.815	0	37.156	6313000000	101				10	10	10	9	6	9	7	5	8	6	6	6	7	8	9	9	7	8	6	8	8	9	6	9	7	5	8	6	6	6	7
NP_001177161	NP_001177161	2,4-dienoyl-CoA reductase, mitochondrial	DECR1	1	11	11	11	36.9	36.9	36.9	35.43	0	218.45	6309800000	145				11	11	11	8	8	7	7	8	7	8	7	7	7	7	8	7	6	7	8	7	8	8	8	7	7	8	7	8	7	7	7
NP_001001539;XP_020934157;XP_020934156;XP_020919735;XP_020919734;XP_013835806;XP_013835805;NP_001038033	NP_001001539	aldo-keto reductase family 1 member B1	AKR1B1	8	9	9	9	37.7	37.7	37.7	35.867	0	163.9	6284600000	114				NaN	NaN	NaN	7	6	7	7	7	6	7	8	8	6	5	6	6	8	5	5	6	5	7	6	7	7	7	6	7	8	8	6
XP_001927992	XP_001927992	lactoylglutathione lyase	GLO1	1	13	13	13	75	75	75	20.73	0	57.762	6271600000	158				13	13	13	11	10	10	10	11	11	8	8	10	11	11	12	9	8	9	7	10	8	11	10	10	10	11	11	8	8	10	11
NP_001185851;XP_020927581;XP_020948940;XP_020948938;XP_020948934;XP_020948933;XP_020948928;XP_020948925;XP_020950998;XP_020950993;XP_013848440;XP_005659658;XP_005659656;XP_001925326	NP_001185851;XP_020927581	mitogen-activated protein kinase 1;mitogen-activated protein kinase 1 isoform X1	MAPK1	14	14	14	12	43.7	43.7	37.6	41.304	0	64.085	6241500000	162				NaN	NaN	NaN	9	9	10	6	6	7	9	7	9	11	12	10	11	10	11	9	10	11	9	9	10	6	6	7	9	7	9	11
XP_013849639;XP_020938563	XP_013849639;XP_020938563	atlastin-3 isoform X2;atlastin-3 isoform X1	ATL3	2	12	12	12	34.4	34.4	34.4	60.445	0	252.09	6228900000	151				NaN	NaN	NaN	11	9	10	10	8	10	8	7	11	9	11	11	11	11	10	9	9	10	11	9	10	10	8	10	8	7	11	9
NP_001302707	NP_001302707	PDZ and LIM domain protein 1	PDLIM1	1	15	15	15	62	62	62	35.995	0	176.75	6173300000	185				15	15	15	11	12	11	6	7	9	9	14	7	9	11	14	10	10	6	9	9	8	11	12	11	6	7	9	9	14	7	9
XP_001926622	XP_001926622	LOW QUALITY PROTEIN: mitochondrial 10-formyltetrahydrofolate dehydrogenase	ALDH1L2	1	37	31	31	49.4	43.4	43.4	101.81	0	323.31	6103200000	246				37	31	31	23	25	23	22	23	22	19	17	20	23	29	27	27	24	22	19	20	22	17	19	17	16	17	16	13	11	14	17
NP_001231109	NP_001231109	T-complex protein 1 subunit gamma	CCT3	1	15	15	15	35	35	35	60.653	0	132.89	6074800000	178				15	15	15	11	11	13	12	10	12	10	10	12	8	11	11	10	10	10	8	10	11	11	11	13	12	10	12	10	10	12	8
NP_001090990	NP_001090990	membrane-associated progesterone receptor component 2	PGRMC2	1	8	7	7	36.8	36.8	36.8	23.78	0	140.16	6053100000	93				8	7	7	7	6	5	6	6	6	6	4	6	5	8	8	6	7	6	5	5	6	6	5	4	5	5	5	5	3	5	4
XP_020946634;XP_020932909;XP_020932905;XP_020932903;XP_005661199;XP_005661198;NP_001153899;XP_020932893;NP_001153898;XP_020921705;XP_020921704;XP_020932894;NP_001138692	XP_020946634;XP_020932909;XP_020932905;XP_020932903;XP_005661199;XP_005661198;NP_001153899;XP_020932893;NP_001153898;XP_020921705;XP_020921704;XP_020932894;NP_001138692	ADP-ribosylation factor 3 isoform X1;ADP-ribosylation factor 1 isoform X3;ADP-ribosylation factor 1 isoform X3;ADP-ribosylation factor 1 isoform X3;ADP-ribosylation factor 1 isoform X3;ADP-ribosylation factor 1 isofo	ARF3	13	9	9	3	56.9	56.9	21.5	20.601	0	155.27	6050700000	146				NaN	NaN	NaN	4	5	5	6	7	5	5	5	6	7	5	5	6	6	5	6	6	5	4	5	5	6	7	5	5	5	6	7
XP_020934722;XP_020934720;XP_020934718;XP_020934717;XP_003134939;XP_020934725;XP_020934723;XP_020934721;XP_020934719;XP_020928655	XP_020934722;XP_020934720;XP_020934718;XP_020934717;XP_003134939;XP_020934725;XP_020934723;XP_020934721;XP_020934719	2-oxoglutarate dehydrogenase, mitochondrial isoform X3;2-oxoglutarate dehydrogenase, mitochondrial isoform X3;2-oxoglutarate dehydrogenase, mitochondrial isoform X1;2-oxoglutarate dehydrogenase, mitochondrial isoform X1;2-ox	OGDH	10	28	28	28	34.6	34.6	34.6	115.64	0	128.17	6031600000	269				NaN	NaN	NaN	22	22	20	16	18	21	14	14	18	18	22	21	21	24	17	9	20	20	22	22	20	16	18	21	14	14	18	18
XP_003131576	XP_003131576	importin subunit beta-1	KPNB1	1	17	17	17	26	26	26	97.224	0	82.059	5972700000	193				17	17	17	12	10	13	15	12	12	10	10	13	12	12	15	13	12	13	11	11	11	12	10	13	15	12	12	10	10	13	12
XP_020947456;XP_020947455;XP_020947454	XP_020947456;XP_020947455;XP_020947454	ras-related protein Rab-5B;ras-related protein Rab-5B;ras-related protein Rab-5B	RAB5B	3	8	8	5	55.3	55.3	40.5	23.721	0	161.29	5960200000	154				NaN	NaN	NaN	8	4	5	5	4	5	5	4	5	6	7	7	6	6	6	5	5	5	8	4	5	5	4	5	5	4	5	6
NP_001001640;XP_013841525;NP_001001864	NP_001001640	amine oxidase A	MAOA	3	12	12	4	25.2	25.2	10.4	59.762	0	226.44	5955900000	200				NaN	NaN	NaN	9	9	9	8	8	10	9	8	10	8	8	9	11	10	10	7	8	8	9	9	9	8	8	10	9	8	10	8
XP_020917965	XP_020917965	LOW QUALITY PROTEIN: olfactomedin-like protein 1	OLFML1	1	11	11	11	28.9	28.9	28.9	45.127	0	323.31	5942900000	172				11	11	11	5	4	2	6	2	2	6	8	8	11	10	11	11	10	10	7	11	9	5	4	2	6	2	2	6	8	8	11
NP_001230992	NP_001230992	60S ribosomal protein L3	RPL3	1	8	8	8	22.1	22.1	22.1	46.122	0	120.99	5937100000	104				8	8	8	7	6	7	5	5	6	6	5	7	6	5	6	6	6	7	5	6	6	7	6	7	5	5	6	6	5	7	6
XP_003126310	XP_003126310	LOW QUALITY PROTEIN: extended synaptotagmin-1	ESYT1	1	26	26	26	28.6	28.6	28.6	122.44	0	135.26	5926700000	291				26	26	26	21	17	18	16	11	15	16	17	18	20	20	22	20	20	22	18	18	20	21	17	18	16	11	15	16	17	18	20
REV__XP_005665566;REV__XP_003356547	REV__XP_005665566;REV__XP_003356547	uncharacterized protein C1orf50 homolog isoform X2;uncharacterized protein C1orf50 homolog isoform X1	C6H1orf50	2	1	1	1	0	0	0	22.021	0.0079855	1.9533	5913500000	13		+		NaN	NaN	NaN	1	1	1	1	1	1	1	1	1	1	1	1	1	1	1	1	1	1	1	1	1	1	1	1	1	1	1	1
XP_005671204;XP_020929657;XP_013838831;XP_001924213;XP_013851954;XP_020944616;XP_020944615	XP_005671204;XP_020929657;XP_013838831;XP_001924213	annexin A11 isoform X2;annexin A11 isoform X1;annexin A11 isoform X1;annexin A11 isoform X1	ANXA11	7	17	17	17	42.7	42.7	42.7	41.094	0	120.67	5885700000	191				NaN	NaN	NaN	13	11	8	11	10	12	10	11	11	12	9	12	12	11	11	14	11	12	13	11	8	11	10	12	10	11	11	12
XP_020936412;XP_003360570	XP_020936412;XP_003360570	rab GDP dissociation inhibitor alpha isoform X2;rab GDP dissociation inhibitor alpha isoform X1	GDI1	2	20	12	12	57.4	40.9	40.9	48.153	0	323.31	5814800000	158				NaN	NaN	NaN	16	16	17	12	13	14	14	15	14	14	15	15	16	16	14	11	15	16	10	9	11	7	7	9	8	9	8	8
XP_020946118;XP_020946119;XP_020946117	XP_020946118;XP_020946119;XP_020946117	elongation factor 1-delta isoform X2;elongation factor 1-delta isoform X2;elongation factor 1-delta isoform X1	EEF1D	3	7	7	7	32.9	32.9	32.9	31.032	0	187.09	5792600000	68				NaN	NaN	NaN	6	5	5	5	6	6	6	6	6	5	5	6	5	6	6	5	5	5	6	5	5	5	6	6	6	6	6	5
XP_020937502;XP_020937501;XP_020937504;XP_020937503;XP_020937505;XP_020937507;XP_020937508;CON__Q28085	XP_020937502;XP_020937501;XP_020937504;XP_020937503;XP_020937505	complement factor H isoform X2;complement factor H isoform X1;complement factor H isoform X4;complement factor H isoform X3;complement factor H isoform X5	CFH	8	28	28	1	34.7	34.7	0.9	138.54	0	137.98	5778500000	219				NaN	NaN	NaN	10	19	20	18	16	20	17	18	22	8	7	11	10	8	24	7	10	11	10	19	20	18	16	20	17	18	22	8
XP_020947945;XP_020947804;XP_020947727;XP_020947661;XP_020947618;XP_020947564;XP_020947489;XP_005659694;NP_001231167	XP_020947945;XP_020947804;XP_020947727;XP_020947661;XP_020947618;XP_020947564;XP_020947489;XP_005659694;NP_001231167	sulfide:quinone oxidoreductase, mitochondrial isoform X1;sulfide:quinone oxidoreductase, mitochondrial isoform X1;sulfide:quinone oxidoreductase, mitochondrial isoform X1;sulfide:quinone oxidoreductase, mitochondrial isoform X1	SQOR	9	17	17	17	44.4	44.4	44.4	50.124	0	188.99	5770200000	196				NaN	NaN	NaN	13	14	13	12	13	14	10	10	13	9	13	11	12	9	10	10	10	10	13	14	13	12	13	14	10	10	13	9
XP_020955819	XP_020955819	thioredoxin domain-containing protein 5	TXNDC5	1	12	12	12	32.7	32.7	32.7	47.99	0	207.67	5740900000	149				12	12	12	8	9	8	8	6	9	7	8	8	9	9	8	8	7	9	10	8	10	8	9	8	8	6	9	7	8	8	9
NP_001011727	NP_001011727	adenosylhomocysteinase	AHCY	1	13	13	13	28.7	28.7	28.7	47.694	0	157.09	5702900000	138				13	13	13	11	10	8	8	7	8	8	10	10	9	7	9	9	8	9	8	8	10	11	10	8	8	7	8	8	10	10	9
XP_001924454	XP_001924454	LOW QUALITY PROTEIN: phosphoacetylglucosamine mutase	PGM3	1	10	10	10	24.9	24.9	24.9	59.373	0	144.52	5665900000	150				10	10	10	9	8	7	7	7	7	7	7	8	8	9	8	10	9	9	8	8	9	9	8	7	7	7	7	7	7	8	8
NP_001028180	NP_001028180	1-acyl-sn-glycerol-3-phosphate acyltransferase alpha	AGPAT1	1	6	6	6	26.8	26.8	26.8	32.164	0	137.13	5663900000	137				6	6	6	3	3	3	3	2	3	4	2	4	2	2	3	2	2	3	3	3	3	3	3	3	3	2	3	4	2	4	2
NP_001295402;NP_001295401;XP_020930284;XP_020930283	NP_001295402	aldehyde oxidase	AOX1	4	24	24	24	25.3	25.3	25.3	147.8	0	167.58	5626000000	219				NaN	NaN	NaN	19	13	9	14	13	19	12	5	12	17	17	17	21	22	18	15	22	21	19	13	9	14	13	19	12	5	12	17
XP_003124603	XP_003124603	cytochrome b-c1 complex subunit 2, mitochondrial	UQCRC2	1	9	9	9	30	30	30	48.209	0	166.28	5577800000	140				9	9	9	8	8	9	6	8	7	5	5	6	8	8	9	5	4	5	4	4	7	8	8	9	6	8	7	5	5	6	8
XP_020926795;XP_003125024	XP_020926795;XP_003125024	60S ribosomal protein L7a;60S ribosomal protein L7a	RPL7A	2	11	11	11	34.6	34.6	34.6	29.995	0	103.97	5552900000	150				NaN	NaN	NaN	10	10	8	7	11	9	8	10	10	7	5	11	9	7	8	6	11	9	10	10	8	7	11	9	8	10	10	7
XP_020923906;NP_001193464;XP_020923905;XP_020923907	XP_020923906;NP_001193464;XP_020923905	actin-related protein 2/3 complex subunit 4 isoform X2;actin-related protein 2/3 complex subunit 4;actin-related protein 2/3 complex subunit 4 isoform X1	ARPC4	4	6	6	6	41.1	41.1	41.1	19.667	0	37.606	5545000000	74				NaN	NaN	NaN	6	6	4	5	4	5	6	5	5	6	6	6	6	5	5	6	5	5	6	6	4	5	4	5	6	5	5	6
NP_001106915;XP_020948867;XP_005656086;XP_020948865	NP_001106915;XP_020948867;XP_005656086;XP_020948865	F-actin-capping protein subunit beta;F-actin-capping protein subunit beta isoform X3;F-actin-capping protein subunit beta isoform X2;F-actin-capping protein subunit beta isoform X1	CAPZB	4	14	14	14	54.4	54.4	54.4	30.628	0	323.31	5515700000	132				NaN	NaN	NaN	8	10	7	7	7	8	7	7	9	7	6	8	7	8	8	7	7	8	8	10	7	7	7	8	7	7	9	7
NP_001231305;XP_020937433	NP_001231305	thyroid hormone-inducible hepatic protein	THRSP	2	6	6	6	48.7	48.7	48.7	17.756	0	276.17	5506200000	111				NaN	NaN	NaN	4	5	5	3	6	5	4	3	4	5	4	5	3	4	4	2	3	3	4	5	5	3	6	5	4	3	4	5
XP_020932594;XP_020932592;XP_020932593	XP_020932594;XP_020932592;XP_020932593	programmed cell death protein 6 isoform X3;programmed cell death protein 6 isoform X1;programmed cell death protein 6 isoform X2	PDCD6	3	5	5	5	40.7	40.7	40.7	20.012	0	8.9466	5502800000	105				NaN	NaN	NaN	3	3	3	2	3	3	3	4	3	4	4	4	5	5	3	3	4	5	3	3	3	2	3	3	3	4	3	4
NP_001172061	NP_001172061	leukotriene A-4 hydrolase	LTA4H	1	18	18	18	38.6	38.6	38.6	69.175	0	323.31	5493400000	262				18	18	18	14	14	13	11	10	10	11	12	12	12	12	13	14	11	12	11	13	11	14	14	13	11	10	10	11	12	12	12
NP_001004031;XP_020932974	NP_001004031;XP_020932974	destrin;destrin isoform X1	DSTN	2	10	10	10	58.2	58.2	58.2	18.506	0	203.22	5485300000	104				NaN	NaN	NaN	7	6	7	3	6	2	5	6	5	5	6	8	7	6	7	5	4	5	7	6	7	3	6	2	5	6	5	5
XP_001928879;CON__Q9TTE1;CON__A2I7N1;CON__A2I7N0	XP_001928879	serpin A3-6	LOC100156325	4	21	7	5	49.4	21	15.8	47.221	0	163.95	5481100000	60				NaN	NaN	NaN	16	12	14	13	15	20	18	15	14	18	16	18	16	15	20	12	17	17	2	1	2	2	1	6	4	2	2	4
XP_005667307	XP_005667307	endonuclease domain-containing 1 protein	ENDOD1	1	3	3	3	7.2	7.2	7.2	54.613	0	5.3977	5480400000	5				3	3	3	2	0	1	0	0	0	0	0	0	0	2	0	0	1	1	1	0	1	2	0	1	0	0	0	0	0	0	0
NP_001116549	NP_001116549	aspartoacylase	ASPA	1	13	13	13	57.2	57.2	57.2	35.604	0	152.48	5476000000	199				13	13	13	10	9	11	10	6	10	8	5	6	10	11	12	10	11	11	11	9	9	10	9	11	10	6	10	8	5	6	10
XP_003482167;XP_003132567	XP_003482167	leukocyte elastase inhibitor	SERPINB1	2	15	15	14	38.1	38.1	35.4	42.57	0	60.936	5463200000	189				NaN	NaN	NaN	13	13	11	12	10	11	12	12	10	12	11	13	14	10	12	11	11	13	13	13	11	12	10	11	12	12	10	12
NP_999572	NP_999572	phospholipid hydroperoxide glutathione peroxidase precursor	GPX4	1	5	5	5	28.9	28.9	28.9	22.337	0	95.075	5462500000	80				5	5	5	4	3	4	4	3	4	3	3	4	3	4	4	4	3	4	3	4	4	4	3	4	4	3	4	3	3	4	3
XP_003354522	XP_003354522	procollagen C-endopeptidase enhancer 1	PCOLCE	1	16	16	16	47.4	47.4	47.4	49.99	0	246.3	5450500000	143				16	16	16	4	3	3	3	3	3	2	6	4	11	9	14	14	13	11	10	7	13	4	3	3	3	3	3	2	6	4	11
XP_020927747;XP_020927746;XP_020927745;XP_020927744;XP_020927743;XP_020927741;XP_020927740;NP_999136;XP_020927739;CON__P17697	XP_020927747;XP_020927746;XP_020927745;XP_020927744;XP_020927743;XP_020927741;XP_020927740;NP_999136;XP_020927739	clusterin isoform X2;clusterin isoform X2;clusterin isoform X2;clusterin isoform X2;clusterin isoform X2;clusterin isoform X2;clusterin isoform X2;clusterin precursor;clusterin isoform X1	CLU	10	15	15	15	38.3	38.3	38.3	51.774	0	87.231	5450200000	168				NaN	NaN	NaN	11	12	10	10	9	12	11	9	11	10	10	12	8	9	12	7	11	12	11	12	10	10	9	12	11	9	11	10
XP_003130868	XP_003130868	inter-alpha-trypsin inhibitor heavy chain H5	ITIH5	1	22	22	22	28.9	28.9	28.9	103.87	0	93.034	5403000000	153				22	22	22	13	9	9	14	10	10	7	8	7	16	16	18	19	16	13	15	13	15	13	9	9	14	10	10	7	8	7	16
XP_003484266	XP_003484266	vesicle-trafficking protein SEC22b	LOC100157002	1	12	12	12	53	53	53	24.756	0	301.73	5398700000	98				12	12	12	8	7	8	6	7	9	7	5	9	7	9	11	9	6	7	7	8	9	8	7	8	6	7	9	7	5	9	7
XP_020944376;NP_999414;NP_001165224;NP_001165012;XP_020948935;XP_020945235;NP_999456;XP_005653908;XP_020949229;XP_020949228;XP_020949227;XP_020949226	XP_020944376;NP_999414	sodium/potassium-transporting ATPase subunit alpha-1 isoform X1;sodium/potassium-transporting ATPase subunit alpha-1 precursor	ATP1A1	12	20	20	20	25.7	25.7	25.7	112.86	0	323.31	5389100000	231				NaN	NaN	NaN	12	13	13	13	12	9	15	14	15	11	14	12	14	15	14	12	12	11	12	13	13	13	12	9	15	14	15	11
XP_003126410	XP_003126410	LOW QUALITY PROTEIN: cullin-associated NEDD8-dissociated protein 1	CAND1	1	28	28	26	26.4	26.4	24.7	136.26	0	236.12	5358900000	290				28	28	26	25	18	21	17	17	17	16	17	22	16	20	24	24	20	22	17	22	20	25	18	21	17	17	17	16	17	22	16
XP_003353868	XP_003353868	LOW QUALITY PROTEIN: LRRN4 C-terminal-like protein	LRRN4CL	1	5	5	5	35.2	35.2	35.2	24.097	0	291.05	5273400000	104				5	5	5	5	4	5	2	1	2	3	2	2	4	5	5	4	3	2	2	2	2	5	4	5	2	1	2	3	2	2	4
XP_005660031;NP_001090970	XP_005660031;NP_001090970	galectin-3 isoform X1;galectin-3	LGALS3	2	6	6	6	23.8	23.8	23.8	27.214	0	30.319	5264700000	101				NaN	NaN	NaN	4	5	3	4	3	4	5	4	4	4	5	5	4	4	5	6	5	4	4	5	3	4	3	4	5	4	4	4
NP_001191212;XP_020938996;XP_013850028;XP_013834333	NP_001191212	40S ribosomal protein S4, X isoform	RPS4X	4	17	17	17	57	57	57	29.597	0	32.84	5252800000	154				NaN	NaN	NaN	13	10	11	10	10	10	10	10	11	11	9	11	12	9	11	8	10	11	13	10	11	10	10	10	10	10	11	11
XP_003124563	XP_003124563	elongation factor Tu, mitochondrial	TUFM	1	16	16	16	41.8	41.8	41.8	49.451	0	109.91	5243300000	184				16	16	16	14	14	14	13	11	13	13	9	12	9	13	12	10	11	9	8	13	12	14	14	14	13	11	13	13	9	12	9
NP_999061;XP_020924186	NP_999061;XP_020924186	aminoacylase-1;aminoacylase-1 isoform X1	ACY1	2	16	16	16	47.4	47.4	47.4	45.347	0	114.71	5240400000	183				NaN	NaN	NaN	11	11	10	10	11	11	11	8	12	9	12	12	11	10	9	11	11	10	11	11	10	10	11	11	11	8	12	9
REV__XP_020938932	REV__XP_020938932	LOW QUALITY PROTEIN: otogelin	OTOG	1	3	3	3	0	0	0	314.1	0.001199	2.7992	5230300000	4		+		3	3	3	2	2	2	2	2	2	2	2	2	2	2	2	1	1	1	2	2	1	2	2	2	2	2	2	2	2	2	2
XP_005666204	XP_005666204	cytochrome c oxidase subunit 5A, mitochondrial	COX5A	1	3	3	3	11.2	11.2	11.2	16.748	0	23.146	5209800000	48				3	3	3	3	3	3	3	3	3	3	3	3	3	3	3	3	3	2	3	3	2	3	3	3	3	3	3	3	3	3	3
XP_003353842	XP_003353842	stress-induced-phosphoprotein 1	STIP1	1	17	17	17	32	32	32	62.463	0	70.036	5191300000	147				17	17	17	11	11	11	9	10	9	8	11	7	10	11	9	9	11	11	9	10	10	11	11	11	9	10	9	8	11	7	10
XP_003360292	XP_003360292	pyruvate dehydrogenase E1 component subunit alpha, somatic form, mitochondrial	PDHA1	1	15	15	15	49.5	49.5	49.5	43.364	0	149.28	5175600000	121				15	15	15	11	10	10	7	9	6	6	5	7	6	8	6	6	6	5	7	6	5	11	10	10	7	9	6	6	5	7	6
XP_005654305;XP_005654304	XP_005654305;XP_005654304	prostacyclin synthase isoform X2;prostacyclin synthase isoform X1	PTGIS	2	17	17	17	39.7	39.7	39.7	55.857	0	76.842	5154400000	206				NaN	NaN	NaN	15	16	13	13	12	14	15	12	15	11	13	10	11	13	14	8	12	12	15	16	13	13	12	14	15	12	15	11
NP_001177168	NP_001177168	actin-related protein 2/3 complex subunit 2	ARPC2	1	12	12	12	41.7	41.7	41.7	34.32	0	88.443	5130200000	161				12	12	12	10	6	9	7	8	8	9	6	10	10	10	9	9	10	10	6	10	10	10	6	9	7	8	8	9	6	10	10
XP_005652636	XP_005652636	keratin, type I cytoskeletal 18	KRT18	1	8	6	6	24.3	20.6	20.6	47.417	0	59.56	5128100000	51				8	6	6	4	5	5	4	3	3	3	6	6	2	3	3	2	8	2	2	2	2	2	3	3	2	1	1	1	4	4	1
XP_020941497;XP_020941496;XP_020941495;XP_020941494;NP_999145	XP_020941497;XP_020941496;XP_020941495;XP_020941494;NP_999145	UTP--glucose-1-phosphate uridylyltransferase isoform X1;UTP--glucose-1-phosphate uridylyltransferase isoform X1;UTP--glucose-1-phosphate uridylyltransferase isoform X1;UTP--glucose-1-phosphate uridylyltransferase isoform X1	UGP2	5	17	17	17	43.9	43.9	43.9	55.679	0	181.98	5112500000	217				NaN	NaN	NaN	12	12	13	11	10	12	12	13	13	8	9	11	11	10	9	9	12	12	12	12	13	11	10	12	12	13	13	8
XP_005667358;XP_005667359	XP_005667358;XP_005667359	acetyl-CoA acetyltransferase, mitochondrial isoform X1;acetyl-CoA acetyltransferase, mitochondrial isoform X2	ACAT1	2	12	12	12	33.3	33.3	33.3	45.329	0	323.31	5083200000	120				NaN	NaN	NaN	7	8	8	8	7	9	7	7	7	5	7	7	7	8	7	8	7	7	7	8	8	8	7	9	7	7	7	5
NP_001163993	NP_001163993	T-complex protein 1 subunit eta	CCT7	1	14	14	14	36.8	36.8	36.8	59.473	0	169.76	5054400000	202				14	14	14	13	13	11	11	12	12	12	13	14	10	11	11	10	12	11	10	10	12	13	13	11	11	12	12	12	13	14	10
XP_020923822	XP_020923822	26S proteasome non-ATPase regulatory subunit 5	PSMD5	1	16	16	16	40.7	40.7	40.7	56.182	0	183.82	5051800000	217				16	16	16	15	13	14	12	11	12	10	9	11	10	10	12	12	10	9	9	10	10	15	13	14	12	11	12	10	9	11	10
XP_020938415	XP_020938415	coronin-1B	CORO1B	1	14	14	14	42.5	42.5	42.5	54.181	0	253.66	5029300000	135				14	14	14	10	8	10	9	8	8	9	7	9	9	10	10	9	11	12	9	9	9	10	8	10	9	8	8	9	7	9	9
XP_003122699	XP_003122699	LOW QUALITY PROTEIN: DNA damage-binding protein 1	DDB1	1	25	25	25	28.3	28.3	28.3	126.88	0	259.07	5028700000	197				25	25	25	18	15	20	14	10	17	17	11	16	13	19	18	20	17	16	13	17	20	18	15	20	14	10	17	17	11	16	13
XP_013833946	XP_013833946	LOW QUALITY PROTEIN: alpha-adducin	ADD1	1	16	16	16	27.1	27.1	27.1	82.221	0	104.94	5002900000	168				16	16	16	10	9	11	8	7	9	10	8	8	9	11	10	9	10	12	12	10	11	10	9	11	8	7	9	10	8	8	9
NP_001231332;XP_020953940	NP_001231332;XP_020953940	electron transfer flavoprotein subunit alpha, mitochondrial;electron transfer flavoprotein subunit alpha, mitochondrial isoform X1	ETFA	2	14	14	14	52.9	52.9	52.9	35.051	0	280.95	5002400000	162				NaN	NaN	NaN	12	10	10	9	11	11	9	8	9	9	10	10	10	10	9	9	10	11	12	10	10	9	11	11	9	8	9	9
XP_020919174	XP_020919174	synaptophysin-like protein 1	SYPL1	1	6	6	6	32.8	32.8	32.8	26.28	0	70.139	4991500000	112				6	6	6	6	5	4	5	4	3	4	5	5	2	4	6	6	6	5	2	5	6	6	5	4	5	4	3	4	5	5	2
NP_999033	NP_999033	ficolin-2 precursor	FCN2	1	6	6	3	29.1	29.1	17.6	34.681	0	49.901	4976500000	61				6	6	3	5	5	4	4	4	3	2	2	3	4	4	4	4	5	3	2	2	3	5	5	4	4	4	3	2	2	3	4
XP_020932224;NP_001265708	XP_020932224;NP_001265708	T-complex protein 1 subunit epsilon isoform X1;T-complex protein 1 subunit epsilon	CCT5	2	16	16	16	28.8	28.8	28.8	62.213	0	126.31	4957300000	188				NaN	NaN	NaN	12	13	13	12	11	14	10	10	12	11	12	13	14	13	12	7	14	11	12	13	13	12	11	14	10	10	12	11
XP_001925705	XP_001925705	serine--tRNA ligase, cytoplasmic	SARS1	1	15	15	15	41.1	41.1	41.1	58.571	0	198.48	4915900000	178				15	15	15	13	13	10	11	11	11	11	13	13	10	12	12	13	12	11	12	9	11	13	13	10	11	11	11	11	13	13	10
XP_003133034;XP_005670968	XP_003133034;XP_005670968	immunoglobulin lambda-like polypeptide 5 isoform X2;immunoglobulin lambda-like polypeptide 5 isoform X1	LOC100523213	2	4	1	1	22.7	3.8	3.8	22.712	0	13.281	4876600000	24				NaN	NaN	NaN	3	4	3	3	3	3	4	4	3	3	3	4	3	3	3	4	3	3	1	1	1	1	1	1	1	1	1	1
XP_001926746	XP_001926746	transmembrane emp24 domain-containing protein 10	TMED10	1	7	7	7	33.3	33.3	33.3	24.91	0	39.349	4837000000	103				7	7	7	5	4	4	4	4	4	4	4	4	4	4	5	6	3	4	5	5	4	5	4	4	4	4	4	4	4	4	4
XP_003131314;XP_005668719;CON__P17690	XP_003131314;XP_005668719	beta-2-glycoprotein 1 isoform X1;beta-2-glycoprotein 1 isoform X2	APOH	3	11	11	11	45.2	45.2	45.2	38.275	0	284.26	4834500000	161				NaN	NaN	NaN	8	9	8	10	5	10	8	7	10	7	9	7	10	7	10	8	9	9	8	9	8	10	5	10	8	7	10	7
NP_001132944	NP_001132944	proteasome subunit alpha type-6	PSMA6	1	7	7	7	28.5	28.5	28.5	27.445	0	41.439	4812000000	119				7	7	7	6	6	5	5	5	5	5	5	5	6	5	6	5	4	4	4	5	6	6	6	5	5	5	5	5	5	5	6
XP_005663643;NP_001116589	XP_005663643;NP_001116589	guanine nucleotide-binding protein G(k) subunit alpha isoform X1;guanine nucleotide-binding protein G(k) subunit alpha	GNAI3	2	14	9	9	41.2	24.3	24.3	40.546	0	94.049	4808000000	141				NaN	NaN	NaN	14	14	12	13	12	13	11	10	13	14	14	14	14	14	12	11	14	12	9	9	7	8	7	8	6	5	8	9
XP_013835161	XP_013835161	serum paraoxonase/arylesterase 2 isoform X1	PON2	1	8	8	2	45.3	45.3	9.1	31.891	0	164.03	4794300000	131				8	8	2	6	7	8	7	8	7	8	3	8	7	7	6	7	7	6	8	7	7	6	7	8	7	8	7	8	3	8	7
NP_001161113	NP_001161113	copper transport protein ATOX1	ATOX1	1	4	4	4	58.8	58.8	58.8	7.3664	0	53.135	4793200000	87				4	4	4	3	3	3	3	4	4	4	4	4	4	3	3	3	3	3	3	3	3	3	3	3	3	4	4	4	4	4	4
XP_003123039	XP_003123039	ATP synthase subunit delta, mitochondrial	ATP5F1D	1	4	4	4	37.5	37.5	37.5	17.475	0	36.56	4787500000	37				4	4	4	4	3	3	2	2	2	2	3	3	2	3	3	3	3	2	1	2	2	4	3	3	2	2	2	2	3	3	2
XP_001928742;XP_001928732	XP_001928742;XP_001928732	coatomer subunit alpha isoform X2;coatomer subunit alpha isoform X1	COPA	2	28	28	28	28.2	28.2	28.2	138.44	0	98.302	4773000000	285				NaN	NaN	NaN	20	19	20	16	15	16	17	16	17	16	14	22	18	16	18	11	21	20	20	19	20	16	15	16	17	16	17	16
XP_020932070;XP_020932069;XP_020932068;XP_020932067	XP_020932070;XP_020932069;XP_020932068;XP_020932067	lanC-like protein 1 isoform X2;lanC-like protein 1 isoform X2;lanC-like protein 1 isoform X2;lanC-like protein 1 isoform X1	LANCL1	4	10	10	10	32.8	32.8	32.8	45.515	0	79.372	4745900000	141				NaN	NaN	NaN	8	8	9	7	8	7	8	9	9	8	9	9	7	9	8	6	9	8	8	8	9	7	8	7	8	9	9	8
XP_013847913	XP_013847913	ezrin	EZR	1	23	15	14	43.4	30.8	29.4	69.37	0	320.24	4738800000	116				23	15	14	13	19	16	16	10	16	12	16	20	12	13	12	10	11	12	10	12	12	8	13	11	10	7	9	9	11	13	5
XP_020918037	XP_020918037	hemoglobin subunit beta-like	LOC100515788	1	10	1	1	54.9	7.6	7.6	15.635	0.0015426	2.483	4722200000	20				10	1	1	7	9	10	9	9	10	9	10	8	9	9	8	7	8	7	10	7	7	1	1	1	1	1	1	1	1	1	1
NP_001230518	NP_001230518	1-phosphatidylinositol 4,5-bisphosphate phosphodiesterase delta-1	PLCD1	1	19	19	19	34.1	34.1	34.1	86.108	0	242.53	4721700000	203				19	19	19	14	10	11	13	11	9	11	11	9	13	16	16	16	16	13	12	14	13	14	10	11	13	11	9	11	11	9	13
XP_013837830	XP_013837830	very-long-chain (3R)-3-hydroxyacyl-CoA dehydratase 2	HACD2	1	1	1	1	3.9	3.9	3.9	28.418	0	12.054	4718700000	30				1	1	1	1	1	1	1	1	1	1	1	1	1	1	1	1	1	1	1	1	1	1	1	1	1	1	1	1	1	1	1
XP_005657451;XP_005657450;NP_001026956	XP_005657451;XP_005657450;NP_001026956	GTP-binding protein SAR1a isoform X1;GTP-binding protein SAR1a isoform X1;GTP-binding protein SAR1a	SAR1A	3	9	9	6	49.5	49.5	34.3	22.409	0	24.579	4718000000	59				NaN	NaN	NaN	6	6	5	6	6	6	5	5	4	6	7	7	6	5	5	8	5	6	6	6	5	6	6	6	5	5	4	6
XP_013834053;XP_003356947	XP_013834053;XP_003356947	UDP-glucose 6-dehydrogenase;UDP-glucose 6-dehydrogenase	UGDH	2	22	22	22	58.3	58.3	58.3	55.069	0	187.98	4675200000	199				NaN	NaN	NaN	13	9	13	13	6	13	13	12	11	16	15	16	16	16	15	17	15	16	13	9	13	13	6	13	13	12	11	16
NP_001153558;XP_020930232	NP_001153558	prothymosin alpha	PTMA	2	3	3	3	24.5	24.5	24.5	12.072	0	95.125	4671900000	47				NaN	NaN	NaN	2	3	2	2	2	2	2	2	1	2	2	2	2	2	2	2	2	2	2	3	2	2	2	2	2	2	1	2
NP_001231364	NP_001231364	proteolipid protein 2	PLP2	1	2	2	2	18.4	18.4	18.4	16.586	0	92.255	4669800000	52				2	2	2	2	2	2	2	2	2	2	2	2	2	2	2	2	2	2	2	2	2	2	2	2	2	2	2	2	2	2	2
XP_020936361;XP_020936360	XP_020936361;XP_020936360	SH3 domain-binding glutamic acid-rich-like protein isoform X2;SH3 domain-binding glutamic acid-rich-like protein isoform X1	SH3BGRL	2	8	8	8	73.7	73.7	73.7	12.842	0	32.933	4652100000	131				NaN	NaN	NaN	7	6	7	6	4	6	8	8	6	7	8	8	8	7	8	6	6	7	7	6	7	6	4	6	8	8	6	7
XP_003126970	XP_003126970	nuclear transport factor 2	NUTF2	1	3	3	3	45.7	45.7	45.7	14.508	0	33.505	4649700000	23				3	3	3	1	1	2	3	1	1	1	3	2	2	1	2	2	2	2	0	1	2	1	1	2	3	1	1	1	3	2	2
NP_001123426	NP_001123426	40S ribosomal protein S20	RPS20	1	5	5	5	29.4	29.4	29.4	13.333	0	12.599	4615400000	81				5	5	5	4	3	4	4	3	5	4	3	4	4	4	5	4	5	4	5	4	4	4	3	4	4	3	5	4	3	4	4
NP_001116634;XP_001926798	NP_001116634	D-3-phosphoglycerate dehydrogenase	PHGDH	2	15	15	15	34.5	34.5	34.5	56.809	0	99.018	4613400000	118				NaN	NaN	NaN	4	4	1	4	0	0	5	4	4	11	9	12	13	13	10	15	12	13	4	4	1	4	0	0	5	4	4	11
REV__XP_020950359	REV__XP_020950359	60S ribosomal protein L18	RPL18	1	1	1	1	0	0	0	21.535	0.0059281	2.1071	4594000000	79		+		1	1	1	1	1	1	1	1	1	1	1	1	1	1	1	1	1	1	1	1	1	1	1	1	1	1	1	1	1	1	1
XP_020930257;XP_020930256;NP_001230722;XP_020930255;XP_020930254;XP_020930259	XP_020930257;XP_020930256;NP_001230722;XP_020930255;XP_020930254	septin-2 isoform X2;septin-2 isoform X2;septin-2;septin-2 isoform X1;septin-2 isoform X1	SEPTIN2	6	15	15	15	49.6	49.6	49.6	41.554	0	216.24	4593200000	218				NaN	NaN	NaN	11	9	10	10	9	6	8	10	10	10	10	11	10	10	12	9	10	12	11	9	10	10	9	6	8	10	10	10
NP_001230581;XP_020951855;XP_020951854;XP_020951857	NP_001230581	proteasome subunit alpha type-7	PSMA7	4	11	11	11	52.4	52.4	52.4	27.867	0	73.361	4567900000	149				NaN	NaN	NaN	9	9	8	9	9	8	8	6	9	9	10	10	11	9	5	6	10	8	9	9	8	9	9	8	8	6	9	9
XP_003483474;XP_003483475	XP_003483474;XP_003483475	vacuolar protein sorting-associated protein 29 isoform X2;vacuolar protein sorting-associated protein 29 isoform X1	VPS29	2	6	6	6	36.8	36.8	36.8	20.495	0	261.67	4565300000	110				NaN	NaN	NaN	6	6	6	6	5	6	6	5	6	6	6	6	6	6	6	3	6	6	6	6	6	6	5	6	6	5	6	6
XP_001927665	XP_001927665	coagulation factor XIII A chain	F13A1	1	15	15	15	23.9	23.9	23.9	83.343	0	36.855	4562100000	121				15	15	15	8	8	7	7	5	6	4	6	8	11	11	11	12	11	12	9	12	13	8	8	7	7	5	6	4	6	8	11
XP_020923238;CON__P28800	XP_020923238	alpha-2-antiplasmin	SERPINF2	2	8	8	8	23.6	23.6	23.6	54.541	0	197.57	4556900000	132				NaN	NaN	NaN	7	7	7	5	7	7	5	6	7	6	7	5	7	7	8	6	5	6	7	7	7	5	7	7	5	6	7	6
XP_001924364;XP_020955572	XP_001924364;XP_020955572	C-1-tetrahydrofolate synthase, cytoplasmic isoform X1;C-1-tetrahydrofolate synthase, cytoplasmic isoform X2	MTHFD1	2	20	20	20	29.3	29.3	29.3	101.09	0	239.68	4552900000	210				NaN	NaN	NaN	15	14	13	14	16	15	14	12	13	15	13	12	13	14	11	10	16	15	15	14	13	14	16	15	14	12	13	15
XP_003127229;XP_003481921;XP_005655963	XP_003127229;XP_003481921;XP_005655963	40S ribosomal protein S19 isoform X2;40S ribosomal protein S19 isoform X2;40S ribosomal protein S19 isoform X1	RPS19	3	7	7	7	35.9	35.9	35.9	16.06	0	16.77	4549500000	73				NaN	NaN	NaN	6	7	6	6	5	6	6	6	6	6	6	7	7	6	6	6	6	7	6	7	6	6	5	6	6	6	6	6
XP_020949745;XP_013853721;XP_003126976;XP_003126975	XP_020949745;XP_013853721;XP_003126976;XP_003126975	tubulin polymerization-promoting protein family member 3;tubulin polymerization-promoting protein family member 3;tubulin polymerization-promoting protein family member 3;tubulin polymerization-promoting protein family member 3 G	TPPP3	4	8	8	8	43.2	43.2	43.2	18.919	0	251.1	4524300000	123				NaN	NaN	NaN	6	5	5	7	4	5	6	7	7	6	5	6	6	6	7	5	7	7	6	5	5	7	4	5	6	7	7	6
XP_003124114;XP_013852013;XP_020944687;XP_001925286	XP_003124114	LOW QUALITY PROTEIN: dihydropyrimidinase-related protein 3	DPYSL3	4	18	17	16	36.4	34.1	33	73.749	0	184.05	4520600000	131				NaN	NaN	NaN	10	11	10	10	4	7	7	14	11	5	10	14	11	12	15	9	8	18	10	11	10	10	4	7	7	14	11	5
NP_001231379;NP_001231378;XP_013843207;XP_013843206	NP_001231379;NP_001231378;XP_013843207;XP_013843206	nucleoside diphosphate kinase 3 isoform 2 precursor;nucleoside diphosphate kinase 3 isoform 1 precursor;nucleoside diphosphate kinase 3 isoform X2;nucleoside diphosphate kinase 3 isoform X1	NME3	4	2	2	2	14.8	14.8	14.8	19.077	0	45.701	4492800000	58				NaN	NaN	NaN	1	1	1	1	1	1	1	1	1	1	1	2	2	1	1	1	1	1	1	1	1	1	1	1	1	1	1	1
XP_020945990;XP_013852878;XP_020945982;XP_001929419;XP_020945981;XP_005663770;XP_003125974;XP_013852876;XP_013852879;XP_020945987;XP_013852880;XP_020945988;XP_020945983;XP_020945984;XP_020945985;XP_020945986;XP_020945980	XP_020945990;XP_013852878;XP_020945982;XP_001929419;XP_020945981;XP_005663770;XP_003125974;XP_013852876;XP_013852879;XP_020945987;XP_013852880;XP_020945988;XP_020945983;XP_020945984;XP_020945985;XP_020945986;XP_020945980	kynurenine--oxoglutarate transaminase 3 isoform X4;kynurenine--oxoglutarate transaminase 3 isoform X4;kynurenine--oxoglutarate transaminase 3 isoform X2;kynurenine--oxoglutarate transaminase 3 isoform X2;kynurenine--oxog	KYAT3	17	10	10	10	21.6	21.6	21.6	47.253	0	28.303	4469400000	101				NaN	NaN	NaN	8	8	10	5	7	6	5	4	5	7	6	8	8	8	6	4	5	8	8	8	10	5	7	6	5	4	5	7
NP_001157984	NP_001157984	phosphate carrier protein, mitochondrial	SLC25A3	1	4	4	4	18.3	18.3	18.3	39.989	0	19.203	4459500000	61				4	4	4	4	4	4	3	4	4	3	4	4	4	3	4	3	4	4	3	3	4	4	4	4	3	4	4	3	4	4	4
NP_001138373;XP_020944406;XP_020944407	NP_001138373;XP_020944406;XP_020944407	proteasome subunit alpha type-5;proteasome subunit alpha type-5 isoform X1;proteasome subunit alpha type-5 isoform X2	PSMA5	3	8	8	8	35.3	35.3	35.3	26.411	0	108.84	4455200000	92				NaN	NaN	NaN	6	6	6	6	6	5	6	6	6	5	6	7	7	7	5	4	6	7	6	6	6	6	6	5	6	6	6	5
XP_013835617;XP_003131863	XP_013835617;XP_003131863	glyoxalase domain-containing protein 4;glyoxalase domain-containing protein 4	GLOD4	2	8	8	8	29.5	29.5	29.5	33.247	0	33.901	4448100000	106				NaN	NaN	NaN	6	6	8	7	7	8	8	5	7	7	7	7	7	8	8	6	6	7	6	6	8	7	7	8	8	5	7	7
XP_020943018;XP_020943016;XP_020943017;XP_020943015;XP_020943014;XP_020943012;XP_020943011;XP_020943009;XP_020943019;XP_020943013;XP_020943010;XP_020943008	XP_020943018;XP_020943016;XP_020943017;XP_020943015;XP_020943014;XP_020943012;XP_020943011;XP_020943009;XP_020943019;XP_020943013;XP_020943010;XP_020943008	dynactin subunit 1 isoform X11;dynactin subunit 1 isoform X9;dynactin subunit 1 isoform X10;dynactin subunit 1 isoform X8;dynactin subunit 1 isoform X7;dynactin subunit 1 isoform X5;dynactin subunit 1 i	DCTN1	12	24	24	24	28.2	28.2	28.2	136.96	0	304.44	4446600000	220				NaN	NaN	NaN	18	16	13	13	13	14	13	13	14	14	15	16	17	16	12	16	14	15	18	16	13	13	13	14	13	13	14	14
NP_001231762	NP_001231762	alcohol dehydrogenase class-3	ADH5	1	10	10	8	35.1	35.1	32.5	40.871	0	222.78	4426500000	112				10	10	8	6	6	6	6	6	5	5	7	5	6	5	7	5	6	5	5	6	5	6	6	6	6	6	5	5	7	5	6
NP_999269;CON__Q3ZBS7	NP_999269	vitronectin precursor	VTN	2	11	11	11	25.5	25.5	25.5	52.571	0	49.297	4416200000	111				NaN	NaN	NaN	8	8	9	7	6	7	8	5	7	6	5	5	7	9	6	7	5	7	8	8	9	7	6	7	8	5	7	6
XP_020957544;XP_020957543;XP_020957542;XP_020957541;XP_020957540;XP_020957539	XP_020957544;XP_020957543;XP_020957542;XP_020957541;XP_020957540;XP_020957539	heterogeneous nuclear ribonucleoprotein D0 isoform X4;heterogeneous nuclear ribonucleoprotein D0 isoform X3;heterogeneous nuclear ribonucleoprotein D0 isoform X3;heterogeneous nuclear ribonucleoprotein D0 isoform X2	HNRNPD	6	6	6	5	18.8	18.8	16	30.609	0	31.142	4408700000	67				NaN	NaN	NaN	5	3	4	3	3	3	2	4	4	4	3	4	4	3	4	5	3	5	5	3	4	3	3	3	2	4	4	4
XP_003359054	XP_003359054	ES1 protein homolog, mitochondrial	GATD3A	1	9	9	9	35	35	35	28.826	0	151.58	4386000000	107				9	9	9	7	7	7	5	6	7	5	6	7	5	8	7	8	6	5	4	7	6	7	7	7	5	6	7	5	6	7	5
XP_020940899;XP_020940898;XP_003122873;XP_013849822;XP_005661009	XP_020940899;XP_020940898;XP_003122873;XP_013849822;XP_005661009	rho GTPase-activating protein 1 isoform X2;rho GTPase-activating protein 1 isoform X2;rho GTPase-activating protein 1 isoform X2;rho GTPase-activating protein 1 isoform X1;rho GTPase-activating protein 1 isoform	ARHGAP1	5	13	13	13	36.7	36.7	36.7	50.438	0	52.526	4377100000	156				NaN	NaN	NaN	9	9	9	11	7	9	8	9	9	10	8	9	10	9	9	8	10	11	9	9	9	11	7	9	8	9	9	10
NP_001072147	NP_001072147	CD81 antigen	CD81	1	4	4	4	28.4	28.4	28.4	25.704	0	323.31	4367900000	88				4	4	4	3	3	4	2	2	2	2	3	3	3	3	3	4	4	4	2	3	4	3	3	4	2	2	2	2	3	3	3
XP_005660509;XP_003122225;XP_020952119;XP_013851623;XP_003127969	XP_005660509;XP_003122225	adenylate kinase isoenzyme 1;adenylate kinase isoenzyme 1	AK1	5	7	7	7	42.3	42.3	42.3	21.639	0	149.32	4346600000	111				NaN	NaN	NaN	6	6	5	6	4	4	4	5	5	5	6	4	5	6	5	6	6	6	6	6	5	6	4	4	4	5	5	5
XP_005657832;XP_003360219;XP_020934288;XP_013846294;XP_003134838;XP_020934289;XP_013846295;XP_020942024;XP_020942025	XP_005657832;XP_003360219;XP_020934288;XP_013846294;XP_003134838;XP_020934289;XP_013846295	septin-7 isoform X5;septin-7 isoform X4;septin-7 isoform X2;septin-7 isoform X3;septin-7 isoform X1;septin-7 isoform X6;septin-7 isoform X6	SEPTIN7	9	13	13	13	39	39	39	49.427	0	115.64	4343900000	158				NaN	NaN	NaN	7	7	7	7	8	7	7	8	7	7	9	9	8	10	9	8	7	7	7	7	7	7	8	7	7	8	7	7
NP_001231401	NP_001231401	myosin regulatory light polypeptide 9	MYL9	1	8	3	3	62.2	23.8	23.8	19.827	0	228.71	4328000000	68				8	3	3	7	5	5	5	4	4	6	7	6	5	7	8	8	8	8	4	6	6	3	2	2	2	2	2	2	3	2	2
XP_005662075;XP_005674660	XP_005662075	T-complex protein 1 subunit zeta	CCT6A	2	16	16	16	38.8	38.8	38.8	57.97	0	152.86	4320900000	131				NaN	NaN	NaN	14	13	13	12	11	13	11	8	13	7	11	14	12	9	9	7	9	10	14	13	13	12	11	13	11	8	13	7
NP_999076	NP_999076	membrane-associated progesterone receptor component 1	PGRMC1	1	9	9	8	41.8	41.8	37.1	21.609	0	85.373	4314600000	85				9	9	8	8	9	8	7	8	6	8	7	8	7	9	8	7	6	6	5	7	5	8	9	8	7	8	6	8	7	8	7
XP_020951248	XP_020951248	chloride intracellular channel protein 4	CLIC4	1	10	10	10	42.7	42.7	42.7	28.727	0	323.31	4284600000	116				10	10	10	4	6	5	3	3	3	3	3	4	5	5	7	6	7	7	4	6	6	4	6	5	3	3	3	3	3	4	5
XP_003355292	XP_003355292	ATP synthase F(0) complex subunit B1, mitochondrial	ATP5PB	1	7	7	7	29.3	29.3	29.3	28.626	0	47.834	4274600000	51				7	7	7	4	3	3	5	4	4	3	2	4	4	4	4	4	4	3	5	4	3	4	3	3	5	4	4	3	2	4	4
XP_020923940	XP_020923940	erythrocyte band 7 integral membrane protein	STOM	1	8	8	8	33.5	33.5	33.5	31.186	0	211.95	4269600000	91				8	8	8	6	5	6	5	5	5	6	6	5	5	6	6	6	6	7	5	5	6	6	5	6	5	5	5	6	6	5	5
NP_001230485	NP_001230485	prohibitin-2	PHB2	1	12	12	12	46.5	46.5	46.5	33.387	0	82.044	4266100000	143				12	12	12	9	9	10	7	10	8	8	7	9	8	9	9	10	9	8	10	7	7	9	9	10	7	10	8	8	7	9	8
NP_001131092	NP_001131092	40S ribosomal protein S16	RPS16	1	9	9	9	47.9	47.9	47.9	16.445	0	13.9	4259300000	92				9	9	9	6	6	8	7	6	7	8	6	7	8	6	7	8	6	5	9	8	8	6	6	8	7	6	7	8	6	7	8
XP_001924480	XP_001924480	proteasome subunit beta type-5	PSMB5	1	11	11	11	38.5	38.5	38.5	30.16	0	160.26	4245800000	125				11	11	11	8	8	7	6	7	7	5	6	7	6	9	7	7	8	6	6	7	6	8	8	7	6	7	7	5	6	7	6
NP_001092075	NP_001092075	patatin-like phospholipase domain-containing protein 2	PNPLA2	1	12	12	1	30.7	30.7	2.7	53.184	0	171.64	4245500000	154				12	12	1	10	10	9	8	11	7	9	7	8	9	11	8	10	9	5	9	9	8	10	10	9	8	11	7	9	7	8	9
XP_005660499	XP_005660499	60S ribosomal protein L12	RPL12	1	7	7	7	54.5	54.5	54.5	17.818	0	259.78	4238300000	106				7	7	7	6	6	5	6	5	5	6	6	6	5	4	4	4	4	4	5	4	5	6	6	5	6	5	5	6	6	6	5
XP_020942455	XP_020942455	40S ribosomal protein S2	RPS2	1	10	10	10	41	41	41	31.217	0	25.677	4237400000	93				10	10	10	10	8	9	6	8	9	6	8	8	7	6	8	8	9	9	4	9	9	10	8	9	6	8	9	6	8	8	7
XP_003125491	XP_003125491	cytochrome c1, heme protein, mitochondrial	CYC1	1	5	5	5	22.1	22.1	22.1	35.442	0	189.89	4234600000	107				5	5	5	5	5	5	5	5	5	5	5	5	5	5	5	5	5	5	4	5	5	5	5	5	5	5	5	5	5	5	5
NP_001106688	NP_001106688	60S ribosomal protein L7	RPL7	1	8	8	8	32.4	32.4	32.4	29.482	0	79.85	4228700000	63				8	8	8	7	5	7	6	5	5	5	6	7	5	7	7	7	7	8	3	7	7	7	5	7	6	5	5	5	6	7	5
XP_001928370	XP_001928370	tubulin alpha-4A chain	TUBA4A	1	23	3	3	60	9.8	9.8	49.924	0	95.302	4199700000	94				23	3	3	20	21	22	20	18	19	18	20	21	22	19	23	20	20	21	19	22	22	3	3	3	3	3	3	3	3	3	3
XP_001928912	XP_001928912	alpha-centractin	ACTR1A	1	9	9	4	36.2	36.2	19.1	42.613	0	48.547	4197500000	135				9	9	4	9	9	9	8	7	8	7	6	8	9	8	9	8	9	8	6	8	9	9	9	9	8	7	8	7	6	8	9
NP_001032810	NP_001032810	cathepsin D precursor	CTSD	1	15	15	15	39.8	39.8	39.8	44.226	0	42.373	4191900000	132				15	15	15	8	7	7	7	7	7	7	7	8	7	9	9	11	8	9	9	7	8	8	7	7	7	7	7	7	7	8	7
XP_003121981	XP_003121981	phosphoglucomutase-like protein 5	PGM5	1	20	20	20	46	46	46	62.132	0	113.33	4187900000	161				20	20	20	15	10	13	6	8	4	13	16	11	8	13	14	11	11	14	12	12	10	15	10	13	6	8	4	13	16	11	8
XP_020944640	XP_020944640	beta-1-syntrophin	SNTB1	1	18	18	17	42.1	42.1	40.8	58.336	0	310.78	4169400000	162				18	18	17	11	10	10	11	10	7	10	6	10	9	13	14	13	14	9	12	13	13	11	10	10	11	10	7	10	6	10	9
XP_020927762;NP_999222	XP_020927762;NP_999222	retinol-binding protein 4 isoform X1;retinol-binding protein 4 precursor	RBP4	2	6	6	6	40.3	40.3	40.3	23.067	0	155.58	4157000000	144				NaN	NaN	NaN	5	5	5	5	5	5	4	3	5	5	5	5	5	5	6	4	5	4	5	5	5	5	5	5	4	3	5	5
XP_013833055;XP_005665805;NP_001121955;XP_005665806;XP_013833054	XP_013833055;XP_005665805;NP_001121955;XP_005665806;XP_013833054	flotillin-1 isoform X3;flotillin-1 isoform X1;flotillin-1;flotillin-1 isoform X4;flotillin-1 isoform X2	FLOT1	5	11	11	11	33.1	33.1	33.1	44.996	0	112.2	4152700000	72				NaN	NaN	NaN	7	5	4	2	5	4	4	7	6	4	6	6	5	7	7	5	7	7	7	5	4	2	5	4	4	7	6	4
XP_020930619;XP_020930618;REV__XP_020945375;REV__XP_020945374;REV__XP_020945373;REV__XP_020945372;REV__XP_020945371;REV__XP_020945370;REV__XP_020945369;REV__XP_020945368	XP_020930619;XP_020930618	nucleolin isoform X2;nucleolin isoform X1	NCL	10	19	19	19	27.5	27.5	27.5	76.353	0	53.629	4137700000	173				NaN	NaN	NaN	13	7	13	15	6	10	13	14	13	12	15	13	10	16	13	10	10	16	13	7	13	15	6	10	13	14	13	12
NP_001231205;XP_013840827	NP_001231205;XP_013840827	thioredoxin-like protein 1;thioredoxin-like protein 1 isoform X1	TXNL1	2	8	8	8	36.7	36.7	36.7	32.281	0	103.76	4132300000	111				NaN	NaN	NaN	7	7	7	6	6	6	6	6	7	5	6	7	7	7	7	6	6	5	7	7	7	6	6	6	6	6	7	5
NP_001155111	NP_001155111	protein MAL2	MAL2	1	2	2	2	18.2	18.2	18.2	19.048	0	11.487	4086200000	55				2	2	2	2	2	2	2	2	2	2	2	2	2	2	2	2	2	2	2	2	2	2	2	2	2	2	2	2	2	2	2
XP_020919438;XP_020919437;XP_020919442;XP_020919441;XP_020919440	XP_020919438;XP_020919437;XP_020919442;XP_020919441;XP_020919440	ATP-dependent RNA helicase A isoform X1;ATP-dependent RNA helicase A isoform X1;ATP-dependent RNA helicase A isoform X2;ATP-dependent RNA helicase A isoform X2;ATP-dependent RNA helicase A isoform X2	DHX9	5	27	27	27	23	23	23	149.74	0	163.39	4067500000	189				NaN	NaN	NaN	19	16	19	14	13	15	13	15	19	15	20	19	21	19	16	8	16	15	19	16	19	14	13	15	13	15	19	15
XP_005656356;NP_001020386	XP_005656356;NP_001020386	cofilin-2 isoform X1;cofilin-2	CFL2	2	7	6	6	59.6	53	53	18.736	0	50.936	4057700000	110				NaN	NaN	NaN	7	7	7	5	7	7	7	7	7	6	6	5	6	7	7	5	7	6	6	6	6	4	6	6	6	6	6	5
NP_999423	NP_999423	cAMP-dependent protein kinase type II-alpha regulatory subunit	PRKAR2A	1	11	9	9	36.4	29.7	29.7	45.124	0	103.65	4055300000	128				11	9	9	8	9	10	10	9	10	8	9	9	9	9	10	10	8	10	10	7	9	7	7	8	8	7	8	6	7	7	8
XP_005663912;NP_001070686;XP_005663911;XP_020922747	XP_005663912;NP_001070686;XP_005663911	heterogeneous nuclear ribonucleoprotein A1 isoform X2;heterogeneous nuclear ribonucleoprotein A1;heterogeneous nuclear ribonucleoprotein A1 isoform X1	HNRNPA1	4	12	12	12	37.8	37.8	37.8	34.196	0	69.845	4034700000	204				NaN	NaN	NaN	7	8	8	10	8	8	10	9	9	11	9	11	10	7	10	7	9	10	7	8	8	10	8	8	10	9	9	11
NP_001041537;XP_020924286	NP_001041537;XP_020924286	ADP-ribosylation factor 4;ADP-ribosylation factor 4 isoform X1	ARF4	2	8	3	2	47.2	17.2	9.4	20.485	0	33.59	4025200000	39				NaN	NaN	NaN	5	6	6	6	6	6	6	5	7	7	6	6	6	6	6	4	6	6	3	3	3	3	3	3	3	3	3	3
NP_001090946;XP_020953511;XP_020926443	NP_001090946;XP_020953511	60S ribosomal protein L10a;60S ribosomal protein L10a isoform X1	RPL10A	3	6	6	6	32.3	32.3	32.3	24.831	0	196.52	4024500000	87				NaN	NaN	NaN	5	5	5	2	6	5	4	6	5	5	5	5	5	6	6	5	5	5	5	5	5	2	6	5	4	6	5	5
XP_005661508;XP_013850319	XP_005661508;XP_013850319	vesicular integral-membrane protein VIP36 isoform X1;vesicular integral-membrane protein VIP36 isoform X2	LMAN2	2	5	5	5	16.4	16.4	16.4	40.419	0	74.741	4022800000	79				NaN	NaN	NaN	5	4	5	3	3	4	5	4	4	5	3	4	5	3	4	3	5	5	5	4	5	3	3	4	5	4	4	5
XP_020949365;XP_020949364	XP_020949365;XP_020949364	cytochrome c oxidase subunit 4 isoform 1, mitochondrial;cytochrome c oxidase subunit 4 isoform 1, mitochondrial	COX4I1	2	6	6	6	30.2	30.2	30.2	19.64	0	13.77	4007700000	48				NaN	NaN	NaN	5	6	3	5	4	3	2	1	2	3	3	4	3	3	3	3	3	3	5	6	3	5	4	3	2	1	2	3
XP_020955779;XP_020955656	XP_020955779	tubulin beta-2A chain	LOC100624785	2	22	5	2	58.2	15.1	3.6	49.906	0	165.64	4002900000	82				NaN	NaN	NaN	17	19	17	18	17	17	16	17	15	18	19	20	19	19	19	21	17	18	4	5	4	4	4	3	3	4	3	3
NP_001231271;XP_020924132;XP_020924134;XP_020924133	NP_001231271;XP_020924132;XP_020924134;XP_020924133	omega-amidase NIT2;omega-amidase NIT2 isoform X1;omega-amidase NIT2 isoform X3;omega-amidase NIT2 isoform X2	NIT2	4	16	16	16	62.9	62.9	62.9	31.191	0	208.04	3979400000	180				NaN	NaN	NaN	11	9	9	10	8	10	10	10	9	11	11	9	12	12	10	12	10	10	11	9	9	10	8	10	10	10	9	11
XP_020943678	XP_020943678	mitogen-activated protein kinase 3	MAPK3	1	12	10	10	33.2	27.4	27.4	43.067	0	93.002	3970900000	90				12	10	10	11	8	8	6	7	9	7	4	6	6	11	12	10	10	10	8	9	8	9	7	6	5	6	7	6	3	5	5
NP_001026964	NP_001026964	SPARC precursor	SPARC	1	10	10	10	32	32	32	34.239	0	48.564	3958400000	107				10	10	10	8	6	7	7	4	1	8	5	6	8	8	7	8	7	6	6	8	8	8	6	7	7	4	1	8	5	6	8
NP_001098423	NP_001098423	succinate dehydrogenase iron-sulfur subunit, mitochondrial precursor	SDHB	1	6	6	6	20.7	20.7	20.7	31.585	0	25.75	3957600000	80				6	6	6	5	4	4	3	4	4	5	3	4	5	3	4	6	5	6	4	4	3	5	4	4	3	4	4	5	3	4	5
XP_020929556;XP_020929555;XP_020929554;XP_020929553;XP_020929551;XP_013838718;XP_013838717;XP_005671058;XP_005671057;XP_005671056;XP_001929089	XP_020929556;XP_020929555;XP_020929554;XP_020929553;XP_020929551;XP_013838718;XP_013838717;XP_005671058;XP_005671057;XP_005671056;XP_001929089	heterogeneous nuclear ribonucleoprotein F;heterogeneous nuclear ribonucleoprotein F;heterogeneous nuclear ribonucleoprotein F;heterogeneous nuclear ribonucleoprotein F;heterogeneous nuclear ribonucleoprotein F	HNRNPF	11	8	8	6	29.5	29.5	22.9	45.669	0	120.01	3920700000	147				NaN	NaN	NaN	5	5	4	6	6	7	6	7	6	6	8	7	6	6	7	5	7	7	5	5	4	6	6	7	6	7	6	6
XP_005672173;XP_003133651	XP_005672173;XP_003133651	NADH-ubiquinone oxidoreductase 75 kDa subunit, mitochondrial;NADH-ubiquinone oxidoreductase 75 kDa subunit, mitochondrial	NDUFS1	2	16	16	16	31.2	31.2	31.2	79.539	0	80.437	3916200000	184				NaN	NaN	NaN	14	14	13	13	12	15	12	9	13	11	14	12	15	14	10	10	13	10	14	14	13	13	12	15	12	9	13	11
NP_999469	NP_999469	proteasome activator complex subunit 1	PSME1	1	9	9	9	34.1	34.1	34.1	28.515	0	58.135	3901800000	125				9	9	9	8	5	6	8	5	6	7	7	7	7	9	7	6	7	8	4	6	9	8	5	6	8	5	6	7	7	7	7
XP_020950073	XP_020950073	cytochrome P450 2S1	LOC106510546	1	14	14	14	27.7	27.7	27.7	54.441	0	323.31	3873700000	100				14	14	14	6	6	7	8	7	5	7	7	8	8	8	6	7	8	7	8	8	7	6	6	7	8	7	5	7	7	8	8
XP_005655478;XP_020945682;XP_020945681	XP_005655478;XP_020945682;XP_020945681	olfactomedin-like protein 3 isoform X1;olfactomedin-like protein 3 isoform X2;olfactomedin-like protein 3 isoform X2	OLFML3	3	10	10	10	32.7	32.7	32.7	45.926	0	323.31	3872800000	125				NaN	NaN	NaN	2	4	4	3	0	4	5	7	5	7	8	8	8	7	7	9	8	7	2	4	4	3	0	4	5	7	5	7
XP_020934043;XP_020934034;NP_001231492;XP_020934024;XP_020934017;XP_020934013;NP_001231491;XP_020934004;XP_020933993;XP_020933987;XP_020929524	XP_020934043;XP_020934034;NP_001231492;XP_020934024;XP_020934017;XP_020934013;NP_001231491;XP_020934004;XP_020933993;XP_020933987	core histone macro-H2A.1 isoform X4;core histone macro-H2A.1 isoform X4;core histone macro-H2A.1 isoform 2;core histone macro-H2A.1 isoform X3;core histone macro-H2A.1 isoform X2;core histone macro-H2A.1 isoform	H2AFY	11	11	11	11	49.5	49.5	49.5	39.101	0	237	3863000000	163				NaN	NaN	NaN	8	8	10	8	7	10	9	11	11	7	6	8	9	8	9	6	10	10	8	8	10	8	7	10	9	11	11	7
NP_998928	NP_998928	ubiquitin carboxyl-terminal hydrolase isozyme L1	UCHL1	1	7	7	7	48.4	48.4	48.4	24.859	0	200.06	3827200000	65				7	7	7	5	5	5	2	3	1	1	2	5	4	3	7	5	7	4	2	4	4	5	5	5	2	3	1	1	2	5	4
NP_999279;XP_020949197;XP_020949196;XP_020949195;XP_020949194;XP_020949193;XP_020949192;XP_020949191;XP_020949190;XP_020949189;XP_020949187;XP_020949186;XP_020949185	NP_999279;XP_020949197;XP_020949196;XP_020949195;XP_020949194;XP_020949193;XP_020949192;XP_020949191;XP_020949190;XP_020949189;XP_020949187;XP_020949186;XP_020949185	tyrosine-protein kinase JAK1;tyrosine-protein kinase JAK1 isoform X1;tyrosine-protein kinase JAK1 isoform X1;tyrosine-protein kinase JAK1 isoform X1;tyrosine-protein kinase JAK1 isoform X1;tyrosine-protein kinase JAK	JAK1	13	2	2	2	2	2	2	131.51	0.0030453	2.3357	3820900000	12				NaN	NaN	NaN	2	2	2	2	2	2	1	1	2	1	2	2	2	2	2	0	2	2	2	2	2	2	2	2	1	1	2	1
NP_001231397;XP_020953951	NP_001231397;XP_020953951	proteasome subunit alpha type-4;proteasome subunit alpha type-4 isoform X1	PSMA4	2	9	9	9	36.4	36.4	36.4	29.483	0	15.476	3818600000	83				NaN	NaN	NaN	7	8	8	6	9	8	7	6	7	9	7	8	7	6	7	4	8	6	7	8	8	6	9	8	7	6	7	9
XP_001929062;XP_005656504;XP_020955282	XP_001929062;XP_005656504;XP_020955282	fibulin-5 isoform X3;fibulin-5 isoform X2;fibulin-5 isoform X1	FBLN5	3	8	8	8	24.3	24.3	24.3	50.145	0	13.496	3818200000	55				NaN	NaN	NaN	5	3	7	4	4	5	6	8	3	5	6	7	4	4	4	3	5	5	5	3	7	4	4	5	6	8	3	5
CON__P02538;XP_013840212;CON__O95678;XP_003355445;XP_020947339;XP_020947338;XP_020947337;CON__H-INV:HIT000016045;CON__REFSEQ:XP_932229	CON__P02538			9	31	21	1	48.8	37.2	1.8	60.044	0	113.65	3804700000	54			+	NaN	NaN	NaN	8	13	9	8	12	30	11	14	14	18	5	16	6	8	6	7	5	6	1	4	0	2	4	20	2	4	6	11
NP_001006592;XP_020941551	NP_001006592;XP_020941551	myosin regulatory light chain 2, skeletal muscle isoform;myosin regulatory light chain 2, skeletal muscle isoform isoform X1	MYLPF	2	11	11	11	55.6	55.6	55.6	18.978	0	99.843	3802300000	19				NaN	NaN	NaN	0	0	0	0	0	1	0	0	11	0	0	0	0	0	0	1	0	0	0	0	0	0	0	1	0	0	11	0
NP_001131099;XP_013837080	NP_001131099	ERO1-like protein alpha precursor	ERO1A	2	15	15	15	41	41	41	54.28	0	283.76	3777800000	154				NaN	NaN	NaN	11	9	6	7	9	10	9	5	10	7	13	12	12	12	9	11	10	12	11	9	6	7	9	10	9	5	10	7
XP_020927169	XP_020927169	ATP-dependent 6-phosphofructokinase, liver type	PFKL	1	15	15	14	26.8	26.8	25.6	85.226	0	206.83	3775400000	187				15	15	14	14	14	11	11	8	11	9	11	11	8	14	12	12	9	11	9	13	9	14	14	11	11	8	11	9	11	11	8
XP_003129141	XP_003129141	starch-binding domain-containing protein 1	STBD1	1	11	11	11	26.8	26.8	26.8	53.565	0	166.25	3768400000	134				11	11	11	9	10	7	9	9	11	10	6	9	6	7	9	9	7	6	2	6	7	9	10	7	9	9	11	10	6	9	6
XP_001928025	XP_001928025	proteasome subunit alpha type-3	PSMA3	1	10	10	10	43.9	43.9	43.9	28.433	0	85.812	3764400000	90				10	10	10	6	5	5	6	4	6	5	6	5	6	5	7	8	6	8	6	6	6	6	5	5	6	4	6	5	6	5	6
XP_020936669;XP_020936666;XP_020936600;XP_020936548;XP_020936555;XP_020936561;NP_999232;XP_020936568;XP_020936614;XP_020936619;XP_020936625;XP_020936628;XP_020936575;XP_020936578;XP_020936582;XP_020936580;XP_020936587;XP_020936631;XP_020936607;XP_020936635;XP_020936638;XP_020936645;XP_020936648;XP_020936653;XP_020936657;XP_020936660;XP_020936664;XP_020936589	XP_020936669;XP_020936666;XP_020936600;XP_020936548;XP_020936555;XP_020936561;NP_999232;XP_020936568;XP_020936614;XP_020936619;XP_020936625;XP_020936628;XP_020936575;XP_020936578;XP_020936582;XP_020936580;XP_020936587;XP_020936631;XP_020936607;XP_020936635;XP_020936638;XP_020936645;XP_020936648;XP_020936653;XP_020936657;XP_020936660;XP_020936664;XP_020936589	calpastatin isoform X27;calpastatin isoform X26;calpastatin isoform X11;calpastatin isoform X1;calpastatin isoform X2;calpastatin isoform X3;calpastatin;calpastatin isoform X4;calpastatin isof	CAST	28	14	14	14	26.6	26.6	26.6	74.633	0	131.49	3757300000	126				NaN	NaN	NaN	9	8	8	9	4	7	9	8	9	4	9	8	10	11	9	6	6	9	9	8	8	9	4	7	9	8	9	4
XP_005663367;XP_020944218;XP_020944216;NP_001172060;XP_020944215	XP_005663367;XP_020944218;XP_020944216;NP_001172060;XP_020944215	farnesyl pyrophosphate synthase isoform X4;farnesyl pyrophosphate synthase isoform X3;farnesyl pyrophosphate synthase isoform X2;farnesyl pyrophosphate synthase precursor;farnesyl pyrophosphate synthase isoform X1	FDPS	5	8	8	8	21.2	21.2	21.2	40.66	0	100.45	3754400000	120				NaN	NaN	NaN	7	7	6	6	6	7	7	5	4	5	6	5	6	7	5	4	7	5	7	7	6	6	6	7	7	5	4	5
XP_003355118	XP_003355118	mitochondrial pyruvate carrier 2	MPC2	1	4	4	4	26.8	26.8	26.8	14.254	0	7.1063	3723700000	26				4	4	4	3	3	3	3	2	3	3	1	3	3	3	3	4	4	2	3	3	3	3	3	3	3	2	3	3	1	3	3
XP_005662547;NP_001181908	XP_005662547;NP_001181908	glutamine--fructose-6-phosphate aminotransferase 1 isoform X1;glutamine--fructose-6-phosphate aminotransferase 1	GFPT1	2	17	17	14	32.5	32.5	26.3	78.785	0	144.78	3688700000	164				NaN	NaN	NaN	14	12	11	12	8	10	12	4	11	12	10	14	14	13	14	8	12	11	14	12	11	12	8	10	12	4	11	12
XP_003122046	XP_003122046	Golgi-associated plant pathogenesis-related protein 1	GLIPR2	1	5	5	5	47.4	47.4	47.4	17.225	0	161.52	3682800000	60				5	5	5	5	5	5	4	3	4	4	5	5	5	4	5	4	5	5	3	5	5	5	5	5	4	3	4	4	5	5	5
XP_020930797;XP_020930793;XP_005672037;XP_005672036;XP_003133549;XP_020930796;XP_020930795;XP_020930794;XP_003359613	XP_020930797;XP_020930793;XP_005672037;XP_005672036;XP_003133549;XP_020930796;XP_020930795;XP_020930794;XP_003359613	heterogeneous nuclear ribonucleoprotein A3 isoform X5;heterogeneous nuclear ribonucleoprotein A3 isoform X2;heterogeneous nuclear ribonucleoprotein A3 isoform X2;heterogeneous nuclear ribonucleoprotein A3 isoform X1	HNRNPA3	9	13	13	13	40.8	40.8	40.8	35.411	0	184.54	3681400000	125				NaN	NaN	NaN	7	7	7	9	4	8	8	10	7	8	9	9	8	7	10	4	9	11	7	7	7	9	4	8	8	10	7	8
NP_001090948	NP_001090948	60S ribosomal protein L27	RPL27	1	5	5	5	35.3	35.3	35.3	15.798	0	48.175	3678200000	78				5	5	5	5	5	5	5	4	4	5	4	5	5	4	5	5	5	5	4	5	4	5	5	5	5	4	4	5	4	5	5
XP_020937308;XP_020937307	XP_020937308;XP_020937307	cysteine-rich protein 2 isoform X2;cysteine-rich protein 2 isoform X1	CRIP2	2	6	6	6	31.7	31.7	31.7	22.63	0	97.722	3668400000	57				NaN	NaN	NaN	4	3	3	2	3	2	3	4	4	3	3	5	3	3	3	3	4	4	4	3	3	2	3	2	3	4	4	3
XP_005668813;XP_020922529	XP_005668813;XP_020922529	band 3 anion transport protein isoform X1;band 3 anion transport protein isoform X2	SLC4A1	2	14	14	14	15.9	15.9	15.9	103.87	0	61.571	3658000000	150				NaN	NaN	NaN	7	9	13	10	13	8	11	13	11	10	8	8	6	7	6	4	6	6	7	9	13	10	13	8	11	13	11	10
XP_003125148	XP_003125148	T-complex protein 1 subunit delta	CCT4	1	13	13	13	30.6	30.6	30.6	58.056	0	110.9	3653200000	175				13	13	13	12	10	10	9	7	11	8	9	10	11	11	10	11	10	10	9	9	8	12	10	10	9	7	11	8	9	10	11
XP_003123949	XP_003123949	isochorismatase domain-containing protein 1	ISOC1	1	10	10	10	56.2	56.2	56.2	32.104	0	81.846	3652800000	110				10	10	10	8	9	10	7	9	9	7	8	7	7	6	7	8	6	6	7	7	6	8	9	10	7	9	9	7	8	7	7
XP_005660759;NP_001335713	XP_005660759;NP_001335713	calpain-1 catalytic subunit isoform X1;calpain-1 catalytic subunit	CAPN1	2	20	20	20	34.9	34.9	34.9	81.738	0	66.079	3631400000	162				NaN	NaN	NaN	12	15	13	12	10	12	10	14	12	12	13	16	12	13	14	11	13	13	12	15	13	12	10	12	10	14	12	12
XP_020921569;XP_020936439;XP_020936438;XP_020936437	XP_020921569;XP_020936439;XP_020936438;XP_020936437	LOW QUALITY PROTEIN: collagen alpha-1(IV) chain;collagen alpha-5(IV) chain isoform X3;collagen alpha-5(IV) chain isoform X2;collagen alpha-5(IV) chain isoform X1	COL4A1	4	4	4	4	3.7	3.7	3.7	160	0	46.728	3628000000	66				NaN	NaN	NaN	2	2	2	2	2	2	2	2	2	4	2	2	4	3	3	3	3	3	2	2	2	2	2	2	2	2	2	4
XP_013843662;XP_003483336;XP_005652427;CON__P01045-1;CON__Q2KJ62;CON__P01044-1	XP_013843662;XP_003483336;XP_005652427	kininogen-1 isoform X1;kininogen-1 isoform X2;kininogen-1 isoform X3	KNG1	6	17	17	17	33.4	33.4	33.4	69.853	0	210.94	3587100000	112				NaN	NaN	NaN	7	12	9	11	6	12	7	9	9	7	7	11	8	9	12	4	6	11	7	12	9	11	6	12	7	9	9	7
XP_020939985;XP_020939987;XP_020939988;XP_020939989;XP_003123691;XP_005654996;XP_005654997;XP_005654998;XP_020939991;XP_013842977;XP_020939986;XP_020939990;XP_013842975;XP_013842978;XP_013842976;XP_020935324;XP_020935323	XP_020939985;XP_020939987;XP_020939988;XP_020939989;XP_003123691;XP_005654996;XP_005654997;XP_005654998;XP_020939991;XP_013842977;XP_020939986;XP_020939990;XP_013842975;XP_013842978;XP_013842976;XP_020935324;XP_020935323	heterogeneous nuclear ribonucleoprotein H isoform X4;heterogeneous nuclear ribonucleoprotein H isoform X7;heterogeneous nuclear ribonucleoprotein H isoform X7;heterogeneous nuclear ribonucleoprotein H isoform X7	HNRNPH1	17	7	5	5	23.7	18	18	51.22	0	209.32	3576600000	107				NaN	NaN	NaN	6	7	7	6	5	6	7	7	7	7	7	7	7	7	6	7	7	7	4	5	5	4	3	4	5	5	5	5
NP_001173223	NP_001173223	apolipoprotein A-II precursor	APOA2	1	3	3	3	27	27	27	11.113	0	69.095	3575500000	39				3	3	3	3	3	3	3	3	3	2	2	3	3	3	3	2	3	3	2	2	3	3	3	3	3	3	3	2	2	3	3
NP_001165837	NP_001165837	coatomer subunit beta	COPB1	1	17	17	17	26.5	26.5	26.5	107.12	0	101.42	3563400000	182				17	17	17	14	14	11	10	13	14	12	15	15	10	13	15	16	11	12	8	13	16	14	14	11	10	13	14	12	15	15	10
XP_020923424	XP_020923424	LOW QUALITY PROTEIN: delta-aminolevulinic acid dehydratase	ALAD	1	8	8	8	32.8	32.8	32.8	35.969	0	265.71	3563300000	107				8	8	8	6	6	7	6	6	7	6	6	6	5	8	5	6	5	6	5	6	7	6	6	7	6	6	7	6	6	6	5
XP_001927837;XP_005671157	XP_001927837;XP_005671157	annexin A7 isoform X2;annexin A7 isoform X1	ANXA7	2	10	10	10	22.4	22.4	22.4	49.541	0	110.38	3556200000	108				NaN	NaN	NaN	7	6	7	7	7	4	8	5	6	7	7	7	7	8	7	7	6	7	7	6	7	7	7	4	8	5	6	7
XP_020950232;XP_020950231;XP_020950229;XP_020950230	XP_020950232;XP_020950231;XP_020950229;XP_020950230	echinoderm microtubule-associated protein-like 2 isoform X4;echinoderm microtubule-associated protein-like 2 isoform X3;echinoderm microtubule-associated protein-like 2 isoform X1;echinoderm microtubule-associated protein-like 2 iso	EML2	4	10	10	10	21.7	21.7	21.7	70.633	0	56.598	3542300000	124				NaN	NaN	NaN	8	7	8	8	3	5	7	4	6	5	9	7	8	8	8	7	7	6	8	7	8	8	3	5	7	4	6	5
XP_003356782	XP_003356782	LOW QUALITY PROTEIN: heat shock-related 70 kDa protein 2	HSPA2	1	18	12	12	36.5	28	28	69.721	0	113.31	3539000000	123				18	12	12	11	15	8	11	8	8	13	12	10	15	15	13	16	16	16	13	14	17	6	10	3	6	3	3	8	7	5	10
NP_001230350;NP_001230351;XP_020920752	NP_001230350;NP_001230351;XP_020920752	ATP-dependent (S)-NAD(P)H-hydrate dehydratase isoform 1;ATP-dependent (S)-NAD(P)H-hydrate dehydratase isoform 2;ATP-dependent (S)-NAD(P)H-hydrate dehydratase isoform X1	NAXD	3	10	10	10	40.6	40.6	40.6	36.393	0	169.68	3535400000	148				NaN	NaN	NaN	8	8	8	7	7	9	7	8	9	7	8	8	9	7	9	9	8	8	8	8	8	7	7	9	7	8	9	7
XP_020921804;XP_020921803;XP_020921802;NP_001230112	XP_020921804;XP_020921803;XP_020921802;NP_001230112	AP-2 complex subunit beta isoform X2;AP-2 complex subunit beta isoform X1;AP-2 complex subunit beta isoform X1;AP-2 complex subunit beta	AP2B1	4	18	18	9	25.3	25.3	14.5	104.54	0	46.605	3527000000	131				NaN	NaN	NaN	9	13	11	9	12	9	9	12	14	9	10	12	11	12	14	9	11	11	9	13	11	9	12	9	9	12	14	9
XP_020930113;XP_020930112;XP_020930111;XP_020930110;XP_020930109;NP_001090892;XP_020930108;XP_020930107	XP_020930113;XP_020930112;XP_020930111;XP_020930110;XP_020930109;NP_001090892;XP_020930108;XP_020930107	integrin beta-6 isoform X4;integrin beta-6 isoform X4;integrin beta-6 isoform X3;integrin beta-6 isoform X3;integrin beta-6 isoform X3;integrin beta-6 precursor;integrin beta-6 isoform X2;integ	ITGB6	8	1	1	1	1.2	1.2	1.2	81.589	0.0072727	1.9762	3514500000	8				NaN	NaN	NaN	1	1	1	1	1	1	1	1	1	1	1	1	1	1	1	1	1	1	1	1	1	1	1	1	1	1	1	1
NP_001131091	NP_001131091	40S ribosomal protein S3a	RPS3A	1	8	8	8	31.1	31.1	31.1	29.874	0	21.649	3498700000	50				8	8	8	6	6	5	1	4	7	3	6	6	5	6	7	5	6	7	4	6	7	6	6	5	1	4	7	3	6	6	5
NP_999074;XP_020957861;XP_020957860;XP_020957859	NP_999074;XP_020957861;XP_020957860;XP_020957859	glutamine synthetase;glutamine synthetase isoform X1;glutamine synthetase isoform X1;glutamine synthetase isoform X1	GLUL	4	10	10	10	27.3	27.3	27.3	42.03	0	161.62	3491500000	81				NaN	NaN	NaN	6	6	6	4	4	6	2	5	1	6	10	8	7	6	8	6	7	5	6	6	6	4	4	6	2	5	1	6
XP_013840158;XP_003483854	XP_013840158;XP_003483854	brain acid soluble protein 1;brain acid soluble protein 1	BASP1	2	12	12	12	71.5	71.5	71.5	23.087	0	323.31	3489000000	116				NaN	NaN	NaN	12	8	11	6	12	4	7	12	10	8	4	10	4	10	4	3	6	4	12	8	11	6	12	4	7	12	10	8
XP_020925190;XP_005669941	XP_020925190;XP_005669941	coatomer subunit beta;coatomer subunit beta	COPB2	2	20	20	20	32.9	32.9	32.9	102.34	0	74.358	3485800000	185				NaN	NaN	NaN	14	13	14	11	12	13	13	13	13	13	11	11	12	11	11	8	14	12	14	13	14	11	12	13	13	13	13	13
NP_001230406	NP_001230406	26S proteasome non-ATPase regulatory subunit 2	PSMD2	1	21	21	21	31.9	31.9	31.9	100.24	0	74.625	3484100000	167				21	21	21	15	14	15	13	9	13	9	7	11	13	12	14	14	15	9	9	13	13	15	14	15	13	9	13	9	7	11	13
XP_013842153;XP_020940341	XP_013842153;XP_020940341	sorting nexin-2 isoform X2;sorting nexin-2 isoform X1	SNX2	2	13	13	11	26.7	26.7	22.6	58.619	0	118.28	3466400000	155				NaN	NaN	NaN	8	7	5	9	5	7	8	8	8	8	10	8	8	11	9	8	9	8	8	7	5	9	5	7	8	8	8	8
XP_001927901	XP_001927901	UV excision repair protein RAD23 homolog B	RAD23B	1	10	10	10	37.5	37.5	37.5	43.156	0	92.714	3447500000	93				10	10	10	7	5	4	7	4	5	4	5	6	5	7	7	8	5	7	7	5	7	7	5	4	7	4	5	4	5	6	5
XP_003131820	XP_003131820	60S ribosomal protein L23a	RPL23A	1	8	8	8	37.8	37.8	37.8	17.695	0	13.606	3447000000	79				8	8	8	6	6	7	4	6	4	6	6	7	5	4	5	4	6	7	3	6	7	6	6	7	4	6	4	6	6	7	5
XP_013851113;XP_005662204;XP_003124656	XP_013851113;XP_005662204;XP_003124656	calcium-regulated heat-stable protein 1;calcium-regulated heat-stable protein 1;calcium-regulated heat-stable protein 1	CARHSP1	3	3	3	3	34.2	34.2	34.2	15.786	0	101.42	3430500000	62				NaN	NaN	NaN	3	3	3	3	3	3	3	3	3	2	3	3	3	3	3	2	3	3	3	3	3	3	3	3	3	3	3	2
XP_020927423;XP_020927422;XP_013845747;XP_005657324;XP_005657323;NP_001090927;XP_005657322;XP_020927424	XP_020927423;XP_020927422;XP_013845747;XP_005657324;XP_005657323;NP_001090927;XP_005657322;XP_020927424	cathepsin B isoform X2;cathepsin B isoform X2;cathepsin B isoform X2;cathepsin B isoform X2;cathepsin B isoform X2;cathepsin B precursor;cathepsin B isoform X1;cathepsin B isoform X3	CTSB	8	7	7	7	28.1	28.1	28.1	36.9	0	23.49	3430300000	117				NaN	NaN	NaN	6	6	5	6	4	6	5	5	6	7	7	6	6	6	7	5	7	6	6	6	5	6	4	6	5	5	6	7
XP_003355974	XP_003355974	LOW QUALITY PROTEIN: periaxin	PRX	1	32	32	32	37.9	37.9	37.9	146.04	0	320.17	3417800000	44				32	32	32	0	1	0	0	0	0	1	0	0	1	0	0	0	32	0	0	1	0	0	1	0	0	0	0	1	0	0	1
NP_999105	NP_999105	40S ribosomal protein S18	RPS18	1	7	7	7	37.5	37.5	37.5	17.718	0	56.284	3399400000	54				7	7	7	6	6	6	5	6	6	5	5	7	4	5	5	6	5	7	4	5	5	6	6	6	5	6	6	5	5	7	4
XP_005664319;XP_013847980	XP_005664319	LOW QUALITY PROTEIN: ubiquitin-conjugating enzyme E2 N	UBE2N	2	8	8	8	53.9	53.9	53.9	17.009	0	81.517	3398300000	76				NaN	NaN	NaN	5	4	5	4	5	5	4	6	4	4	5	4	5	5	5	5	4	5	5	4	5	4	5	5	4	6	4	4
NP_001007518	NP_001007518	cytochrome c oxidase subunit 5B, mitochondrial precursor	COX5B	1	6	6	6	24	24	24	13.783	0	21.125	3396100000	99				6	6	6	5	5	4	5	5	5	5	1	4	3	5	5	5	4	3	4	3	4	5	5	4	5	5	5	5	1	4	3
XP_005654810;XP_005654811;XP_020934397;NP_001231859;XP_020934400;XP_005654812;XP_013842802;XP_013842803;XP_020934430;XP_020934422;XP_020934412;XP_020934405;XP_020934407;XP_020934436;XP_020934452;XP_013842804;XP_020934444;XP_013842805;XP_020934448;XP_020934459	XP_005654810;XP_005654811;XP_020934397;NP_001231859;XP_020934400;XP_005654812;XP_013842802;XP_013842803;XP_020934430;XP_020934422;XP_020934412;XP_020934405;XP_020934407;XP_020934436;XP_020934452;XP_013842804;XP_020934444;XP_013842805	heterogeneous nuclear ribonucleoprotein M isoform X1;heterogeneous nuclear ribonucleoprotein M isoform X2;heterogeneous nuclear ribonucleoprotein M isoform X6;heterogeneous nuclear ribonucleoprotein M;heterogeneous n	HNRNPM	20	13	13	13	20.7	20.7	20.7	77.496	0	85.719	3390800000	99				NaN	NaN	NaN	9	5	5	4	4	5	4	7	6	7	7	10	10	9	11	9	6	10	9	5	5	4	4	5	4	7	6	7
XP_020937309	XP_020937309	cysteine-rich protein 1	LOC110258364	1	3	3	3	23.4	23.4	23.4	8.5328	0	4.5949	3389200000	24				3	3	3	2	2	2	1	1	2	2	2	2	2	2	2	2	2	2	3	1	2	2	2	2	1	1	2	2	2	2	2
XP_020956355	XP_020956355	60S acidic ribosomal protein P1	RPLP1	1	3	3	3	74.6	74.6	74.6	11.528	0	139.13	3386500000	74				3	3	3	3	2	3	3	2	3	2	2	3	3	3	3	3	3	3	2	3	3	3	2	3	3	2	3	2	2	3	3
XP_020919974;XP_020919973	XP_020919974;XP_020919973	bifunctional glutamate/proline--tRNA ligase isoform X2;bifunctional glutamate/proline--tRNA ligase isoform X1	EPRS1	2	27	27	27	25.7	25.7	25.7	170.02	0	129.75	3384800000	141				NaN	NaN	NaN	18	14	10	10	6	20	7	10	14	9	13	17	15	12	15	9	12	15	18	14	10	10	6	20	7	10	14	9
XP_003129144;XP_005666843;XP_005666838;XP_005666839;XP_013834262;XP_005666842;XP_020957128;XP_020957130;XP_020957131;XP_020957132;XP_020957135;XP_020957133;XP_020957136;XP_013841827;XP_020935908;XP_013841826;XP_020935904;XP_020935906;XP_003135392;XP_013841828;XP_020935909;XP_013841825;XP_013841831;XP_005673924;XP_005673925;XP_020935910;XP_020935907;XP_020935912;XP_020935911	XP_003129144;XP_005666843;XP_005666838;XP_005666839;XP_013834262;XP_005666842;XP_020957128;XP_020957130;XP_020957131;XP_020957132;XP_020957135;XP_020957133	septin-11 isoform X6;septin-11 isoform X8;septin-11 isoform X5;septin-11 isoform X5;septin-11 isoform X5;septin-11 isoform X7;septin-11 isoform X1;septin-11 isoform X2	SEPTIN11	29	14	14	12	42.2	42.2	35.9	49.371	0	156.66	3382300000	139				NaN	NaN	NaN	9	10	8	6	6	7	8	10	6	7	8	8	9	8	7	8	10	9	9	10	8	6	6	7	8	10	6	7
XP_013843758;XP_020947459	XP_013843758;XP_020947459	proliferation-associated protein 2G4 isoform X1;proliferation-associated protein 2G4 isoform X2	PA2G4	2	14	14	14	42.4	42.4	42.4	43.787	0	193.26	3370200000	162				NaN	NaN	NaN	12	9	9	8	7	6	7	8	8	9	7	11	11	11	7	8	7	8	12	9	9	8	7	6	7	8	8	9
XP_003125651	XP_003125651	hydroxyacid-oxoacid transhydrogenase, mitochondrial	ADHFE1	1	10	10	10	38.1	38.1	38.1	50.142	0	146.54	3370100000	136				10	10	10	9	8	7	8	6	8	6	3	7	6	8	10	8	7	6	6	7	8	9	8	7	8	6	8	6	3	7	6
XP_003357009	XP_003357009	immunoglobulin J chain	JCHAIN	1	5	5	5	51.3	51.3	51.3	18.001	0	125.29	3356800000	88				5	5	5	4	5	5	4	5	4	4	4	5	4	4	4	4	4	4	2	4	3	4	5	5	4	5	4	4	4	5	4
NP_001229989	NP_001229989	ras-related protein Rab-10	RAB10	1	5	4	4	34	28.5	28.5	22.541	0	22.198	3349100000	97				5	4	4	5	5	4	3	3	3	3	3	4	4	5	4	4	5	5	4	5	5	4	4	3	2	2	2	2	2	3	3
NP_001098761	NP_001098761	leucyl-cystinyl aminopeptidase	LNPEP	1	18	18	18	22.5	22.5	22.5	117.37	0	84.089	3341000000	143				18	18	18	14	14	12	12	11	14	9	7	15	10	12	13	13	12	11	5	11	11	14	14	12	12	11	14	9	7	15	10
XP_003129882;XP_020918408	XP_003129882;XP_020918408	KDEL motif-containing protein 2 isoform X9;KDEL motif-containing protein 2 isoform X8	LOC100512977	2	15	15	15	36.8	36.8	36.8	58.778	0	55.413	3336200000	115				NaN	NaN	NaN	8	6	5	6	6	4	5	8	9	11	13	11	13	11	9	10	8	9	8	6	5	6	6	4	5	8	9	11
XP_003132357;XP_020926487	XP_003132357;XP_020926487	succinate--CoA ligase subunit beta, mitochondrial isoform X1;succinate--CoA ligase subunit beta, mitochondrial isoform X2	SUCLG2	2	14	14	13	43.1	43.1	41.4	46.723	0	77.895	3335900000	151				NaN	NaN	NaN	11	10	10	9	9	11	8	8	10	7	10	7	10	9	7	8	9	9	11	10	10	9	9	11	8	8	10	7
NP_001116685;XP_020932868	NP_001116685;XP_020932868	vesicle-associated membrane protein-associated protein B;vesicle-associated membrane protein-associated protein B isoform X1	VAPB	2	6	6	5	24.7	24.7	24.7	27.053	0	80.451	3332100000	69				NaN	NaN	NaN	5	4	4	5	5	5	4	5	4	5	4	4	4	5	5	5	3	5	5	4	4	5	5	5	4	5	4	5
XP_003123013	XP_003123013	proteasome subunit alpha type-1	PSMA1	1	10	10	10	46.8	46.8	46.8	29.555	0	29.961	3328900000	82				10	10	10	7	6	6	7	7	3	7	6	6	6	4	5	5	6	3	3	7	4	7	6	6	7	7	3	7	6	6	6
NP_001004045	NP_001004045	protein S100-A11	S100A11	1	2	2	2	30.3	30.3	30.3	11.18	0	10.67	3293000000	43				2	2	2	1	1	2	2	2	2	2	2	2	2	2	2	2	1	1	1	1	2	1	1	2	2	2	2	2	2	2	2
NP_001230274;XP_013849640	NP_001230274;XP_013849640	60S ribosomal protein L13;60S ribosomal protein L13 isoform X1	RPL13	2	7	7	7	29.9	29.9	29.9	24.305	0	141.52	3292700000	53				NaN	NaN	NaN	4	4	4	4	4	4	4	4	4	4	4	4	4	5	5	5	5	5	4	4	4	4	4	4	4	4	4	4
CON__P41361	CON__P41361			1	6	2	2	11.6	2.2	2.2	52.347	0	4.3968	3290400000	23			+	6	2	2	6	4	6	5	4	6	3	4	6	6	5	5	6	6	5	2	6	6	2	2	2	2	2	2	2	2	2	2
XP_020918145;XP_020918104;XP_005659874;NP_001230636	XP_020918145;XP_020918104;XP_005659874;NP_001230636	cytosolic non-specific dipeptidase isoform X1;cytosolic non-specific dipeptidase isoform X1;cytosolic non-specific dipeptidase isoform X1;cytosolic non-specific dipeptidase	CNDP2	4	15	15	15	35.6	35.6	35.6	52.734	0	43.485	3286600000	128				NaN	NaN	NaN	10	8	10	8	8	10	8	7	8	7	10	9	9	11	10	10	9	10	10	8	10	8	8	10	8	7	8	7
XP_005661711;XP_020957268	XP_005661711	heat shock 70 kDa protein 4	HSPA4	2	18	18	18	28.6	28.6	28.6	94.495	0	72.148	3244300000	172				NaN	NaN	NaN	12	13	11	9	10	10	10	7	13	9	11	12	11	12	11	8	12	12	12	13	11	9	10	10	10	7	13	9
NP_001131101	NP_001131101	endoplasmic reticulum resident protein 44 precursor	ERP44	1	9	9	9	26.4	26.4	26.4	47.016	0	97.908	3230000000	117				9	9	9	9	7	8	8	7	8	6	7	7	7	8	8	8	8	7	6	8	8	9	7	8	8	7	8	6	7	7	7
XP_003124036;XP_020943863;XP_020943864	XP_003124036	catenin alpha-1	CTNNA1	3	21	21	16	34.2	34.2	29.1	100.1	0	323.31	3228100000	186				NaN	NaN	NaN	10	8	11	9	4	13	9	11	11	11	14	13	12	10	13	13	15	14	10	8	11	9	4	13	9	11	11	11
XP_005660930;NP_001116666	XP_005660930;NP_001116666	plasma protease C1 inhibitor isoform X1;plasma protease C1 inhibitor precursor	SERPING1	2	8	8	8	18.9	18.9	18.9	54.525	0	114.67	3224200000	101				NaN	NaN	NaN	7	7	8	6	7	7	7	8	8	6	5	6	5	6	7	1	6	7	7	7	8	6	7	7	7	8	8	6
NP_001231758;XP_013837676	NP_001231758;XP_013837676	40S ribosomal protein S13;40S ribosomal protein S13-like	RPS13	2	8	8	8	39.1	39.1	39.1	17.222	0	34.727	3221700000	108				NaN	NaN	NaN	5	5	6	5	6	5	6	6	5	6	5	6	5	4	6	7	6	5	5	5	6	5	6	5	6	6	5	6
XP_020941951;XP_020941950	XP_020941951;XP_020941950	scavenger receptor cysteine-rich domain-containing group B protein isoform X2;scavenger receptor cysteine-rich domain-containing group B protein isoform X1	SSC4D	2	1	1	1	2.5	2.5	2.5	50.65	1	-2	3212300000	1	+			NaN	NaN	NaN	1	1	1	1	1	0	1	0	1	0	1	1	0	0	1	1	1	0	1	1	1	1	1	0	1	0	1	0
XP_020945028	XP_020945028	acyl-protein thioesterase 1	LYPLA1	1	5	5	5	30	30	30	24.789	0	16.801	3195400000	64				5	5	5	4	5	5	5	5	5	5	5	5	5	5	5	5	5	5	3	4	5	4	5	5	5	5	5	5	5	5	5
XP_020957034	XP_020957034	LOW QUALITY PROTEIN: multifunctional protein ADE2	PAICS	1	12	12	12	29.2	29.2	29.2	50.55	0	53.209	3189900000	112				12	12	12	11	8	8	9	9	10	9	5	9	8	9	9	9	11	8	9	10	9	11	8	8	9	9	10	9	5	9	8
XP_020949384;XP_020949383	XP_020949384;XP_020949383	ubiquitin carboxyl-terminal hydrolase 10 isoform X2;ubiquitin carboxyl-terminal hydrolase 10 isoform X1	USP10	2	2	2	2	3.4	3.4	3.4	86.044	0.0041291	2.2154	3187400000	3				NaN	NaN	NaN	1	1	1	1	1	1	1	1	1	1	1	1	1	1	1	2	1	1	1	1	1	1	1	1	1	1	1	1
XP_020940028;XP_020940026;XP_020940029;XP_020940027	XP_020940028;XP_020940026;XP_020940029;XP_020940027	drebrin isoform X3;drebrin isoform X1;drebrin isoform X4;drebrin isoform X2	DBN1	4	10	10	10	19.9	19.9	19.9	73.146	0	323.31	3187200000	86				NaN	NaN	NaN	7	3	6	1	2	5	3	5	4	7	8	8	8	9	9	7	8	9	7	3	6	1	2	5	3	5	4	7
XP_003122636	XP_003122636	glycogen phosphorylase, muscle form	PYGM	1	32	29	27	39	35.6	32.7	97.269	0	88.416	3185000000	69				32	29	27	5	7	7	4	5	4	6	6	32	5	4	10	3	5	10	8	4	3	2	4	4	1	2	1	3	3	29	2
XP_020955928;XP_020955927;XP_020955926;NP_001107755	XP_020955928;XP_020955927;XP_020955926;NP_001107755	aminoacyl tRNA synthase complex-interacting multifunctional protein 1 isoform X1;aminoacyl tRNA synthase complex-interacting multifunctional protein 1 isoform X1;aminoacyl tRNA synthase complex-interacting multifunctional protein 1 isofor	AIMP1	4	6	6	6	25.1	25.1	25.1	34.324	0	8.4717	3160300000	26				NaN	NaN	NaN	2	3	4	2	4	2	2	4	4	1	1	3	3	2	2	2	2	2	2	3	4	2	4	2	2	4	4	1
NP_001037992	NP_001037992	beta-enolase	ENO3	1	18	12	11	51.2	30.6	30.6	47.13	0	39.555	3156700000	23				18	12	11	7	7	6	6	6	6	7	9	17	9	7	11	7	7	8	6	7	5	1	1	1	1	1	0	1	4	12	3
XP_003121927	XP_003121927	S-methyl-5-thioadenosine phosphorylase	MTAP	1	8	8	8	24	24	24	39.525	0	17.935	3153900000	61				8	8	8	5	4	4	3	3	4	3	3	5	3	4	5	5	5	6	5	4	6	5	4	4	3	3	4	3	3	5	3
NP_001003925	NP_001003925	apolipoprotein F precursor	APOF	1	4	4	4	17.3	17.3	17.3	28.596	0	22.18	3152300000	55				4	4	4	4	4	4	4	4	3	4	3	4	3	3	3	3	4	4	2	3	4	4	4	4	4	4	3	4	3	4	3
XP_005661470;NP_999396;XP_020936997;XP_020936988;XP_020936977;XP_020936969;XP_005660386;NP_001070683;XP_020939972;XP_013849207;XP_013849206;XP_013849205	XP_005661470;NP_999396;XP_020936997;XP_020936988;XP_020936977;XP_020936969	polypyrimidine tract-binding protein 1 isoform X5;polypyrimidine tract-binding protein 1;polypyrimidine tract-binding protein 1 isoform X4;polypyrimidine tract-binding protein 1 isoform X3;polypyrimidine tract-binding pr	PTBP1	12	11	11	11	35	35	35	57.264	0	238.93	3144900000	142				NaN	NaN	NaN	7	7	6	6	5	6	6	6	7	6	8	8	5	7	9	9	6	7	7	7	6	6	5	6	6	6	7	6
XP_020938239;XP_020938240;XP_020938241	XP_020938239;XP_020938240;XP_020938241	AP-2 complex subunit alpha-2 isoform X1;AP-2 complex subunit alpha-2 isoform X2;AP-2 complex subunit alpha-2 isoform X3	AP2A2	3	23	23	18	30.8	30.8	25.6	103.43	0	58.435	3130400000	165				NaN	NaN	NaN	16	14	11	11	9	9	10	16	14	19	14	15	18	18	15	10	17	17	16	14	11	11	9	9	10	16	14	19
XP_020921390;XP_020940614;XP_020940613;XP_020940612;XP_020940611;XP_020940610;XP_020940609;XP_020956820;XP_020956819	XP_020921390	BTB/POZ domain-containing protein KCTD12	KCTD12	9	13	13	13	52.1	52.1	52.1	35.838	0	271.8	3128600000	181				NaN	NaN	NaN	10	9	8	10	6	7	8	10	8	9	11	10	12	9	10	7	10	10	10	9	8	10	6	7	8	10	8	9
XP_005665851;XP_005665850;NP_001005157;XP_005665849;XP_020954000;XP_003123418	XP_005665851;XP_005665850;NP_001005157;XP_005665849;XP_020954000;XP_003123418	spliceosome RNA helicase DDX39B isoform X3;spliceosome RNA helicase DDX39B isoform X3;spliceosome RNA helicase DDX39B;spliceosome RNA helicase DDX39B isoform X2;spliceosome RNA helicase DDX39B isoform X1;LO	DDX39B	6	13	13	13	36.9	36.9	36.9	48.991	0	115.77	3096400000	158				NaN	NaN	NaN	9	9	11	8	7	9	8	9	10	9	10	9	10	11	11	7	9	10	9	9	11	8	7	9	8	9	10	9
XP_020925076	XP_020925076	LOW QUALITY PROTEIN: coatomer subunit gamma-1	COPG1	1	19	19	16	29.5	29.5	24.7	97.554	0	50.535	3093700000	196				19	19	16	13	13	15	10	12	13	14	13	13	9	13	13	13	15	13	15	13	14	13	13	15	10	12	13	14	13	13	9
XP_013844801	XP_013844801	complement factor I	CFI	1	18	18	15	37.8	37.8	33.9	65.338	0	84.517	3090800000	125				18	18	15	9	8	7	4	6	12	7	8	11	7	8	7	4	7	17	4	6	10	9	8	7	4	6	12	7	8	11	7
XP_020953293;XP_020953292;XP_020953291;XP_020953290;XP_013854502;XP_020953297;XP_020953296;XP_020953295;XP_020953294	XP_020953293;XP_020953292;XP_020953291;XP_020953290;XP_013854502;XP_020953297;XP_020953296;XP_020953295;XP_020953294	heterochromatin protein 1-binding protein 3 isoform X2;heterochromatin protein 1-binding protein 3 isoform X1;heterochromatin protein 1-binding protein 3 isoform X1;heterochromatin protein 1-binding protein 3 isoform X1	HP1BP3	9	11	11	11	20.1	20.1	20.1	61.033	0	80.019	3080900000	94				NaN	NaN	NaN	9	9	10	7	8	8	9	8	9	5	7	9	9	7	9	7	10	9	9	9	10	7	8	8	9	8	9	5
NP_001230456	NP_001230456	peptidase inhibitor 16 precursor	PI16	1	3	3	3	9.1	9.1	9.1	49.348	0	21.743	3078400000	73				3	3	3	3	3	3	3	3	3	3	3	3	3	3	3	3	3	3	3	3	3	3	3	3	3	3	3	3	3	3	3
XP_003130153	XP_003130153	fibromodulin	FMOD	1	4	4	4	13	13	13	43.197	0	74.404	3056100000	78				4	4	4	2	4	2	4	3	2	2	4	4	4	4	4	4	4	4	3	4	4	2	4	2	4	3	2	2	4	4	4
NP_001177118;XP_020927591	NP_001177118	tricarboxylate transport protein, mitochondrial	SLC25A1	2	5	5	5	16.9	16.9	16.9	33.702	0	28.843	3042800000	55				NaN	NaN	NaN	4	5	5	4	5	5	4	4	5	2	5	5	5	4	3	1	3	2	4	5	5	4	5	5	4	4	5	2
XP_020950364	XP_020950364	17-beta-hydroxysteroid dehydrogenase 14	HSD17B14	1	12	12	12	64	64	64	28.745	0	58.89	3041400000	66				12	12	12	5	2	3	4	7	5	5	5	8	9	6	4	6	6	6	10	9	9	5	2	3	4	7	5	5	5	8	9
XP_013842872	XP_013842872	parathymosin	PTMS	1	1	1	1	10.8	10.8	10.8	11.516	0.0072966	2.0067	3034700000	22				1	1	1	1	1	1	1	1	1	1	1	1	1	1	1	1	1	1	1	1	1	1	1	1	1	1	1	1	1	1	1
XP_020926910;XP_020926909;XP_020926908;XP_020926907;XP_020926906;XP_020926905	XP_020926910;XP_020926909;XP_020926908;XP_020926907;XP_020926906;XP_020926905	lipoma-preferred partner;lipoma-preferred partner;lipoma-preferred partner;lipoma-preferred partner;lipoma-preferred partner;lipoma-preferred partner	LPP	6	14	14	14	26	26	26	65.65	0	76.518	3029100000	136				NaN	NaN	NaN	9	5	7	5	4	5	7	10	5	7	8	11	8	8	8	10	6	7	9	5	7	5	4	5	7	10	5	7
XP_005672588	XP_005672588	methylcrotonoyl-CoA carboxylase beta chain, mitochondrial	MCCC2	1	14	14	14	31.8	31.8	31.8	61.346	0	59.035	3026600000	140				14	14	14	11	11	12	7	13	11	11	7	10	5	11	7	9	9	5	7	8	7	11	11	12	7	13	11	11	7	10	5
XP_003123542;XP_005661239;XP_020939215	XP_003123542;XP_005661239;XP_020939215	6-phosphogluconolactonase isoform X1;6-phosphogluconolactonase isoform X3;6-phosphogluconolactonase isoform X2	PGLS	3	8	8	8	48.1	48.1	48.1	27.535	0	44.677	3022000000	90				NaN	NaN	NaN	7	8	7	5	4	8	5	4	7	6	6	8	7	7	7	6	7	6	7	8	7	5	4	8	5	4	7	6
REV__XP_013833656;REV__XP_013833655;REV__XP_013833654;REV__XP_001928692	REV__XP_013833656;REV__XP_013833655;REV__XP_013833654;REV__XP_001928692	AP-1 complex subunit gamma-like 2 isoform X4;AP-1 complex subunit gamma-like 2 isoform X3;AP-1 complex subunit gamma-like 2 isoform X2;AP-1 complex subunit gamma-like 2 isoform X1	AP1G2	4	1	1	1	0	0	0	49.582	1	-2	3013100000	0	+	+		NaN	NaN	NaN	1	1	1	1	0	1	0	1	1	1	1	1	1	1	1	1	1	1	1	1	1	1	0	1	0	1	1	1
XP_020922930;XP_003131683	XP_020922930;XP_003131683	dynein light chain 2, cytoplasmic;dynein light chain 2, cytoplasmic	DYNLL2	2	5	5	2	40.4	40.4	14.6	10.35	0	18.282	3004200000	61				NaN	NaN	NaN	3	3	2	2	1	1	2	2	2	2	3	3	3	3	2	4	1	2	3	3	2	2	1	1	2	2	2	2
XP_001928995	XP_001928995	astrocytic phosphoprotein PEA-15	PEA15	1	8	8	8	71.5	71.5	71.5	15.04	0	54.137	2996600000	80				8	8	8	6	5	5	5	4	5	2	4	5	5	6	5	5	5	5	6	6	7	6	5	5	5	4	5	2	4	5	5
XP_005661680	XP_005661680	histidine triad nucleotide-binding protein 1	HINT1	1	4	4	4	57.9	57.9	57.9	13.725	0	40.97	2990600000	55				4	4	4	3	3	3	4	2	3	4	2	3	4	4	4	4	4	4	3	4	4	3	3	3	4	2	3	4	2	3	4
XP_001928380	XP_001928380	acetyl-CoA acetyltransferase, cytosolic	ACAT2	1	9	9	9	37.8	37.8	37.8	41.354	0	143.18	2983800000	131				9	9	9	8	8	8	8	8	8	7	4	6	6	7	9	6	6	5	3	8	4	8	8	8	8	8	8	7	4	6	6
XP_020950448;XP_020950447;XP_020950446;XP_020950445;XP_020950443;XP_020950442;XP_020950441;XP_020950440	XP_020950448;XP_020950447;XP_020950446;XP_020950445;XP_020950443;XP_020950442;XP_020950441;XP_020950440	myosin-14 isoform X6;myosin-14 isoform X5;myosin-14 isoform X5;myosin-14 isoform X4;myosin-14 isoform X4;myosin-14 isoform X3;myosin-14 isoform X2;myosin-14 isoform X1	MYH14	8	36	25	25	20.2	15.8	15.8	228.19	0	77.361	2981700000	112				NaN	NaN	NaN	20	18	12	18	11	16	13	12	16	16	14	20	23	21	16	18	22	17	11	9	3	11	4	8	6	5	7	7
NP_998930	NP_998930	sulfotransferase 1A3	SULT1A3	1	10	10	10	39.7	39.7	39.7	34.411	0	46.345	2974500000	73				10	10	10	6	3	3	4	3	4	3	5	5	7	7	8	8	7	8	5	8	8	6	3	3	4	3	4	3	5	5	7
NP_001107756	NP_001107756	60S ribosomal protein L5	RPL5	1	5	5	5	21.5	21.5	21.5	34.383	0	66.437	2967900000	102				5	5	5	5	5	5	4	5	5	5	5	5	5	5	4	5	5	4	2	5	5	5	5	5	4	5	5	5	5	5	5
XP_001927840	XP_001927840	carbonic anhydrase 2	CA2	1	7	7	7	44.6	44.6	44.6	29.257	0	64.264	2964200000	83				7	7	7	5	3	5	7	6	5	5	7	5	5	5	5	4	4	2	2	5	2	5	3	5	7	6	5	5	7	5	5
XP_003134748;XP_003134747;XP_020934610;XP_005657826;XP_020934609;XP_020934608	XP_003134748;XP_003134747;XP_020934610;XP_005657826;XP_020934609;XP_020934608	filamin-C isoform X6;filamin-C isoform X4;filamin-C isoform X3;filamin-C isoform X5;filamin-C isoform X2;filamin-C isoform X1	FLNC	6	53	43	43	26.9	23	23	287.3	0	302.3	2952400000	182				NaN	NaN	NaN	26	17	17	12	8	5	28	41	25	16	19	33	14	23	36	28	18	21	17	8	8	4	1	0	18	31	17	9
XP_005664555;XP_005664554;NP_001090966;XP_020949835	XP_005664555;XP_005664554;NP_001090966	cytochrome c oxidase subunit 6B1 isoform X1;cytochrome c oxidase subunit 6B1 isoform X1;cytochrome c oxidase subunit 6B1	COX6B	4	6	6	6	73.3	73.3	73.3	10.156	0	15.286	2949700000	58				NaN	NaN	NaN	4	6	6	5	5	4	5	5	5	2	2	4	4	3	3	1	4	4	4	6	6	5	5	4	5	5	5	2
NP_001302675;NP_999238;XP_020926619;XP_020926618	NP_001302675	carbonyl reductase 1	LOC100622246	4	10	10	7	50.9	50.9	37.7	30.596	0	223.18	2946800000	163				NaN	NaN	NaN	8	10	8	7	9	7	8	9	10	6	6	7	5	8	8	8	6	9	8	10	8	7	9	7	8	9	10	6
NP_001231260	NP_001231260	neurofilament light polypeptide	NEFL	1	19	17	17	40	36.4	36.4	62.419	0	133.63	2942300000	25				19	17	17	2	1	1	1	1	2	1	3	1	1	2	3	1	19	1	1	2	1	1	0	0	0	0	1	0	2	0	0
XP_020957907;XP_020957906;XP_005667429;NP_001002801	XP_020957907;XP_020957906;XP_005667429;NP_001002801	apolipoprotein C-III isoform X1;apolipoprotein C-III isoform X1;apolipoprotein C-III isoform X1;apolipoprotein C-III precursor	APOC3	4	4	4	4	45.8	45.8	45.8	10.704	0	130.38	2941000000	48				NaN	NaN	NaN	3	4	4	2	3	4	3	3	2	2	3	2	2	2	2	2	3	2	3	4	4	2	3	4	3	3	2	2
XP_003359413;XP_001924864;XP_020928854;XP_020928853;XP_020928851;XP_020928850;XP_013839175;XP_013839174;XP_005671506;XP_005671505;XP_001924773;XP_020928855	XP_003359413;XP_001924864;XP_020928854;XP_020928853;XP_020928851;XP_020928850;XP_013839175;XP_013839174;XP_005671506;XP_005671505;XP_001924773;XP_020928855	gamma-adducin isoform X2;gamma-adducin isoform X2;gamma-adducin isoform X1;gamma-adducin isoform X1;gamma-adducin isoform X1;gamma-adducin isoform X1;gamma-adducin isoform X1;gamma-adducin isoform X1	ADD3	12	18	18	18	30.1	30.1	30.1	75.436	0	89.916	2922900000	156				NaN	NaN	NaN	10	9	10	8	4	7	9	6	10	10	10	11	10	10	10	11	10	13	10	9	10	8	4	7	9	6	10	10
XP_003122837;XP_003122836;XP_003122834;XP_005654732	XP_003122837;XP_003122836;XP_003122834;XP_005654732	olfactory receptor 4X2-like;olfactory receptor 4X2-like;olfactory receptor 4X2-like;olfactory receptor 4X2-like	LOC100523356	4	2	2	2	15.9	15.9	15.9	34.289	0	4.0796	2916700000	2				NaN	NaN	NaN	1	0	0	0	0	1	0	0	0	1	1	0	0	1	0	0	0	0	1	0	0	0	0	1	0	0	0	1
NP_999144	NP_999144	fructose-1,6-bisphosphatase 1	FBP1	1	11	11	10	52.4	52.4	49.1	36.779	0	122.45	2914200000	118				11	11	10	7	5	8	5	7	7	6	5	8	7	5	5	6	7	8	6	8	7	7	5	8	5	7	7	6	5	8	7
XP_005664048;NP_001231246;NP_001231245;XP_020946741;XP_020946742;XP_005664050	XP_005664048;NP_001231246;NP_001231245;XP_020946741;XP_020946742;XP_005664050	nucleosome assembly protein 1-like 1 isoform X1;nucleosome assembly protein 1-like 1;nucleosome assembly protein 1-like 1;nucleosome assembly protein 1-like 1 isoform X2;nucleosome assembly protein 1-like 1 isoform X	NAP1L1	6	9	9	7	33.8	33.8	30.9	45.374	0	120.18	2910700000	110				NaN	NaN	NaN	7	7	7	4	5	5	5	5	7	6	8	7	4	6	5	5	6	6	7	7	7	4	5	5	5	5	7	6
NP_999539;XP_013845373;XP_020922453;XP_013845371;XP_003131354	NP_999539	myosin light chain 1/3, skeletal muscle isoform	MYL1	5	10	10	9	74.7	74.7	64	16.658	0	52.421	2894300000	17				NaN	NaN	NaN	1	0	0	1	0	0	0	0	10	1	1	1	1	1	1	1	0	0	1	0	0	1	0	0	0	0	10	1
NP_001127826;XP_005662565	NP_001127826;XP_005662565	actin-related protein 2;actin-related protein 2 isoform X1	ACTR2	2	8	8	8	26.1	26.1	26.1	44.76	0	129.56	2889400000	121				NaN	NaN	NaN	6	5	5	3	5	5	5	5	7	4	6	6	6	6	6	5	5	6	6	5	5	3	5	5	5	5	7	4
NP_999080	NP_999080	ATP synthase subunit e, mitochondrial	ATP5ME	1	4	4	4	54.9	54.9	54.9	8.2314	0	66.763	2888100000	51				4	4	4	3	3	3	3	3	2	3	3	3	3	3	3	3	3	3	4	3	3	3	3	3	3	3	2	3	3	3	3
XP_005655046;NP_999398	XP_005655046;NP_999398	glutaredoxin-1 isoform X1;glutaredoxin-1	GLRX	2	4	4	4	31.1	31.1	31.1	11.828	0	30.193	2886600000	70				NaN	NaN	NaN	4	4	4	4	3	4	4	3	4	4	4	4	4	4	3	2	3	3	4	4	4	4	3	4	4	3	4	4
NP_001157478;XP_020938995;CON__P00978	NP_001157478;XP_020938995	protein AMBP precursor;protein AMBP isoform X1	AMBP	3	8	8	8	26.4	26.4	26.4	39.29	0	93.138	2882900000	78				NaN	NaN	NaN	5	5	5	5	4	5	5	4	5	4	4	4	4	4	6	4	4	4	5	5	5	5	4	5	5	4	5	4
XP_005662840	XP_005662840	40S ribosomal protein S7	RPS7	1	8	8	8	37.1	37.1	37.1	22.127	0	20.057	2878600000	83				8	8	8	5	5	5	4	5	6	5	5	6	6	5	6	5	5	5	5	4	6	5	5	5	4	5	6	5	5	6	6
XP_020918981;XP_013835101;XP_005667608;XP_005667607;XP_020918984;XP_020918983	XP_020918981;XP_013835101;XP_005667608;XP_005667607;XP_020918984;XP_020918983	C4b-binding protein alpha chain isoform X2;C4b-binding protein alpha chain isoform X2;C4b-binding protein alpha chain isoform X2;C4b-binding protein alpha chain isoform X1;C4b-binding protein alpha chain isoform X4	C4BPA	6	11	11	8	20.2	20.2	14.2	67.34	0	45.426	2877000000	85				NaN	NaN	NaN	7	10	9	7	7	8	7	5	9	4	7	6	5	4	9	0	9	6	7	10	9	7	7	8	7	5	9	4
XP_003357800;XP_020920369;XP_020919947	XP_003357800;XP_020920369	ras-related protein Rab-18 isoform X1;ras-related protein Rab-18 isoform X2	RAB18	3	9	9	9	55.3	55.3	55.3	22.991	0	104.41	2876400000	117				NaN	NaN	NaN	7	7	7	5	6	6	6	6	8	7	7	8	8	8	7	8	7	8	7	7	7	5	6	6	6	6	8	7
XP_003127676	XP_003127676	EF-hand domain-containing protein D2	EFHD2	1	13	13	12	50.6	50.6	46	26.642	0	39.496	2876100000	119				13	13	12	8	9	7	9	7	8	8	10	6	8	7	8	7	8	9	7	8	8	8	9	7	9	7	8	8	10	6	8
NP_001230627	NP_001230627	1,2-dihydroxy-3-keto-5-methylthiopentene dioxygenase	ADI1	1	7	7	7	51.4	51.4	51.4	21.591	0	25.384	2846800000	78				7	7	7	5	5	4	5	3	6	6	5	5	5	4	5	4	4	5	5	4	6	5	5	4	5	3	6	6	5	5	5
NP_001231575	NP_001231575	NADH dehydrogenase 1 alpha subcomplex subunit 13	NDUFA13	1	3	3	3	29.9	29.9	29.9	16.89	0	7.689	2835500000	39				3	3	3	2	2	3	3	3	3	2	2	3	2	2	3	3	2	1	3	3	2	2	2	3	3	3	3	2	2	3	2
XP_020948470	XP_020948470	LOW QUALITY PROTEIN: protein phosphatase 1 regulatory subunit 12A	PPP1R12A	1	4	4	3	5.3	5.3	4.4	115	0	6.7104	2834900000	12				4	4	3	2	1	2	1	1	1	1	1	1	2	1	1	0	0	1	2	1	1	2	1	2	1	1	1	1	1	1	2
REV__NP_001138313	REV__NP_001138313	hemoglobin subunit beta	HBB	1	1	1	1	0	0	0	16.165	0.0019231	2.4577	2829000000	21		+		1	1	1	1	1	1	1	1	1	1	1	1	1	1	1	1	1	1	1	1	1	1	1	1	1	1	1	1	1	1	1
XP_005668474;XP_001929173	XP_005668474;XP_001929173	plastin-2;plastin-2	LCP1	2	21	14	14	38.6	28.4	28.4	70.203	0	69.042	2818900000	137				NaN	NaN	NaN	17	17	15	16	12	16	13	14	15	16	16	15	18	17	14	9	17	18	12	12	11	11	8	12	9	9	9	11
XP_020941233;XP_020941232;NP_001127828	XP_020941233;XP_020941232;NP_001127828	actin-related protein 2/3 complex subunit 1B isoform X1;actin-related protein 2/3 complex subunit 1B isoform X1;actin-related protein 2/3 complex subunit 1B	ARPC1B	3	10	10	9	40.1	40.1	33.9	40.974	0	57.073	2815700000	83				NaN	NaN	NaN	5	6	5	5	3	4	5	8	7	5	4	6	6	6	5	7	5	6	5	6	5	5	3	4	5	8	7	5
XP_003128059	XP_003128059	UMP-CMP kinase	CMPK1	1	6	6	6	29.4	29.4	29.4	25.981	0	71.159	2813000000	93				6	6	6	6	6	6	6	5	6	5	6	6	6	5	5	5	5	6	6	6	6	6	6	6	6	5	6	5	6	6	6
XP_020927551;XP_020927549;XP_020927548;NP_001185848;XP_020927547;XP_005671100;XP_005671099;XP_005671098	XP_020927551;XP_020927549;XP_020927548;NP_001185848;XP_020927547;XP_005671100;XP_005671099;XP_005671098	saposin-B-Val isoform X7;saposin-B-Val isoform X6;saposin-B-Val isoform X5;saposin-B-Val precursor;saposin-B-Val isoform X4;saposin-B-Val isoform X3;saposin-B-Val isoform X2;saposin-B-Val isoform X1 G	PSAP	8	6	6	6	15	15	15	50.47	0	10.88	2812900000	63				NaN	NaN	NaN	4	5	4	3	2	6	5	3	4	4	6	5	5	6	5	4	3	5	4	5	4	3	2	6	5	3	4	4
XP_005657447;XP_001926034;XP_020929421	XP_005657447;XP_001926034;XP_020929421	vacuolar protein sorting-associated protein 26A isoform X3;vacuolar protein sorting-associated protein 26A isoform X1;vacuolar protein sorting-associated protein 26A isoform X2	VPS26A	3	10	10	8	34.2	34.2	30.3	41.682	0	129.89	2807800000	132				NaN	NaN	NaN	10	9	10	7	7	6	8	5	7	7	8	9	6	9	6	3	7	9	10	9	10	7	7	6	8	5	7	7
XP_020935134;NP_001284561	XP_020935134;NP_001284561	apoptosis-inducing factor 1, mitochondrial isoform X1;apoptosis-inducing factor 1, mitochondrial	AIFM1	2	12	12	12	27.9	27.9	27.9	66.118	0	105.17	2805600000	156				NaN	NaN	NaN	9	10	11	9	12	11	11	5	9	7	10	9	8	7	8	5	8	8	9	10	11	9	12	11	11	5	9	7
XP_020923468;XP_005655336;XP_003131991;XP_020923466	XP_020923468;XP_005655336;XP_003131991;XP_020923466	very long-chain specific acyl-CoA dehydrogenase, mitochondrial isoform X4;very long-chain specific acyl-CoA dehydrogenase, mitochondrial isoform X3;very long-chain specific acyl-CoA dehydrogenase, mitochondrial isoform X2;very	ACADVL	4	14	14	14	32.6	32.6	32.6	62.514	0	66.201	2800300000	169				NaN	NaN	NaN	10	11	13	10	10	11	11	9	11	9	10	10	11	10	9	9	9	9	10	11	13	10	10	11	11	9	11	9
NP_001090951;CON__P21752	NP_001090951;CON__P21752	thymosin beta-10	TMSB10	2	3	3	3	78.6	78.6	78.6	4.8234	0	119.27	2792200000	43			+	NaN	NaN	NaN	2	2	2	2	2	2	2	2	2	2	2	2	2	2	2	3	2	2	2	2	2	2	2	2	2	2	2	2
XP_001927373	XP_001927373	isocitrate dehydrogenase subunit alpha, mitochondrial	IDH3A	1	10	10	10	28.1	28.1	28.1	39.65	0	30.378	2789200000	110				10	10	10	6	7	8	7	7	7	7	5	6	6	7	6	7	8	6	6	7	6	6	7	8	7	7	7	7	5	6	6
XP_020945342;XP_020945338;XP_020945335;XP_020945352;XP_020945329;XP_020945361;XP_020945349	XP_020945342;XP_020945338;XP_020945335;XP_020945352;XP_020945329;XP_020945361;XP_020945349	heterogeneous nuclear ribonucleoprotein Q isoform X3;heterogeneous nuclear ribonucleoprotein Q isoform X2;heterogeneous nuclear ribonucleoprotein Q isoform X2;heterogeneous nuclear ribonucleoprotein Q isoform X1	SYNCRIP	7	11	11	9	23.2	23.2	19.1	62.527	0	108.56	2781800000	147				NaN	NaN	NaN	6	9	7	7	6	8	7	9	8	8	10	7	7	9	7	6	8	8	6	9	7	7	6	8	7	9	8	8
XP_020921680;XP_020921672;XP_020921669;XP_020921668	XP_020921680;XP_020921672;XP_020921669;XP_020921668	clathrin light chain A isoform X4;clathrin light chain A isoform X3;clathrin light chain A isoform X2;clathrin light chain A isoform X1	CLTA	4	7	7	7	30.2	30.2	30.2	23.237	0	88.863	2779900000	103				NaN	NaN	NaN	6	6	6	6	4	6	5	4	5	5	5	6	6	6	6	5	6	5	6	6	6	6	4	6	5	4	5	5
XP_020947160	XP_020947160	myristoylated alanine-rich C-kinase substrate	MARCKS	1	5	5	5	30.4	30.4	30.4	31.583	0	133.7	2760900000	92				5	5	5	4	3	3	3	2	3	3	2	4	3	4	3	3	5	3	2	4	3	4	3	3	3	2	3	3	2	4	3
NP_001230149	NP_001230149	lon protease homolog, mitochondrial	LONP1	1	16	16	16	21.5	21.5	21.5	106.84	0	179.86	2757600000	178				16	16	16	14	12	8	11	10	11	10	5	9	8	13	12	13	11	12	11	11	8	14	12	8	11	10	11	10	5	9	8
XP_020946794;NP_001005349;XP_020946793;XP_020946791;XP_020946792	XP_020946794;NP_001005349;XP_020946793;XP_020946791;XP_020946792	complement C1s subcomponent isoform X4;complement C1s subcomponent precursor;complement C1s subcomponent isoform X3;complement C1s subcomponent isoform X1;complement C1s subcomponent isoform X2	C1S	5	13	13	13	24.9	24.9	24.9	68.521	0	53.952	2749200000	126				NaN	NaN	NaN	6	8	9	8	8	7	6	5	9	11	9	7	8	11	11	8	9	9	6	8	9	8	8	7	6	5	9	11
XP_020944412;XP_020944411;NP_001038022	XP_020944412;XP_020944411;NP_001038022	protein S100-A6 isoform X1;protein S100-A6 isoform X1;protein S100-A6	S100A6	3	4	4	4	44.4	44.4	44.4	10.088	0	10.463	2742500000	21				NaN	NaN	NaN	2	3	3	2	3	2	1	2	1	3	3	3	3	3	3	3	2	2	2	3	3	2	3	2	1	2	1	3
XP_005655282;XP_020941544;NP_999574	XP_005655282;XP_020941544;NP_999574	succinate--CoA ligase subunit alpha, mitochondrial isoform X2;succinate--CoA ligase subunit alpha, mitochondrial isoform X1;succinate--CoA ligase subunit alpha, mitochondrial	SUCLG1	3	7	7	7	29.8	29.8	29.8	36.102	0	148.65	2740800000	97				NaN	NaN	NaN	6	5	5	6	5	5	5	5	6	6	4	5	4	5	4	6	4	4	6	5	5	6	5	5	5	5	6	6
NP_001001546	NP_001001546	myelin basic protein	MBP	1	7	7	7	33.5	33.5	33.5	18.731	0	52.214	2737500000	9				7	7	7	1	0	0	0	0	0	0	0	0	0	0	0	0	7	0	0	0	0	1	0	0	0	0	0	0	0	0	0
NP_001231015;XP_020946699	NP_001231015;XP_020946699	eukaryotic translation initiation factor 3 subunit L;eukaryotic translation initiation factor 3 subunit L isoform X1	EIF3L	2	12	12	12	23.4	23.4	23.4	66.729	0	96.184	2732000000	75				NaN	NaN	NaN	11	7	6	4	4	5	4	4	5	5	7	7	7	6	9	4	5	8	11	7	6	4	4	5	4	4	5	5
XP_003126085	XP_003126085	histone H1.0	LOC100510904	1	2	2	2	10.8	10.8	10.8	20.891	0	4.1408	2714900000	19				2	2	2	1	1	1	1	1	1	1	1	1	1	1	1	2	1	2	1	1	2	1	1	1	1	1	1	1	1	1	1
NP_001026962	NP_001026962	histone H1.3-like protein	LOC595122	1	8	2	2	24.4	11.3	11.3	22.126	0	5.7641	2709100000	31				8	2	2	7	7	7	7	7	7	7	7	6	7	7	7	7	7	6	7	7	7	2	2	2	2	2	2	2	2	2	2
XP_020928338	XP_020928338	sideroflexin-3	SFXN3	1	7	7	7	33.3	33.3	33.3	35.446	0	72.714	2707700000	90				7	7	7	6	7	7	7	7	7	7	7	7	5	6	6	5	5	6	6	7	5	6	7	7	7	7	7	7	7	7	5
XP_020950359;XP_020930684	XP_020950359	60S ribosomal protein L18	RPL18	2	5	5	5	26.1	26.1	26.1	21.535	0	57.698	2707500000	59				NaN	NaN	NaN	3	4	3	3	2	4	4	4	3	4	2	3	3	2	3	3	4	4	3	4	3	3	2	4	4	4	3	4
NP_001172064	NP_001172064	actin-related protein 2/3 complex subunit 3	ARPC3	1	5	5	5	25.3	25.3	25.3	20.546	0	13.918	2704700000	76				5	5	5	5	4	5	4	4	4	4	5	5	5	5	5	5	5	5	3	5	5	5	4	5	4	4	4	4	5	5	5
NP_999152;XP_003358728	NP_999152	60S ribosomal protein L22	RPL22	2	6	6	6	46.9	46.9	46.9	14.759	0	11.984	2692400000	45				NaN	NaN	NaN	2	2	2	3	2	3	3	2	3	3	3	3	3	2	3	6	3	3	2	2	2	3	2	3	3	2	3	3
XP_020921780	XP_020921780	glyoxylate reductase/hydroxypyruvate reductase	GRHPR	1	8	8	8	35.7	35.7	35.7	35.824	0	20.249	2689900000	70				8	8	8	6	4	7	6	6	7	6	5	5	6	6	6	7	5	6	5	6	6	6	4	7	6	6	7	6	5	5	6
XP_020919247;XP_020919246;XP_020919245;XP_020919244;XP_020919243;XP_020919242;XP_020919241	XP_020919247;XP_020919246;XP_020919245;XP_020919244;XP_020919243;XP_020919242;XP_020919241	cullin-1;cullin-1;cullin-1;cullin-1;cullin-1;cullin-1;cullin-1	CUL1	7	3	3	3	4	4	4	89.66	0.0055866	2.1487	2686500000	6				NaN	NaN	NaN	1	1	1	1	1	1	1	1	1	1	1	2	2	2	1	1	1	1	1	1	1	1	1	1	1	1	1	1
XP_003128108	XP_003128108	40S ribosomal protein S8	RPS8	1	11	11	11	52.4	52.4	52.4	24.205	0	323.01	2681600000	84				11	11	11	7	4	6	4	4	4	6	6	6	3	4	6	7	4	5	7	5	6	7	4	6	4	4	4	6	6	6	3
XP_020955494	XP_020955494	histone H1.5	H1-5	1	7	7	7	23.9	23.9	23.9	22.674	0	30.168	2680800000	60				7	7	7	4	2	3	4	2	3	5	5	4	2	3	5	2	3	4	4	3	5	4	2	3	4	2	3	5	5	4	2
XP_020947486	XP_020947486	LOW QUALITY PROTEIN: serine hydroxymethyltransferase, mitochondrial	SHMT2	1	12	12	11	32.1	32.1	30.2	53.42	0	102.4	2680200000	115				12	12	11	9	9	9	7	9	10	9	5	6	6	9	10	6	10	5	6	8	6	9	9	9	7	9	10	9	5	6	6
XP_020942084;XP_020942083	XP_020942084;XP_020942083	major vault protein;major vault protein	MVP	2	26	26	26	36.7	36.7	36.7	99.702	0	160.14	2676000000	234				NaN	NaN	NaN	16	14	11	12	8	10	13	17	18	15	18	11	13	18	17	14	15	16	16	14	11	12	8	10	13	17	18	15
XP_013836290;NP_999072;XP_013836291;XP_005668737	XP_013836290;NP_999072;XP_013836291;XP_005668737	platelet endothelial cell adhesion molecule isoform X1;platelet endothelial cell adhesion molecule precursor;platelet endothelial cell adhesion molecule isoform X3;platelet endothelial cell adhesion molecule isoform X2	PECAM1	4	16	16	16	23.9	23.9	23.9	81.123	0	61.512	2675000000	100				NaN	NaN	NaN	8	8	7	9	8	8	10	7	8	8	8	10	6	9	10	5	7	9	8	8	7	9	8	8	10	7	8	8
XP_020924121;NP_001230994	XP_020924121;NP_001230994	60S ribosomal protein L15 isoform X1;60S ribosomal protein L15	RPL15	2	7	7	7	30.9	30.9	30.9	24.146	0	58.468	2673300000	40				NaN	NaN	NaN	6	5	5	2	5	4	4	5	6	5	3	5	4	3	4	3	4	5	6	5	5	2	5	4	4	5	6	5
XP_020934292	XP_020934292	staphylococcal nuclease domain-containing protein 1	SND1	1	18	18	18	30	30	30	101.9	0	232.64	2666800000	172				18	18	18	14	13	9	10	10	13	11	9	13	14	12	14	11	15	12	7	13	15	14	13	9	10	10	13	11	9	13	14
XP_020936417;XP_020936416	XP_020936417	emerin isoform X2	EMD	2	11	11	11	53.8	53.8	53.8	29.237	0	81.824	2666800000	100				NaN	NaN	NaN	8	6	6	4	6	7	8	6	8	7	10	9	9	8	9	8	8	7	8	6	6	4	6	7	8	6	8	7
XP_020943592;XP_020943603	XP_020943592;XP_020943603	ectonucleotide pyrophosphatase/phosphodiesterase family member 1 isoform X1;ectonucleotide pyrophosphatase/phosphodiesterase family member 1 isoform X2	ENPP1	2	4	4	4	5.3	5.3	5.3	104.53	0	5.4444	2665900000	26				NaN	NaN	NaN	2	3	1	2	1	1	2	1	4	1	1	2	2	2	3	0	3	2	2	3	1	2	1	1	2	1	4	1
NP_001231560	NP_001231560	cytoskeleton-associated protein 4	CKAP4	1	19	19	19	41.7	41.7	41.7	64.622	0	97.533	2662400000	153				19	19	19	7	8	6	7	3	4	11	11	14	13	14	16	8	11	12	11	14	14	7	8	6	7	3	4	11	11	14	13
NP_999562	NP_999562	dihydrolipoyllysine-residue succinyltransferase component of 2-oxoglutarate dehydrogenase complex, mitochondrial precursor	DLST	1	8	8	8	18	18	18	48.976	0	86.244	2654900000	72				8	8	8	5	6	4	5	5	5	4	5	4	5	4	5	4	4	4	6	4	5	5	6	4	5	5	5	4	5	4	5
XP_020946125;XP_020946124	XP_020946125;XP_020946124	nicotinate phosphoribosyltransferase isoform X2;nicotinate phosphoribosyltransferase isoform X1	NAPRT	2	15	15	15	48.6	48.6	48.6	56.581	0	191.42	2640200000	170				NaN	NaN	NaN	12	11	11	12	12	10	11	9	11	11	11	10	12	11	12	12	11	11	12	11	11	12	12	10	11	9	11	11
XP_003129968;XP_003129967	XP_003129968;XP_003129967	40S ribosomal protein S25;40S ribosomal protein S25	RPS25	2	4	4	4	24	24	24	13.742	0	26.742	2638500000	46				NaN	NaN	NaN	4	3	2	1	3	3	3	4	4	3	2	3	3	3	4	1	4	4	4	3	2	1	3	3	3	4	4	3
XP_020950568;XP_020950567;XP_003127453;XP_003127452	XP_020950568;XP_020950567;XP_003127453;XP_003127452	myeloid-associated differentiation marker;myeloid-associated differentiation marker;myeloid-associated differentiation marker;myeloid-associated differentiation marker	MYADM	4	4	4	4	13.7	13.7	13.7	35.156	0	275.44	2637700000	82				NaN	NaN	NaN	3	3	4	2	2	2	2	4	3	3	3	3	4	4	3	2	3	3	3	3	4	2	2	2	2	4	3	3
NP_001231066	NP_001231066	ATP synthase subunit g, mitochondrial	ATP5MG	1	7	7	7	58.3	58.3	58.3	11.331	0	26.089	2636300000	106				7	7	7	6	5	5	5	5	5	5	2	5	6	5	5	5	6	2	6	6	4	6	5	5	5	5	5	5	2	5	6
NP_001231142;XP_013847326	NP_001231142;XP_013847326	ADP-ribosylation factor-like protein 6-interacting protein 1;ADP-ribosylation factor-like protein 6-interacting protein 1 isoform X1	ARL6IP1	2	2	2	2	9.9	9.9	9.9	23.446	0	5.2105	2632700000	36				NaN	NaN	NaN	2	2	1	2	2	2	1	1	1	2	2	2	2	2	1	1	1	1	2	2	1	2	2	2	1	1	1	2
XP_020932933;NP_001230506	XP_020932933;NP_001230506	eukaryotic translation initiation factor 6 isoform X1;eukaryotic translation initiation factor 6	EIF6	2	6	6	6	41.6	41.6	41.6	26.613	0	155.44	2632500000	107				NaN	NaN	NaN	6	4	5	4	5	5	5	5	5	5	5	5	5	5	4	5	4	5	6	4	5	4	5	5	5	5	5	5
NP_001090896;XP_020953509;XP_020953508;XP_020954097;XP_013833071;NP_001107175;XP_013833080;XP_005665845;NP_998933	NP_001090896;XP_020953509;XP_020953508	MHC class I antigen 3 precursor;MHC class I antigen 3 isoform X2;MHC class I antigen 3 isoform X1	SLA-3	9	10	10	2	36.8	36.8	9.4	40.313	0	181.46	2628700000	66				NaN	NaN	NaN	5	3	5	6	4	8	5	5	5	2	5	6	6	4	6	2	4	5	5	3	5	6	4	8	5	5	5	2
XP_003121938;XP_020918852;XP_005660140	XP_003121938;XP_020918852;XP_005660140	40S ribosomal protein S6 isoform X1;40S ribosomal protein S6 isoform X2;40S ribosomal protein S6 isoform X2	RPS6	3	6	6	6	23.7	23.7	23.7	28.68	0	13.854	2623900000	42				NaN	NaN	NaN	3	3	3	4	2	3	3	3	3	3	4	4	4	4	4	3	3	3	3	3	3	4	2	3	3	3	3	3
XP_005665104;XP_003127692	XP_005665104;XP_003127692	microfibrillar-associated protein 2 isoform X2;microfibrillar-associated protein 2 isoform X1	MFAP2	2	1	1	1	5.5	5.5	5.5	20.671	0	6.6784	2623600000	30				NaN	NaN	NaN	1	1	0	1	1	1	0	0	0	1	1	1	1	1	1	1	1	1	1	1	0	1	1	1	0	0	0	1
XP_020949053;NP_001231081;XP_020949056;XP_020949055;XP_020949054	XP_020949053;NP_001231081	nuclear pore complex protein Nup93 isoform X1;nuclear pore complex protein Nup93	NUP93	5	5	5	5	8.9	8.9	8.9	90.843	0	8.202	2622000000	10				NaN	NaN	NaN	3	3	2	2	1	1	1	1	2	3	2	2	2	2	2	1	1	2	3	3	2	2	1	1	1	1	2	3
REV__XP_020938112	REV__XP_020938112	LOW QUALITY PROTEIN: uncharacterized protein LOC110259139	LOC110259139	1	1	1	1	0	0	0	174.57	0.0062731	2.0806	2619500000	19		+		1	1	1	1	1	1	1	1	1	1	1	1	1	1	1	1	1	1	1	1	1	1	1	1	1	1	1	1	1	1	1
REV__XP_003131484	REV__XP_003131484	keratin, type I cytoskeletal 13	LOC100515166	1	1	1	1	0	0	0	49.193	0.0026769	2.3925	2616400000	12		+		1	1	1	1	1	1	1	1	1	0	1	0	1	1	1	1	1	1	0	1	0	1	1	1	1	1	1	0	1	0	1
NP_001038071	NP_001038071	ATP synthase subunit O, mitochondrial precursor	ATP5PO	1	8	8	8	51.2	51.2	51.2	23.369	0	44.242	2612400000	85				8	8	8	4	5	4	4	5	6	6	4	5	4	7	5	5	3	4	6	5	2	4	5	4	4	5	6	6	4	5	4
XP_020940687;XP_020940686;XP_020940685	XP_020940687;XP_020940686;XP_020940685	40S ribosomal protein S14;40S ribosomal protein S14;40S ribosomal protein S14	RPS14	3	4	4	4	23.2	23.2	23.2	16.273	0	15.327	2596100000	41				NaN	NaN	NaN	3	3	3	3	2	3	4	3	3	3	3	3	3	3	2	3	3	3	3	3	3	3	2	3	4	3	3	3
XP_020951502;XP_020951501;XP_020951505;XP_020951503	XP_020951502;XP_020951501;XP_020951505;XP_020951503	adenylate kinase 2, mitochondrial isoform X2;adenylate kinase 2, mitochondrial isoform X1;adenylate kinase 2, mitochondrial isoform X4;adenylate kinase 2, mitochondrial isoform X3	AK2	4	10	10	10	52.1	52.1	52.1	25.64	0	69.333	2594600000	93				NaN	NaN	NaN	9	8	10	9	7	7	5	4	6	7	7	9	8	8	7	4	8	7	9	8	10	9	7	7	5	4	6	7
XP_020937603;XP_020937602;XP_020937601;XP_020937599;XP_020926281;XP_005669554;NP_001116621;XP_020924234;NP_001123448;NP_001123437;XP_020926282;NP_999615	XP_020937603;XP_020937602;XP_020937601;XP_020937599;XP_020926281;XP_005669554;NP_001116621;XP_020924234;NP_001123448;NP_001123437;XP_020926282;NP_999615	protegrin-1-like;protegrin-3-like;protegrin-3-like;protegrin-1;protegrin-3;protegrin-1;protegrin-1 precursor;antibacterial protein PR-39 isoform X1	LOC110258651	12	6	6	2	49.7	49.7	22.1	16.721	0	323.31	2594500000	53				NaN	NaN	NaN	3	4	2	2	4	3	3	4	5	3	3	2	2	2	4	2	3	2	3	4	2	2	4	3	3	4	5	3
XP_020955776;XP_020955774;XP_020955773;XP_020955778;XP_020955777	XP_020955776;XP_020955774;XP_020955773;XP_020955778;XP_020955777	ribosyldihydronicotinamide dehydrogenase isoform X1;ribosyldihydronicotinamide dehydrogenase isoform X1;ribosyldihydronicotinamide dehydrogenase isoform X1;ribosyldihydronicotinamide dehydrogenase isoform X3;ribosyldihyd	NQO2	5	8	8	8	32.5	32.5	32.5	26.119	0	98.118	2594400000	94				NaN	NaN	NaN	7	6	6	6	5	6	5	3	6	6	7	7	6	7	5	8	5	5	7	6	6	6	5	6	5	3	6	6
REV__XP_003130443	REV__XP_003130443	LOW QUALITY PROTEIN: centromere protein F	CENPF	1	2	2	2	0	0	0	351.37	0.0069776	2.049	2589100000	11		+		2	2	2	1	1	1	1	1	1	0	2	1	0	1	1	2	1	1	1	1	1	1	1	1	1	1	1	0	2	1	0
XP_020939216;NP_001001646	XP_020939216;NP_001001646	complement C5a anaphylatoxin isoform X1;complement C5a anaphylatoxin precursor	C5	2	21	21	21	18.9	18.9	18.9	180.38	0	114.95	2579200000	103				NaN	NaN	NaN	9	12	12	9	12	18	8	9	12	7	2	3	2	6	17	2	10	6	9	12	12	9	12	18	8	9	12	7
XP_020923652;XP_020923651;XP_020923649;XP_020923648	XP_020923652;XP_020923651;XP_020923649;XP_020923648	serine hydroxymethyltransferase, cytosolic;serine hydroxymethyltransferase, cytosolic;serine hydroxymethyltransferase, cytosolic;serine hydroxymethyltransferase, cytosolic	SHMT1	4	12	11	11	31.6	29.8	29.8	52.948	0	61.879	2577800000	80				NaN	NaN	NaN	10	10	9	3	3	8	5	2	5	4	6	7	7	7	8	5	6	4	10	9	8	2	2	7	4	1	4	3
NP_001182437	NP_001182437	glycogen synthase, muscle	GYS1	1	15	15	14	32.3	32.3	30.9	83.73	0	55.565	2575900000	121				15	15	14	10	7	8	6	9	7	10	4	7	7	7	10	10	8	3	9	5	8	10	7	8	6	9	7	10	4	7	7
XP_020921526;XP_020921525	XP_020921526;XP_020921525	propionyl-CoA carboxylase alpha chain, mitochondrial isoform X2;propionyl-CoA carboxylase alpha chain, mitochondrial isoform X1	PCCA	2	19	19	19	31.4	31.4	31.4	75.977	0	56.521	2569700000	111				NaN	NaN	NaN	11	12	12	7	13	12	10	5	8	7	9	7	9	7	4	7	9	6	11	12	12	7	13	12	10	5	8	7
XP_020919701;NP_001230517;XP_020919700;XP_020919703;XP_020919702	XP_020919701;NP_001230517;XP_020919700;XP_020919703;XP_020919702	fumarate hydratase, mitochondrial isoform X2;fumarate hydratase, mitochondrial;fumarate hydratase, mitochondrial isoform X1;fumarate hydratase, mitochondrial isoform X3;fumarate hydratase, mitochondrial isoform X3	FH	5	10	10	10	28.2	28.2	28.2	50.529	0	155.96	2563900000	96				NaN	NaN	NaN	8	8	7	7	9	9	5	6	7	5	5	7	8	7	6	3	6	5	8	8	7	7	9	9	5	6	7	5
CON__P02533;XP_020922661;CON__Q61782;XP_020921966	CON__P02533;XP_020922661	keratin, type I cytoskeletal 14-like	LOC110255272	4	25	15	3	47.9	36.7	9.3	51.621	0	136.43	2563500000	78			+	NaN	NaN	NaN	10	14	8	12	13	22	12	15	17	17	8	13	8	13	6	7	4	4	3	6	1	5	7	14	5	9	9	10
XP_020941195;NP_001090933	XP_020941195;NP_001090933	ATP synthase subunit f, mitochondrial isoform X1;ATP synthase subunit f, mitochondrial	ATP5MF	2	3	3	3	67.3	67.3	67.3	5.7487	0	9.9315	2560700000	38				NaN	NaN	NaN	3	3	2	2	2	3	3	2	2	2	3	3	2	3	2	3	3	3	3	3	2	2	2	3	3	2	2	2
NP_001231282	NP_001231282	proteasome subunit beta type-1	PSMB1	1	6	6	6	32.8	32.8	32.8	26.33	0	13.176	2558600000	71				6	6	6	4	5	3	3	3	4	3	4	4	4	6	5	5	5	6	2	5	4	4	5	3	3	3	4	3	4	4	4
XP_003128181	XP_003128181	40S ribosomal protein S5	RPS5	1	5	5	5	27	27	27	22.876	0	59.389	2555400000	83				5	5	5	4	4	4	3	5	4	4	4	4	4	4	4	4	4	4	3	4	4	4	4	4	3	5	4	4	4	4	4
XP_013845457;XP_005657075;XP_005657074;NP_999415	XP_013845457;XP_005657075;XP_005657074;NP_999415	platelet-activating factor acetylhydrolase IB subunit alpha isoform X1;platelet-activating factor acetylhydrolase IB subunit alpha isoform X1;platelet-activating factor acetylhydrolase IB subunit alpha isoform X1;platele	PAFAH1B1	4	9	9	9	27.3	27.3	27.3	46.67	0	57.646	2549000000	98				NaN	NaN	NaN	8	7	4	5	5	6	5	5	6	6	8	8	6	9	6	6	6	8	8	7	4	5	5	6	5	5	6	6
XP_005653705;XP_020957836;XP_005653711;XP_005653710;XP_005653709;XP_005653708;XP_005653707;NP_999018	XP_005653705;XP_020957836;XP_005653711;XP_005653710;XP_005653709;XP_005653708;XP_005653707;NP_999018	folate receptor 2 isoform X2;folate receptor 2 isoform X1;folate receptor 2 isoform X1;folate receptor 2 isoform X1;folate receptor 2 isoform X1;folate receptor 2 isoform X1;folate receptor 2 isoform X1	FOLR2	8	8	8	8	29.5	29.5	29.5	34.695	0	15.39	2544200000	51				NaN	NaN	NaN	4	5	2	4	2	3	4	3	3	5	4	6	6	5	4	3	4	3	4	5	2	4	2	3	4	3	3	5
XP_020918855;XP_020918859;XP_020918853;XP_020918854;XP_020918857;XP_020918856;XP_020918858;XP_020946834;XP_020946839;XP_020946835;XP_020946841;XP_020946840;XP_020946836;NP_999517;XP_020946837;XP_020935326;XP_020924985;XP_020924984;XP_020924982;XP_020924987;XP_020924980;XP_020924983;XP_020924995;XP_020924981;XP_020924988;XP_020924990;XP_020924991;XP_020924992;XP_020924993;XP_020924994;XP_020924989	XP_020918855;XP_020918859;XP_020918853;XP_020918854;XP_020918857;XP_020918856;XP_020918858;XP_020946834;XP_020946839;XP_020946835;XP_020946841;XP_020946840;XP_020946836;NP_999517;XP_020946837	plasma membrane calcium-transporting ATPase 4 isoform X2;plasma membrane calcium-transporting ATPase 4 isoform X6;plasma membrane calcium-transporting ATPase 4 isoform X1;plasma membrane calcium-transporting ATPase 4 isoform X	ATP2B4	31	16	16	16	18.6	18.6	18.6	132.27	0	279.96	2543600000	177				NaN	NaN	NaN	10	9	7	7	6	6	10	8	10	10	12	11	10	12	13	6	12	13	10	9	7	7	6	6	10	8	10	10
NP_001033712	NP_001033712	guanine nucleotide-binding protein G(q) subunit alpha	GNAQ	1	8	8	5	29.2	29.2	19.2	42.142	0	42.182	2538100000	88				8	8	5	5	4	3	3	3	3	3	5	3	6	6	5	6	6	7	5	6	6	5	4	3	3	3	3	3	5	3	6
NP_999147;XP_020924189;XP_020924188;XP_020924187	NP_999147;XP_020924189;XP_020924188;XP_020924187	leukocyte surface antigen CD47 precursor;leukocyte surface antigen CD47 isoform X3;leukocyte surface antigen CD47 isoform X2;leukocyte surface antigen CD47 isoform X1	CD47	4	5	5	5	15.8	15.8	15.8	33.252	0	25.416	2536800000	91				NaN	NaN	NaN	4	4	4	4	4	4	3	4	4	4	3	3	3	3	3	5	4	4	4	4	4	4	4	4	3	4	4	4
NP_999171	NP_999171	CD9 antigen	CD9	1	1	1	1	3.1	3.1	3.1	25.201	0	7.5638	2525800000	18				1	1	1	1	1	1	1	1	1	1	1	1	1	1	1	1	1	1	1	1	1	1	1	1	1	1	1	1	1	1	1
XP_020923614	XP_020923614	microfibril-associated glycoprotein 4	MFAP4	1	5	5	5	38	38	38	28.86	0	23.794	2523900000	55				5	5	5	3	3	3	3	3	3	3	3	3	3	4	3	3	3	3	3	3	3	3	3	3	3	3	3	3	3	3	3
NP_999319	NP_999319	thioredoxin reductase 1, cytoplasmic	TXNRD1	1	10	10	10	36.9	36.9	36.9	54.786	0	52.842	2503800000	113				10	10	10	8	8	8	8	8	8	8	6	10	7	9	8	7	9	6	5	8	8	8	8	8	8	8	8	8	6	10	7
XP_020921568;XP_020921567	XP_020921568;XP_020921567	collagen alpha-2(IV) chain;collagen alpha-2(IV) chain	COL4A2	2	7	7	7	5.8	5.8	5.8	167.24	0	237.6	2503700000	76				NaN	NaN	NaN	4	5	3	4	2	4	2	2	3	5	5	4	6	5	3	5	4	3	4	5	3	4	2	4	2	2	3	5
NP_001038024	NP_001038024	serine/threonine-protein phosphatase PP1-alpha catalytic subunit	PPP1CA	1	13	13	4	42.7	42.7	10.6	37.512	0	52.921	2495700000	157				13	13	4	11	8	9	7	7	11	8	7	9	9	9	10	11	9	10	12	9	9	11	8	9	7	7	11	8	7	9	9
NP_001129437	NP_001129437	U4/U6 small nuclear ribonucleoprotein Prp3	PRPF3	1	1	1	1	2.6	2.6	2.6	77.502	0.0041322	2.2175	2488500000	0				1	1	1	1	1	1	1	1	0	1	1	1	0	0	1	0	0	0	0	0	0	1	1	1	1	1	0	1	1	1	0
XP_020939516;XP_020939515;XP_020939514;XP_020939513;XP_020939512;XP_020939511;XP_020939520;XP_020939519;XP_020939518;XP_020939517	XP_020939516;XP_020939515;XP_020939514;XP_020939513;XP_020939512;XP_020939511;XP_020939520;XP_020939519;XP_020939518;XP_020939517	KN motif and ankyrin repeat domain-containing protein 2 isoform X2;KN motif and ankyrin repeat domain-containing protein 2 isoform X1;KN motif and ankyrin repeat domain-containing protein 2 isoform X1;KN motif and ankyrin repeat	KANK2	10	19	19	19	23.9	23.9	23.9	96.441	0	169.2	2486900000	141				NaN	NaN	NaN	13	10	8	6	3	6	10	13	10	12	15	15	11	12	12	13	13	12	13	10	8	6	3	6	10	13	10	12
NP_001230584	NP_001230584	collagen alpha-2(I) chain precursor	COL1A2	1	8	8	8	7.6	7.6	7.6	129.22	0	79.926	2485400000	42				8	8	8	2	1	1	1	1	2	3	5	1	6	5	5	5	4	6	3	5	5	2	1	1	1	1	2	3	5	1	6
XP_003128533	XP_003128533	chondroitin sulfate proteoglycan 4	CSPG4	1	27	27	27	17.6	17.6	17.6	250.03	0	100.7	2480100000	132				27	27	27	18	11	14	17	2	15	13	5	1	10	17	12	11	6	10	7	11	12	18	11	14	17	2	15	13	5	1	10
XP_020930230;XP_013839537;XP_005671839;XP_005671838;XP_005671837;NP_001137178	XP_020930230;XP_013839537;XP_005671839;XP_005671838;XP_005671837;NP_001137178	erlin-2 isoform X2;erlin-2 isoform X2;erlin-2 isoform X2;erlin-2 isoform X2;erlin-2 isoform X1;erlin-2 precursor	ERLIN2	6	8	8	8	28.3	28.3	28.3	37.817	0	53.254	2475700000	83				NaN	NaN	NaN	8	7	7	8	6	7	7	8	7	8	7	7	8	7	5	2	7	8	8	7	7	8	6	7	7	8	7	8
XP_020935202;XP_020935210;XP_020935203;XP_020935204;XP_020935205;XP_020935206;XP_020935207;XP_020935208;XP_020935209;NP_001012408;XP_020935213;XP_020935212;XP_020935214;XP_020935215;XP_020935216;XP_020935217;XP_020935218;XP_020935219;XP_020935223;XP_020935220;XP_020935221;XP_020935224	XP_020935202;XP_020935210;XP_020935203;XP_020935204;XP_020935205;XP_020935206;XP_020935207;XP_020935208;XP_020935209;NP_001012408;XP_020935213;XP_020935212;XP_020935214;XP_020935215;XP_020935216;XP_020935217	dystrophin isoform X1;dystrophin isoform X9;dystrophin isoform X2;dystrophin isoform X3;dystrophin isoform X4;dystrophin isoform X5;dystrophin isoform X6;dystrophin isoform X7;dystrophin isoform X8 GN	DMD	22	44	43	43	15.9	15.7	15.7	428.87	0	273.52	2472000000	181				NaN	NaN	NaN	17	12	12	8	3	3	12	7	6	17	24	24	24	29	14	26	15	14	17	12	12	8	3	3	12	6	6	17
XP_020931502;XP_003133314	XP_020931502;XP_003133314	aspartate--tRNA ligase, cytoplasmic isoform X2;aspartate--tRNA ligase, cytoplasmic isoform X1	DARS1	2	12	12	12	30.8	30.8	30.8	53.499	0	20.224	2470100000	114				NaN	NaN	NaN	9	7	9	7	8	7	9	8	7	9	7	8	9	9	6	6	7	7	9	7	9	7	8	7	9	8	7	9
XP_005669322;XP_020926996;XP_013836822;XP_005669321;XP_020926995;XP_020926994;XP_005669320	XP_005669322;XP_020926996;XP_013836822;XP_005669321;XP_020926995;XP_020926994;XP_005669320	collagen alpha-5(VI) chain isoform X5;collagen alpha-5(VI) chain isoform X4;collagen alpha-5(VI) chain isoform X3;collagen alpha-5(VI) chain isoform X2;collagen alpha-5(VI) chain isoform X1;collagen alpha-5	COL6A5	7	11	9	9	6.2	5.4	5.4	249.82	0	24.242	2460200000	26				NaN	NaN	NaN	4	8	6	5	2	6	6	5	7	3	3	2	1	2	2	1	3	2	4	8	6	5	2	6	6	5	7	2
XP_003133502	XP_003133502	STE20/SPS1-related proline-alanine-rich protein kinase	STK39	1	6	6	6	18.3	18.3	18.3	59.386	0	31.078	2452600000	19				6	6	6	5	5	5	3	5	4	3	1	4	3	4	5	5	4	3	1	3	3	5	5	5	3	5	4	3	1	4	3
REV__XP_013851016;REV__XP_013851015;REV__XP_013851014;REV__XP_003354560	REV__XP_013851016;REV__XP_013851015;REV__XP_013851014;REV__XP_003354560	general transcription factor II-I repeat domain-containing protein 2 isoform X4;general transcription factor II-I repeat domain-containing protein 2 isoform X3;general transcription factor II-I repeat domain-containing prote	LOC100620992	4	1	1	1	0	0	0	101.53	0.0041384	2.2275	2448800000	7		+		NaN	NaN	NaN	1	1	1	1	1	1	1	1	1	1	1	1	1	1	1	1	1	1	1	1	1	1	1	1	1	1	1	1
XP_005656340;NP_001231113;XP_020953684;XP_005656339	XP_005656340;NP_001231113;XP_020953684;XP_005656339	reticulocalbin-2 isoform X2;reticulocalbin-2 precursor;reticulocalbin-2 isoform X3;reticulocalbin-2 isoform X1	RCN2	4	8	8	8	31.9	31.9	31.9	36.248	0	323.31	2438900000	137				NaN	NaN	NaN	7	6	5	5	6	5	7	5	5	6	6	7	7	6	6	5	5	6	7	6	5	5	6	5	7	5	5	6
XP_020951683	XP_020951683	LOW QUALITY PROTEIN: AFG3-like protein 2	AFG3L2	1	6	6	6	9.7	9.7	9.7	88.949	0	8.7311	2437600000	45				6	6	6	6	6	6	5	5	5	4	2	3	2	4	4	3	3	1	3	5	3	6	6	6	5	5	5	4	2	3	2
XP_020933514;NP_001231487	XP_020933514;NP_001231487	60S ribosomal protein L17 isoform X1;60S ribosomal protein L17	RPL17	2	8	8	8	37.5	37.5	37.5	21.397	0	21.252	2434800000	66				NaN	NaN	NaN	7	4	4	2	3	4	3	5	5	3	5	5	7	5	6	4	3	6	7	4	4	2	3	4	3	5	5	3
XP_020944811;XP_020944816;XP_020944810;XP_020944809;XP_020944818;XP_020944817;XP_005663052;XP_020944814;XP_020944815;XP_020944813;XP_020924954;XP_013833316;XP_020926981;XP_013853380;XP_001927623;XP_020926979;XP_013833313;XP_020954880;XP_020954307;XP_020924955;XP_020949560;XP_020924959;XP_020926980;XP_020924956;XP_020924958;XP_020924957;XP_020948183;XP_020924953	XP_020944811;XP_020944816;XP_020944810;XP_020944809;XP_020944818;XP_020944817;XP_005663052;XP_020944814;XP_020944815;XP_020944813	copine-3 isoform X3;copine-3 isoform X4;copine-3 isoform X2;copine-3 isoform X1;copine-3 isoform X4;copine-3 isoform X4;copine-3 isoform X4;copine-3 isoform X4;copine-3 isoform X4	CPNE3	28	13	13	12	30.6	30.6	28.9	60.017	0	35.299	2416800000	111				NaN	NaN	NaN	9	8	10	10	7	7	6	8	10	9	8	8	9	9	8	7	8	8	9	8	10	10	7	7	6	8	10	9
XP_020925899;XP_020925898;XP_020925897;XP_020925896;XP_020925895;XP_020925894;XP_020925893;XP_020925892;XP_020925891;XP_020925890;XP_020925900;XP_001929113	XP_020925899;XP_020925898;XP_020925897;XP_020925896;XP_020925895;XP_020925894;XP_020925893;XP_020925892;XP_020925891;XP_020925890;XP_020925900	myosin light chain kinase, smooth muscle isoform X5;myosin light chain kinase, smooth muscle isoform X4;myosin light chain kinase, smooth muscle isoform X3;myosin light chain kinase, smooth muscle isoform X2;myosin light cha	MYLK	12	17	17	17	11	11	11	194.63	0	172.09	2416300000	108				NaN	NaN	NaN	9	1	5	1	4	2	9	14	1	3	10	16	6	5	14	12	4	5	9	1	5	1	4	2	9	14	1	3
NP_999491	NP_999491	60S ribosomal protein L35	RPL35	1	4	4	4	26	26	26	14.549	0	41.565	2409700000	43				4	4	4	4	4	3	1	3	4	3	4	3	3	3	4	3	3	3	1	4	4	4	4	3	1	3	4	3	4	3	3
NP_001011509	NP_001011509	heme-binding protein 1	HEBP1	1	6	6	6	42.3	42.3	42.3	21.07	0	35.237	2403600000	45				6	6	6	5	4	4	4	3	3	4	3	6	3	5	4	3	4	4	4	2	3	5	4	4	4	3	3	4	3	6	3
XP_020922704;XP_020922703	XP_020922704;XP_020922703	protein phosphatase 1 regulatory subunit 1B isoform X2;protein phosphatase 1 regulatory subunit 1B isoform X1	PPP1R1B	2	8	8	2	77	77	25.5	22.804	0	323.31	2400700000	100				NaN	NaN	NaN	7	7	8	6	2	6	6	3	6	5	5	7	6	6	6	4	6	7	7	7	8	6	2	6	6	3	6	5
NP_001108627;NP_999051;NP_001131079	NP_001108627	glutathione peroxidase 3 precursor	GPX3	3	7	7	7	39.8	39.8	39.8	25.834	0	32.91	2395800000	72				NaN	NaN	NaN	6	4	5	5	5	5	5	4	4	4	5	4	3	6	5	2	5	4	6	4	5	5	5	5	5	4	4	4
NP_001192023	NP_001192023	ubiquitin-conjugating enzyme E2 variant 1	UBE2V1	1	4	4	2	25.9	25.9	14.3	16.495	0	6.8506	2395100000	36				4	4	2	3	3	3	3	3	3	3	3	2	2	2	2	2	2	2	2	2	2	3	3	3	3	3	3	3	3	2	2
NP_999063;XP_005670765	NP_999063;XP_005670765	short-chain specific acyl-CoA dehydrogenase, mitochondrial precursor;short-chain specific acyl-CoA dehydrogenase, mitochondrial isoform X1	ACADS	2	9	9	9	22	22	22	44.85	0	54.536	2379800000	100				NaN	NaN	NaN	7	7	6	6	5	7	6	2	6	4	7	6	8	5	3	3	5	3	7	7	6	6	5	7	6	2	6	4
NP_999204	NP_999204	medium-chain specific acyl-CoA dehydrogenase, mitochondrial precursor	ACADM	1	10	10	10	32.1	32.1	32.1	46.358	0	138.52	2372100000	98				10	10	10	10	9	10	7	8	7	5	6	8	7	8	8	7	7	7	7	7	7	10	9	10	7	8	7	5	6	8	7
NP_999459	NP_999459	tropomodulin-3	TMOD3	1	10	10	10	35.5	35.5	35.5	39.639	0	114.63	2367800000	123				10	10	10	5	7	6	6	5	6	6	9	6	6	9	6	7	7	9	5	7	8	5	7	6	6	5	6	6	9	6	6
XP_020940039;XP_020940038;XP_020940036;XP_020940035;XP_020940050;XP_020940049;XP_020940048;XP_020940046;XP_020940045;XP_020940044;XP_020940043;XP_020940042;XP_020940041	XP_020940039;XP_020940038;XP_020940036;XP_020940035;XP_020940050	PDZ and LIM domain protein 7 isoform X5;PDZ and LIM domain protein 7 isoform X4;PDZ and LIM domain protein 7 isoform X2;PDZ and LIM domain protein 7 isoform X1;PDZ and LIM domain protein 7 isoform X11	PDLIM7	13	9	9	1	28.8	28.8	2.4	49.904	0	57.769	2367400000	45				NaN	NaN	NaN	5	2	4	4	3	2	6	6	4	3	5	6	2	4	3	5	3	3	5	2	4	4	3	2	6	6	4	3
XP_020939193;XP_020939192;XP_003123559	XP_020939193;XP_020939192;XP_003123559	60S ribosomal protein L18a isoform X2;60S ribosomal protein L18a isoform X2;60S ribosomal protein L18a isoform X1	RPL18A	3	5	5	5	31.3	31.3	31.3	17.477	0	70.455	2366500000	71				NaN	NaN	NaN	4	4	4	4	4	4	4	4	4	4	4	4	3	3	4	3	4	4	4	4	4	4	4	4	4	4	4	4
XP_013834051;NP_001230410	XP_013834051;NP_001230410	60S ribosomal protein L9 isoform X1;60S ribosomal protein L9	RPL9	2	8	8	8	52.6	52.6	52.6	21.863	0	44.37	2366200000	115				NaN	NaN	NaN	8	7	7	5	7	8	6	6	6	3	7	6	7	6	6	5	6	7	8	7	7	5	7	8	6	6	6	3
NP_001090923	NP_001090923	F-actin-capping protein subunit alpha-1	CAPZA1	1	9	7	7	50.7	41.3	41.3	33.016	0	323.31	2365500000	94				9	7	7	5	6	8	6	6	5	8	6	7	7	7	5	6	6	6	6	7	7	4	4	6	4	5	4	6	5	5	6
NP_001231183	NP_001231183	ras-related protein Rab-5C	RAB5C	1	7	4	4	48.6	33.8	33.8	23.466	0	78.364	2361600000	72				7	4	4	7	5	5	5	5	5	5	5	5	5	5	5	5	5	5	5	5	6	4	3	3	3	3	3	3	3	3	3
XP_020934876	XP_020934876	3-hydroxyisobutyrate dehydrogenase, mitochondrial	HIBADH	1	6	6	6	22.9	22.9	22.9	35.392	0	323.31	2358300000	93				6	6	6	5	5	5	5	5	5	3	3	5	6	6	5	5	5	6	3	6	5	5	5	5	5	5	5	3	3	5	6
NP_001231091;XP_020918345	NP_001231091;XP_020918345	sorbitol dehydrogenase;sorbitol dehydrogenase isoform X1	SORD	2	8	8	8	34.6	34.6	34.6	38.049	0	22.238	2352300000	96				NaN	NaN	NaN	6	6	6	5	5	5	6	6	6	6	6	8	8	8	8	4	8	7	6	6	6	5	5	5	6	6	6	6
XP_003131544	XP_003131544	26S proteasome non-ATPase regulatory subunit 3	PSMD3	1	16	16	16	31.8	31.8	31.8	60.966	0	62.11	2346500000	139				16	16	16	11	9	10	9	8	8	10	10	10	10	11	9	8	10	10	10	7	8	11	9	10	9	8	8	10	10	10	10
XP_020941291;XP_005662058;NP_001230150	XP_020941291;XP_005662058;NP_001230150	phosphoserine phosphatase isoform X1;phosphoserine phosphatase isoform X1;phosphoserine phosphatase	PSPH	3	6	6	6	32.9	32.9	32.9	25.055	0	9.0921	2324200000	48				NaN	NaN	NaN	4	5	5	4	5	3	2	2	3	4	3	4	4	4	4	1	4	3	4	5	5	4	5	3	2	2	3	4
XP_020938314;XP_020938313;XP_020938310;XP_020938309;XP_020938308;XP_020938307;XP_020938306;XP_020938316;XP_020938311;XP_020938318;XP_020938317;XP_020938315;XP_020938312	XP_020938314;XP_020938313;XP_020938310;XP_020938309;XP_020938308;XP_020938307;XP_020938306;XP_020938316;XP_020938311;XP_020938318;XP_020938317;XP_020938315;XP_020938312	src substrate cortactin isoform X2;src substrate cortactin isoform X2;src substrate cortactin isoform X2;src substrate cortactin isoform X1;src substrate cortactin isoform X1;src substrate cortactin isoform X1	CTTN	13	14	14	14	35.2	35.2	35.2	56.703	0	163.61	2323600000	103				NaN	NaN	NaN	8	5	6	6	3	7	6	9	5	9	10	9	9	8	7	9	7	10	8	5	6	6	3	7	6	9	5	9
NP_001155875	NP_001155875	ubiquitin thioesterase OTUB1	OTUB1	1	10	10	10	39.1	39.1	39.1	31.284	0	79.623	2323100000	109				10	10	10	7	8	6	5	5	6	6	6	5	7	9	8	8	7	7	6	8	7	7	8	6	5	5	6	6	6	5	7
NP_001041538	NP_001041538	PRA1 family protein 3	ARL6IP5	1	5	5	5	28.2	28.2	28.2	21.54	0	13.269	2321800000	43				5	5	5	5	4	4	4	3	3	4	3	4	5	5	5	5	5	5	3	5	5	5	4	4	4	3	3	4	3	4	5
NP_001230795;XP_020947477;XP_020947476;XP_020947475;XP_020947474;XP_020947472;XP_020947471;XP_020947470;XP_020947469;XP_020947468;XP_005663952;XP_003355507;XP_020947465;XP_020947473;XP_020947467;XP_003355526	NP_001230795;XP_020947477;XP_020947476;XP_020947475;XP_020947474;XP_020947472;XP_020947471;XP_020947470;XP_020947469;XP_020947468	retinol dehydrogenase 16 (all-trans) precursor;retinol dehydrogenase 16 isoform X1;retinol dehydrogenase 16 isoform X1;retinol dehydrogenase 16 isoform X1;retinol dehydrogenase 16 isoform X1	RDH16	16	11	11	11	38.2	38.2	38.2	35.593	0	282.14	2318000000	90				NaN	NaN	NaN	8	9	9	5	0	1	0	0	0	9	11	11	7	1	0	0	3	0	8	9	9	5	0	1	0	0	0	9
NP_001272902	NP_001272902	enoyl-CoA delta isomerase 1, mitochondrial	ECI1	1	5	5	5	16.2	16.2	16.2	33.113	0	32.626	2317700000	81				5	5	5	3	3	3	3	2	3	4	3	3	3	3	3	3	3	3	4	4	3	3	3	3	3	2	3	4	3	3	3
XP_020949269;NP_001038072;XP_020949268	XP_020949269;NP_001038072;XP_020949268	delta(3,5)-Delta(2,4)-dienoyl-CoA isomerase, mitochondrial isoform X2;delta(3,5)-Delta(2,4)-dienoyl-CoA isomerase, mitochondrial;delta(3,5)-Delta(2,4)-dienoyl-CoA isomerase, mitochondrial isoform X1	ECH1	3	8	8	8	39.3	39.3	39.3	32.4	0	81.991	2315400000	99				NaN	NaN	NaN	7	5	7	5	6	7	6	4	6	6	6	5	5	6	4	3	4	6	7	5	7	5	6	7	6	4	6	6
XP_020954051;XP_020954050;XP_020954049;XP_020954048;XP_020954047;XP_020954045;NP_001072151;XP_020954044;XP_020954043;XP_020954042;XP_020954041;XP_020954040;XP_020954053;XP_020954052;XP_020954054	XP_020954051;XP_020954050;XP_020954049;XP_020954048;XP_020954047;XP_020954045;NP_001072151;XP_020954044;XP_020954043;XP_020954042;XP_020954041;XP_020954040;XP_020954053;XP_020954052;XP_020954054	protein NDRG2 isoform X2;protein NDRG2 isoform X2;protein NDRG2 isoform X2;protein NDRG2 isoform X2;protein NDRG2 isoform X2;protein NDRG2 isoform X2;protein NDRG2;protein NDRG2 isoform X1	NDRG2	15	5	5	5	26.1	26.1	26.1	39.162	0	58.552	2313400000	55				NaN	NaN	NaN	3	3	4	3	4	2	3	3	3	3	3	3	3	3	3	2	2	3	3	3	4	3	4	2	3	3	3	3
XP_020927616;NP_001230528	XP_020927616;NP_001230528	annexin A8 isoform X1;annexin A8	ANXA8	2	14	14	14	48.9	48.9	48.9	36.747	0	41.609	2313000000	105				NaN	NaN	NaN	6	10	7	6	4	9	6	8	12	7	3	6	3	7	10	6	5	10	6	10	7	6	4	9	6	8	12	7
XP_003482544	XP_003482544	60S ribosomal protein L27a	RPL27A	1	3	3	3	22.3	22.3	22.3	16.591	0	6.5165	2303300000	42				3	3	3	3	3	2	2	3	2	3	2	3	1	1	3	3	3	3	1	3	3	3	3	2	2	3	2	3	2	3	1
NP_001090942;XP_013852024;XP_005669185	NP_001090942;XP_013852024	cytochrome c oxidase subunit 6C;cytochrome c oxidase subunit 6C isoform X1	COX6C	3	3	3	3	33.3	33.3	33.3	8.602	0	3.6257	2298300000	15				NaN	NaN	NaN	3	2	2	3	3	2	2	2	3	2	2	3	3	1	2	1	2	3	3	2	2	3	3	2	2	2	3	2
XP_001929053	XP_001929053	putative acyl-coenzyme A thioesterase 6	ACOT6	1	4	2	2	12.4	4.5	4.5	46.579	0	4.8927	2298300000	56				4	2	2	4	4	4	4	4	4	4	4	4	4	4	4	4	4	4	4	4	4	2	2	2	2	2	2	2	2	2	2
XP_005654813;NP_001231527	XP_005654813;NP_001231527	glucosidase 2 subunit beta isoform X1;glucosidase 2 subunit beta precursor	PRKCSH	2	7	7	7	14.2	14.2	14.2	60.549	0	103.57	2292200000	69				NaN	NaN	NaN	5	6	5	5	4	4	5	3	4	6	5	5	6	5	5	4	6	6	5	6	5	5	4	4	5	3	4	6
NP_001161887	NP_001161887	non-specific lipid-transfer protein	SCP2	1	10	10	10	17.7	17.7	17.7	58.52	0	125.53	2291600000	69				10	10	10	7	5	8	7	7	8	6	5	7	5	4	8	6	7	6	3	5	6	7	5	8	7	7	8	6	5	7	5
NP_001177148;XP_020927613;XP_020927612	NP_001177148;XP_020927613;XP_020927612	pterin-4-alpha-carbinolamine dehydratase;pterin-4-alpha-carbinolamine dehydratase isoform X1;pterin-4-alpha-carbinolamine dehydratase isoform X1	PCBD1	3	5	5	5	51	51	51	11.999	0	12.311	2288700000	47				NaN	NaN	NaN	5	4	4	5	4	4	4	3	2	4	4	4	3	5	3	0	4	3	5	4	4	5	4	4	4	3	2	4
XP_013851496	XP_013851496	LOW QUALITY PROTEIN: dysferlin	DYSF	1	30	30	30	18.1	18.1	18.1	240.67	0	91.366	2285600000	179				30	30	30	25	14	17	15	8	14	15	7	16	9	19	17	18	15	12	9	16	16	25	14	17	15	8	14	15	7	16	9
XP_003121807	XP_003121807	acidic leucine-rich nuclear phosphoprotein 32 family member A	ANP32A	1	7	7	6	25.7	25.7	25.7	28.591	0	110.81	2285300000	92				7	7	6	5	5	6	5	4	6	5	3	5	5	4	6	5	4	6	5	5	5	5	5	6	5	4	6	5	3	5	5
XP_020950042	XP_020950042	26S protease regulatory subunit 6B	PSMC4	1	14	14	14	44.3	44.3	44.3	47.366	0	31.016	2274900000	122				14	14	14	8	9	9	7	5	7	7	7	7	7	8	8	9	8	7	9	7	9	8	9	9	7	5	7	7	7	7	7
XP_020922633;XP_020922634	XP_020922633;XP_020922634	membrane primary amine oxidase-like isoform X1;membrane primary amine oxidase-like isoform X2	LOC110256000	2	19	5	5	34.7	9.4	9.4	76.746	0	31.754	2269600000	69				NaN	NaN	NaN	15	14	16	15	16	15	15	12	14	15	15	16	13	15	16	15	13	15	5	4	5	4	5	5	4	5	4	5
NP_001001641	NP_001001641	bifunctional epoxide hydrolase 2	EPHX2	1	17	17	17	38.6	38.6	38.6	62.767	0	94.869	2266500000	130				17	17	17	8	10	10	6	9	5	9	5	9	9	10	10	11	11	8	13	8	9	8	10	10	6	9	5	9	5	9	9
NP_999101	NP_999101	ribonuclease 4 precursor	RNASE4	1	4	4	4	28.6	28.6	28.6	16.863	0	12.56	2264000000	74				4	4	4	2	3	3	2	1	3	2	4	4	4	4	4	4	4	4	3	4	4	2	3	3	2	1	3	2	4	4	4
XP_020936881;XP_020936880	XP_020936881;XP_020936880	14 kDa phosphohistidine phosphatase isoform X8;14 kDa phosphohistidine phosphatase isoform X8	LOC100513261	2	3	3	3	37.3	37.3	37.3	13.931	0	36.209	2257400000	72				NaN	NaN	NaN	3	3	3	2	2	3	3	2	2	3	3	3	3	3	3	3	3	3	3	3	3	2	2	3	3	2	2	3
NP_001231313;XP_003134345	NP_001231313	alpha-soluble NSF attachment protein	NAPA	2	8	8	8	35.9	35.9	35.9	33.31	0	88.502	2250800000	94				NaN	NaN	NaN	6	7	7	5	7	4	6	6	7	4	7	5	5	4	6	6	6	6	6	7	7	5	7	4	6	6	7	4
NP_999066	NP_999066	propionyl-CoA carboxylase beta chain, mitochondrial precursor	PCCB	1	14	14	14	32.8	32.8	32.8	58.589	0	323.31	2247700000	148				14	14	14	13	11	12	9	10	13	12	3	7	8	10	11	11	8	9	10	9	4	13	11	12	9	10	13	12	3	7	8
XP_020953924;XP_020953901;XP_020953906;XP_020953902;XP_020953904;XP_020953905;XP_020953899;XP_020953898;XP_020953897;XP_020953896;XP_020953895;XP_020953894;XP_020953893;XP_020953892;XP_020953891;XP_020953890;XP_020953889;XP_020953900;XP_020953916;XP_020953922;XP_020953915;XP_020953921;XP_020953920;XP_020953919;XP_020953918;XP_020953917;XP_020953923;XP_020953910;NP_001230623;XP_020953907;XP_020953…	XP_020953924;XP_020953901;XP_020953906;XP_020953902;XP_020953904;XP_020953905;XP_020953899;XP_020953898;XP_020953897;XP_020953896;XP_020953895;XP_020953894;XP_020953893;XP_020953892;XP_020953891;XP_020953890;XP_020953889;XP_020953900;XP_020953916;XP_020953922;XP_020953915;XP_020953921;XP_020953920;XP_020953919;XP_020953918;XP_020953917;XP_020953923;XP_020953910;NP_001230623;XP_020953907;XP_020953…	heterogeneous nuclear ribonucleoproteins C1/C2 isoform X4;heterogeneous nuclear ribonucleoproteins C1/C2 isoform X2;heterogeneous nuclear ribonucleoproteins C1/C2 isoform X2;heterogeneous nuclear ribonucleoproteins C1/C2 isofo	HNRNPC	37	8	8	8	24.6	24.6	24.6	32.313	0	16.273	2244100000	75				NaN	NaN	NaN	6	5	6	5	6	5	5	6	7	5	7	5	5	7	6	4	6	5	6	5	6	5	6	5	5	6	7	5
XP_020930031;XP_020930030;XP_005670496	XP_020930031;XP_020930030;XP_005670496	neurofilament medium polypeptide isoform X3;neurofilament medium polypeptide isoform X2;neurofilament medium polypeptide isoform X1	NEFM	3	19	17	16	24.7	23.4	22.2	102.35	0	219.05	2241100000	30				NaN	NaN	NaN	2	3	3	3	1	2	1	2	1	4	3	4	3	18	1	3	2	1	1	1	1	2	0	1	0	0	0	3
NP_001127829	NP_001127829	actin-related protein 2/3 complex subunit 5	ARPC5	1	3	3	3	39.7	39.7	39.7	16.32	0	177.2	2239300000	36				3	3	3	1	2	2	2	1	2	2	2	1	2	2	3	3	2	3	2	2	2	1	2	2	2	1	2	2	2	1	2
XP_020954007	XP_020954007	LOW QUALITY PROTEIN: synemin	SYNM	1	27	27	27	23.9	23.9	23.9	146.12	0	94.55	2237500000	126				27	27	27	20	5	10	5	6	4	14	21	10	3	11	20	5	16	19	15	5	3	20	5	10	5	6	4	14	21	10	3
XP_020921244;XP_020921243	XP_020921244;XP_020921243	succinate--CoA ligase subunit beta, mitochondrial isoform X2;succinate--CoA ligase subunit beta, mitochondrial isoform X1	SUCLA2	2	10	9	9	34.6	32.8	32.8	43.811	0	35.963	2237100000	96				NaN	NaN	NaN	8	9	9	8	7	10	8	4	5	3	9	9	9	8	7	6	5	7	7	8	8	7	6	9	7	3	5	2
NP_001161104	NP_001161104	fructose-1,6-bisphosphatase isozyme 2	FBP2	1	9	8	8	35.4	31.8	31.8	32.595	0	64.894	2231600000	118				9	8	8	4	6	5	3	6	4	6	1	5	5	7	6	6	8	6	5	5	5	4	6	5	3	6	4	6	1	5	5
XP_020935191;XP_005673626	XP_020935191;XP_005673626	amine oxidase A isoform X1;amine oxidase A isoform X1	MAOA	2	9	1	1	23.7	4	4	45.312	0	4.4284	2231600000	24				NaN	NaN	NaN	6	6	6	5	5	7	6	5	7	5	5	6	8	7	7	5	5	5	1	1	1	1	1	1	1	1	1	1
NP_998992	NP_998992	carbonyl reductase 2	CBR2	1	6	6	6	40.6	40.6	40.6	25.986	0	32.476	2229700000	24				6	6	6	1	0	0	1	0	1	0	2	0	6	4	4	2	3	6	2	4	4	1	0	0	1	0	1	0	2	0	6
XP_020933039;XP_013840604;XP_005672829;XP_020933038	XP_020933039;XP_013840604;XP_005672829;XP_020933038	heat shock 70 kDa protein 12B isoform X2;heat shock 70 kDa protein 12B isoform X2;heat shock 70 kDa protein 12B isoform X2;heat shock 70 kDa protein 12B isoform X1	HSPA12B	4	16	14	14	27.9	26	26	75.798	0	46.274	2223500000	143				NaN	NaN	NaN	13	9	11	8	7	9	8	8	9	13	12	9	12	10	12	12	10	13	11	8	9	7	5	7	6	7	8	11
XP_003483480	XP_003483480	endoplasmic reticulum resident protein 29	ERP29	1	6	6	6	25.3	25.3	25.3	29.229	0	30.708	2223200000	57				6	6	6	5	4	1	3	2	3	3	2	5	4	5	4	4	4	3	4	4	5	5	4	1	3	2	3	3	2	5	4
NP_999444;XP_013833613	NP_999444;XP_013833613	proteasome activator complex subunit 2;proteasome activator complex subunit 2 isoform X1	PSME2	2	7	7	7	42.3	42.3	42.3	27.295	0	50.927	2216900000	69				NaN	NaN	NaN	6	7	6	6	6	6	5	4	6	5	6	6	5	6	6	4	6	5	6	7	6	6	6	6	5	4	6	5
XP_003360255	XP_003360255	proteasome subunit alpha type-2	PSMA2	1	6	6	6	34.2	34.2	34.2	25.898	0	83.831	2211100000	108				6	6	6	6	6	6	5	5	5	6	6	5	6	6	6	6	6	5	4	6	6	6	6	6	5	5	5	6	6	5	6
XP_020938897;XP_020938896	XP_020938897;XP_020938896	transitional endoplasmic reticulum ATPase isoform X1;transitional endoplasmic reticulum ATPase isoform X1	VCP	2	27	2	2	42	2.4	2.4	84.493	0	39.298	2208200000	48				NaN	NaN	NaN	22	22	20	23	21	21	21	21	21	22	21	21	21	20	22	23	20	20	2	2	2	2	2	1	2	2	2	2
XP_020921674;NP_001094498;XP_020921676;XP_020921675;XP_020921679;XP_020921678;XP_020921677	XP_020921674;NP_001094498;XP_020921676;XP_020921675;XP_020921679;XP_020921678;XP_020921677	peroxisomal acyl-coenzyme A oxidase 1 isoform X1;peroxisomal acyl-coenzyme A oxidase 1;peroxisomal acyl-coenzyme A oxidase 1 isoform X3;peroxisomal acyl-coenzyme A oxidase 1 isoform X2;peroxisomal acyl-coenzyme A oxidase	ACOX1	7	12	12	12	29.2	29.2	29.2	74.671	0	54.605	2206700000	96				NaN	NaN	NaN	12	11	12	10	10	11	9	4	9	4	8	11	7	7	7	2	4	4	12	11	12	10	10	11	9	4	9	4
XP_005653581;XP_005653580;NP_999442;XP_020953963	XP_005653581;XP_005653580;NP_999442;XP_020953963	aminopeptidase N isoform X2;aminopeptidase N isoform X2;aminopeptidase N;aminopeptidase N isoform X1	ANPEP	4	14	14	14	17.4	17.4	17.4	108.89	0	104.07	2204100000	98				NaN	NaN	NaN	3	3	4	4	3	2	5	13	8	8	11	8	6	8	8	4	9	7	3	3	4	4	3	2	5	13	8	8
XP_003123722	XP_003123722	transmembrane emp24 domain-containing protein 9	TMED9	1	4	4	4	11.1	11.1	11.1	27.129	0	139.29	2200600000	38				4	4	4	3	3	2	2	3	2	2	2	3	3	3	3	3	3	3	4	3	3	3	3	2	2	3	2	2	2	3	3
XP_005671687;NP_999083;XP_005671686;XP_013839424;XP_020930331;XP_020930330;XP_020930332;XP_013839425	XP_005671687;NP_999083;XP_005671686;XP_013839424;XP_020930331;XP_020930330;XP_020930332;XP_013839425	vitamin K-dependent protein C isoform X5;vitamin K-dependent protein C precursor;vitamin K-dependent protein C isoform X4;vitamin K-dependent protein C isoform X3;vitamin K-dependent protein C isoform X2;vitamin K-de	PROC	8	10	10	10	28.5	28.5	28.5	51.956	0	62.927	2199500000	96				NaN	NaN	NaN	6	6	4	6	7	6	5	7	5	6	5	5	5	6	8	6	6	5	6	6	4	6	7	6	5	7	5	6
XP_020928973;XP_020928969;XP_020928972;XP_020928971;XP_020928968;XP_020928970;XP_020928154;XP_020928153;XP_020928152;XP_020928151;XP_020928150;XP_020928149;XP_020928148;XP_013838752	XP_020928973;XP_020928969;XP_020928972;XP_020928971;XP_020928968;XP_020928970	palladin isoform X5;palladin isoform X2;palladin isoform X4;palladin isoform X4;palladin isoform X1;palladin isoform X3	PALLD	14	18	18	18	44.9	44.9	44.9	69.168	0	88.827	2199300000	71				NaN	NaN	NaN	12	3	4	2	0	1	9	15	4	4	10	14	7	7	11	7	2	7	12	3	4	2	0	1	9	15	4	4
XP_020946848;XP_005652597;XP_013839353;XP_013839381;XP_005652592;XP_020946851;XP_005652593;NP_001231441;XP_020946850;XP_005652596;XP_020946849;XP_005652586;XP_005652585;XP_005652584;XP_020946853;XP_020946852;XP_020946843;XP_005652582;XP_005652583;XP_005652581;XP_005652580;XP_005652579;XP_005652578;XP_013838729;XP_013839078;XP_020946842;XP_013839542;XP_005652602;XP_020946847;XP_005652598;XP_005652…	XP_020946848;XP_005652597;XP_013839353;XP_013839381;XP_005652592;XP_020946851;XP_005652593;NP_001231441;XP_020946850;XP_005652596;XP_020946849;XP_005652586;XP_005652585;XP_005652584;XP_020946853;XP_020946852;XP_020946843;XP_005652582;XP_005652583;XP_005652581;XP_005652580;XP_005652579;XP_005652578;XP_013838729;XP_013839078;XP_020946842;XP_013839542;XP_005652602;XP_020946847;XP_005652598;XP_005652…	poly(rC)-binding protein 2 isoform X31;poly(rC)-binding protein 2 isoform X30;poly(rC)-binding protein 2 isoform X24;poly(rC)-binding protein 2 isoform X25;poly(rC)-binding protein 2 isoform X26;poly(rC)-binding	PCBP2	53	9	6	6	36.8	25.6	25.6	36.73	0	27.954	2195400000	48				NaN	NaN	NaN	8	7	7	5	6	7	5	5	6	7	7	6	7	8	7	6	8	8	6	5	5	3	4	5	4	4	4	5
NP_001231080;XP_020953706	NP_001231080;XP_020953706	26S protease regulatory subunit 4;26S protease regulatory subunit 4 isoform X1	PSMC1	2	7	7	7	23	23	23	49.184	0	78.005	2189900000	107				NaN	NaN	NaN	5	5	5	5	4	5	5	5	5	5	5	5	6	4	6	6	5	5	5	5	5	5	4	5	5	5	5	5
XP_020942956;XP_013843340;XP_013843339;XP_003124998;XP_003124997;XP_003124996;XP_003124995	XP_020942956;XP_013843340;XP_013843339;XP_003124998;XP_003124997;XP_003124996;XP_003124995	macrophage-capping protein;macrophage-capping protein;macrophage-capping protein;macrophage-capping protein;macrophage-capping protein;macrophage-capping protein;macrophage-capping protein	CAPG	7	6	6	6	29.5	29.5	29.5	38.942	0	69.872	2184100000	71				NaN	NaN	NaN	5	3	3	3	1	4	2	4	3	4	4	5	4	4	5	4	3	4	5	3	3	3	1	4	2	4	3	4
NP_001230997;NP_001230998;XP_020949278;XP_013854097;XP_013854095;XP_013854094;XP_020949276;XP_013854096;XP_005664780	NP_001230997;NP_001230998;XP_020949278;XP_013854097;XP_013854095;XP_013854094;XP_020949276;XP_013854096	60S ribosomal protein L13a isoform 1;60S ribosomal protein L13a isoform 2;60S ribosomal protein L13a isoform X4;60S ribosomal protein L13a isoform X4;60S ribosomal protein L13a isoform X2;60S ribosomal prot	RPL13A	9	3	3	3	17.2	17.2	17.2	23.709	0	50.803	2171200000	52				NaN	NaN	NaN	3	3	3	1	3	3	1	2	3	2	3	3	3	3	3	3	3	3	3	3	3	1	3	3	1	2	3	2
XP_020924419;XP_020924418;XP_020924417;XP_020924416;XP_020924414;XP_020924413;XP_020924412;XP_020924411;XP_020924410;XP_020924409;XP_020924408;XP_020924407;XP_020924406;XP_020924405;XP_020924403;XP_020924402;XP_020924401;XP_020924400;XP_020924399	XP_020924419;XP_020924418;XP_020924417;XP_020924416;XP_020924414;XP_020924413;XP_020924412;XP_020924411;XP_020924410;XP_020924409;XP_020924408;XP_020924407;XP_020924406;XP_020924405;XP_020924403;XP_020924402;XP_020924401;XP_020924400;XP_020924399	dystroglycan;dystroglycan;dystroglycan;dystroglycan;dystroglycan;dystroglycan;dystroglycan;dystroglycan;dystroglycan;dystroglycan;dystroglycan;dystroglycan;dyst	DAG1	19	9	9	9	12.3	12.3	12.3	97.249	0	99.444	2167700000	91				NaN	NaN	NaN	5	6	4	4	3	6	6	4	3	6	7	7	7	8	4	4	6	6	5	6	4	4	3	6	6	4	3	6
XP_020927726;XP_020927695;NP_001231019;XP_020927656;XP_020925937	XP_020927726;XP_020927695;NP_001231019;XP_020927656	protein SET isoform X3;protein SET isoform X2;protein SET;protein SET isoform X1	SET	5	4	4	4	17.4	17.4	17.4	29.991	0	82.152	2165300000	60				NaN	NaN	NaN	2	4	3	4	4	3	3	3	4	4	3	3	3	4	4	3	3	4	2	4	3	4	4	3	3	3	4	4
XP_020942944;XP_003481218;XP_020942946;XP_020942945;XP_020942943;XP_020942942;XP_020942941	XP_020942944;XP_003481218;XP_020942946;XP_020942945;XP_020942943;XP_020942942;XP_020942941	MICOS complex subunit MIC60 isoform X5;MICOS complex subunit MIC60 isoform X2;MICOS complex subunit MIC60 isoform X7;MICOS complex subunit MIC60 isoform X6;MICOS complex subunit MIC60 isoform X4;MICOS complex subunit	IMMT	7	11	11	11	23.4	23.4	23.4	79.09	0	49.121	2165100000	94				NaN	NaN	NaN	8	8	9	7	6	5	6	6	8	5	6	6	6	6	3	3	6	5	8	8	9	7	6	5	6	6	8	5
XP_020923642;XP_020923641	XP_020923642;XP_020923641	protein flightless-1 homolog isoform X2;protein flightless-1 homolog isoform X1	FLII	2	5	5	5	5.5	5.5	5.5	144.08	0	7.4984	2159100000	21				NaN	NaN	NaN	4	2	3	4	2	1	1	1	3	3	3	4	2	2	3	2	2	1	4	2	3	4	2	1	1	1	3	3
XP_005663466	XP_005663466	interleukin enhancer-binding factor 2	ILF2	1	9	9	9	33.8	33.8	33.8	43.05	0	25.523	2157100000	108				9	9	9	5	6	7	6	6	7	7	7	6	7	7	9	7	7	8	6	7	8	5	6	7	6	6	7	7	7	6	7
NP_001230424	NP_001230424	cytoplasmic dynein 1 intermediate chain 2	DYNC1I2	1	8	8	8	21.6	21.6	21.6	68.479	0	291.04	2156200000	110				8	8	8	5	6	6	6	5	6	6	5	5	6	5	4	5	5	5	8	6	5	5	6	6	6	5	6	6	5	5	6
NP_001172062;XP_005670934	NP_001172062;XP_005670934	ubiquitin-conjugating enzyme E2 L3;ubiquitin-conjugating enzyme E2 L3 isoform X1	UBE2L3	2	6	6	6	63.6	63.6	63.6	17.861	0	18.811	2154700000	78				NaN	NaN	NaN	6	6	6	6	5	6	5	5	6	6	5	5	6	6	5	2	5	6	6	6	6	6	5	6	5	5	6	6
XP_020946556;XP_005655643;NP_001171997	XP_020946556;XP_005655643;NP_001171997	protein canopy homolog 2 isoform X1;protein canopy homolog 2 isoform X1;protein canopy homolog 2 precursor	CNPY2	3	5	5	5	40.1	40.1	40.1	20.665	0	22.043	2150000000	60				NaN	NaN	NaN	3	5	3	5	2	5	4	4	5	5	4	4	5	4	4	4	4	4	3	5	3	5	2	5	4	4	5	5
XP_020931811	XP_020931811	LOW QUALITY PROTEIN: obg-like ATPase 1	OLA1	1	8	8	8	28	28	28	44.642	0	21.849	2143300000	72				8	8	8	7	6	7	6	4	8	6	4	6	6	6	7	8	6	4	3	6	5	7	6	7	6	4	8	6	4	6	6
XP_020943481	XP_020943481	LOW QUALITY PROTEIN: ATP-dependent RNA helicase DDX1	DDX1	1	20	20	20	30.8	30.8	30.8	82.404	0	68.384	2136100000	125				20	20	20	11	9	9	7	7	9	6	11	10	9	7	11	11	10	12	8	12	12	11	9	9	7	7	9	6	11	10	9
XP_001925937	XP_001925937	26S proteasome non-ATPase regulatory subunit 1	PSMD1	1	12	12	12	15.5	15.5	15.5	105.81	0	66.295	2131300000	110				12	12	12	11	7	6	7	6	7	9	6	7	7	7	7	7	7	5	4	6	5	11	7	6	7	6	7	9	6	7	7
XP_005660807;XP_005660806;XP_003353837;XP_003122628	XP_005660807;XP_005660806;XP_003353837;XP_003122628	peptidyl-prolyl cis-trans isomerase FKBP2 isoform X2;peptidyl-prolyl cis-trans isomerase FKBP2 isoform X2;peptidyl-prolyl cis-trans isomerase FKBP2 isoform X2;peptidyl-prolyl cis-trans isomerase FKBP2 isoform X1	FKBP2	4	4	4	4	40	40	40	15.374	0	16.136	2126800000	45				NaN	NaN	NaN	4	4	4	4	3	3	4	3	4	4	4	4	4	3	4	3	3	3	4	4	4	4	3	3	4	3	4	4
XP_013852206;NP_001182297	XP_013852206;NP_001182297	epidermal retinol dehydrogenase 2 isoform X1;epidermal retinol dehydrogenase 2	SDR16C5	2	8	8	8	28.5	28.5	28.5	34.276	0	60.263	2124100000	101				NaN	NaN	NaN	4	3	4	6	3	2	3	1	4	7	6	7	8	5	4	5	6	7	4	3	4	6	3	2	3	1	4	7
XP_020954555;XP_020954550;XP_020954545;XP_020954542;XP_020954537;XP_003480471;XP_020954525;XP_020954519;XP_020954515;XP_020954507;XP_020954504;XP_020954502;XP_020954495;XP_020954492;XP_020954486	XP_020954555;XP_020954550;XP_020954545;XP_020954542;XP_020954537;XP_003480471;XP_020954525;XP_020954519;XP_020954515;XP_020954507;XP_020954504;XP_020954502;XP_020954495;XP_020954492;XP_020954486	tight junction protein ZO-1 isoform X15;tight junction protein ZO-1 isoform X14;tight junction protein ZO-1 isoform X13;tight junction protein ZO-1 isoform X12;tight junction protein ZO-1 isoform X11;tight junction p	TJP1	15	17	17	17	14.5	14.5	14.5	185.19	0	119.02	2123200000	97				NaN	NaN	NaN	10	13	7	5	1	5	6	6	12	4	11	11	8	9	7	9	4	6	10	13	7	5	1	5	6	6	12	4
XP_005664745;XP_003127326;XP_013854062;XP_013854064;XP_020950362;XP_013854063;XP_020950361	XP_005664745;XP_003127326;XP_013854062;XP_013854064;XP_020950362;XP_013854063;XP_020950361	branched-chain-amino-acid aminotransferase, mitochondrial isoform X7;branched-chain-amino-acid aminotransferase, mitochondrial isoform X3;branched-chain-amino-acid aminotransferase, mitochondrial isoform X1;branched-chain-amino-a	BCAT2	7	5	5	5	17.8	17.8	17.8	40.069	0	24.285	2122800000	68				NaN	NaN	NaN	5	4	5	5	4	5	3	3	5	3	4	5	4	5	4	4	4	4	5	4	5	5	4	5	3	3	5	3
XP_020927016	XP_020927016	raftlin	RFTN1	1	2	2	2	4.4	4.4	4.4	61.577	0	5.9051	2119400000	7				2	2	2	1	2	1	1	0	0	1	1	0	1	1	2	1	1	1	2	1	2	1	2	1	1	0	0	1	1	0	1
NP_001116568;XP_020932429	NP_001116568;XP_020932429	hsp90 co-chaperone Cdc37;hsp90 co-chaperone Cdc37 isoform X1	CDC37	2	9	9	9	25.5	25.5	25.5	44.49	0	289.7	2117900000	71				NaN	NaN	NaN	7	5	4	6	6	6	6	3	4	4	4	4	5	4	4	3	5	3	7	5	4	6	6	6	6	3	4	4
XP_020937608;NP_001335683;XP_020937607;XP_020937609;XP_020937606	XP_020937608;NP_001335683;XP_020937607;XP_020937609;XP_020937606	lamina-associated polypeptide 2, isoforms beta/gamma isoform X3;thymopoietin;lamina-associated polypeptide 2, isoforms beta/gamma isoform X2;lamina-associated polypeptide 2, isoforms beta/delta/epsilon/gamma isoform	TMPO	5	11	11	11	32	32	32	46.356	0	284.92	2115500000	110				NaN	NaN	NaN	7	8	5	6	4	5	4	3	6	5	6	9	9	10	9	7	8	7	7	8	5	6	4	5	4	3	6	5
XP_005655974	XP_005655974	LOW QUALITY PROTEIN: persulfide dioxygenase ETHE1, mitochondrial	ETHE1	1	7	7	7	36.9	36.9	36.9	32.963	0	24.839	2111100000	78				7	7	7	6	5	5	5	6	6	4	4	6	5	6	4	5	4	6	7	6	6	6	5	5	5	6	6	4	4	6	5
XP_020936328;NP_999069;XP_020936333	XP_020936328;NP_999069;XP_020936333	neutral alpha-glucosidase AB isoform X2;neutral alpha-glucosidase AB precursor;neutral alpha-glucosidase AB isoform X4	GANAB	3	32	1	1	37.4	3.2	3.2	110.76	0	66.84	2102700000	27				NaN	NaN	NaN	26	26	25	27	22	25	26	25	26	26	27	24	27	25	24	21	26	24	1	1	1	1	1	1	1	1	1	1
NP_001231145;XP_020938480;XP_003122575;XP_020938479	NP_001231145	sorting nexin-6	SNX6	4	11	11	11	28.6	28.6	28.6	46.606	0	62.849	2091000000	107				NaN	NaN	NaN	8	9	7	5	5	5	6	6	8	9	6	7	8	5	8	6	8	8	8	9	7	5	5	5	6	6	8	9
NP_001107167;XP_013833169;NP_001302687;XP_020954162;XP_020954161	NP_001107167	MHC class II histocompatibility antigen SLA-DRB1 precursor	SLA-DRB1	5	7	7	7	34.2	34.2	34.2	30.143	0	41.531	2090300000	41				NaN	NaN	NaN	4	3	3	6	3	6	3	3	5	4	4	3	5	4	6	4	3	4	4	3	3	6	3	6	3	3	5	4
XP_020941922	XP_020941922	mitochondrial fission 1 protein	FIS1	1	6	6	6	47.4	47.4	47.4	16.838	0	101.5	2089200000	71				6	6	6	5	4	5	5	5	5	5	5	5	4	5	6	5	5	5	3	5	5	5	4	5	5	5	5	5	5	5	4
XP_003134100;XP_013846102	XP_003134100;XP_013846102	endoplasmic reticulum-Golgi intermediate compartment protein 1 isoform X2;endoplasmic reticulum-Golgi intermediate compartment protein 1 isoform X1	ERGIC1	2	7	7	7	28.6	28.6	28.6	32.638	0	23.896	2079300000	34				NaN	NaN	NaN	4	3	5	3	3	3	3	2	4	3	3	4	2	2	4	5	4	3	4	3	5	3	3	3	3	2	4	3
NP_001090917;CON__Q3MHN2	NP_001090917	complement component C9 precursor	C9	2	11	11	11	26.2	26.2	26.2	62.225	0	125.99	2077600000	80				NaN	NaN	NaN	5	6	5	4	3	9	6	5	5	5	6	3	3	8	10	7	6	9	5	6	5	4	3	9	6	5	5	5
XP_005660263;NP_001231254;NP_001231257;XP_005660262	XP_005660263;NP_001231254;NP_001231257	histidine triad nucleotide-binding protein 2, mitochondrial isoform X2;histidine triad nucleotide-binding protein 2, mitochondrial isoform 1 precursor;histidine triad nucleotide-binding protein 2, mitochondrial isoform 2 precursor	HINT2	4	5	5	5	54	54	54	14.772	0	15.648	2075600000	66				NaN	NaN	NaN	5	5	5	5	3	5	4	3	4	4	5	5	5	5	5	2	5	4	5	5	5	5	3	5	4	3	4	4
NP_008637	NP_008637	cytochrome c oxidase subunit II (mitochondrion)	COX2	1	3	3	3	11.8	11.8	11.8	26.241	0	3.5191	2061200000	13				3	3	3	3	2	1	1	1	2	1	1	2	1	1	2	2	1	2	1	1	2	3	2	1	1	1	2	1	1	2	1
XP_020941351;CON__ENSEMBL:ENSBTAP00000032840	XP_020941351	apolipoprotein B-100 isoform X1	APOB	2	24	24	10	6.8	6.8	2.8	517.25	0	53.769	2060500000	101				NaN	NaN	NaN	8	11	12	11	14	11	8	11	16	7	6	9	6	4	16	7	10	3	8	11	12	11	14	11	8	11	16	7
NP_001231937	NP_001231937	26S protease regulatory subunit 7	PSMC2	1	15	15	15	34.2	34.2	34.2	48.633	0	121.91	2058000000	134				15	15	15	9	8	10	6	8	7	7	5	8	7	8	11	10	9	9	10	9	8	9	8	10	6	8	7	7	5	8	7
XP_013851302;XP_005662358	XP_013851302;XP_005662358	fumarylacetoacetate hydrolase domain-containing protein 2;fumarylacetoacetate hydrolase domain-containing protein 2	LOC100522130	2	8	8	8	40.6	40.6	40.6	34.339	0	32.311	2053000000	88				NaN	NaN	NaN	6	6	7	4	4	6	4	4	5	6	6	7	6	7	6	6	6	6	6	6	7	4	4	6	4	4	5	6
XP_003131621;XP_020922821;XP_020922823;XP_020922822	XP_003131621;XP_020922821	acyl-CoA synthetase family member 2, mitochondrial isoform X1;acyl-CoA synthetase family member 2, mitochondrial isoform X2	ACSF2	4	9	9	9	20.5	20.5	20.5	68.112	0	67.793	2049700000	76				NaN	NaN	NaN	9	6	7	3	4	7	7	5	6	7	7	7	5	6	6	3	7	7	9	6	7	3	4	7	7	5	6	7
XP_003131557	XP_003131557	60S ribosomal protein L19	RPL19	1	3	3	3	13.8	13.8	13.8	23.466	0	56.765	2045200000	44				3	3	3	2	2	3	2	2	2	2	2	2	2	2	2	2	2	2	2	2	2	2	2	3	2	2	2	2	2	2	2
XP_005660730;XP_003122562;XP_003122561;XP_003122559;XP_003122558	XP_005660730;XP_003122562;XP_003122561;XP_003122559;XP_003122558	barrier-to-autointegration factor;barrier-to-autointegration factor;barrier-to-autointegration factor;barrier-to-autointegration factor;barrier-to-autointegration factor	BANF1	5	5	5	5	69.7	69.7	69.7	10.044	0	11.751	2028200000	42				NaN	NaN	NaN	4	4	4	2	4	4	2	3	3	3	3	3	3	3	3	3	3	3	4	4	4	2	4	4	2	3	3	3
XP_001927782;XP_013854647;XP_005665310;XP_020951647;XP_020951646;XP_005665309;XP_013854646;XP_003127861;XP_005665308;XP_005665307;XP_005665306;XP_003482078;XP_005674625	XP_001927782	polyadenylate-binding protein 1	PABPC1	13	13	13	13	22	22	22	70.67	0	64.487	2027400000	95				NaN	NaN	NaN	6	8	5	7	4	4	7	6	6	7	7	8	7	7	8	9	6	8	6	8	5	7	4	4	7	6	6	7
XP_003122486	XP_003122486	NADH dehydrogenase flavoprotein 1, mitochondrial	NDUFV1	1	17	17	17	47.6	47.6	47.6	50.569	0	121.63	2026800000	129				17	17	17	12	15	13	10	11	13	12	7	12	7	9	6	9	9	5	3	9	7	12	15	13	10	11	13	12	7	12	7
XP_020932218;XP_020932217	XP_020932218;XP_020932217	carboxymethylenebutenolidase homolog isoform X1;carboxymethylenebutenolidase homolog isoform X1	CMBL	2	7	7	2	38.4	38.4	16.7	28.153	0	20.117	2024400000	65				NaN	NaN	NaN	7	6	6	3	4	6	5	3	6	5	6	4	4	6	4	4	3	6	7	6	6	3	4	6	5	3	6	5
NP_001161893;XP_005663781;XP_005663780;XP_005663778;XP_013852888;XP_013852887	NP_001161893;XP_005663781;XP_005663780;XP_005663778;XP_013852888;XP_013852887	endophilin-B1;endophilin-B1 isoform X3;endophilin-B1 isoform X2;endophilin-B1 isoform X1;endophilin-B1 isoform X5;endophilin-B1 isoform X4	SH3GLB1	6	12	12	12	32.3	32.3	32.3	40.683	0	150.56	2019000000	98				NaN	NaN	NaN	6	6	6	6	2	5	6	5	6	7	7	8	8	8	7	10	8	7	6	6	6	6	2	5	6	5	6	7
XP_020950257;XP_020950265;XP_020950268	XP_020950257;XP_020950265;XP_020950268	retinal dehydrogenase 2 isoform X1;retinal dehydrogenase 2 isoform X1;retinal dehydrogenase 2 isoform X2	ALDH1A2	3	13	12	10	30.1	28.6	25.1	56.65	0	189.76	2008400000	91				NaN	NaN	NaN	12	13	12	10	7	11	11	11	11	1	2	2	1	1	1	1	5	1	11	12	11	9	7	10	11	10	10	0
XP_020920725	XP_020920725	ATP-dependent 6-phosphofructokinase, platelet type	PFKP	1	12	12	12	16.3	16.3	16.3	86.156	0	33.778	2006200000	115				12	12	12	9	5	8	3	2	2	5	8	6	9	10	11	9	11	11	10	10	12	9	5	8	3	2	2	5	8	6	9
XP_005671790;XP_020931236;XP_020931235;XP_020931231;XP_020931230;XP_020931229;XP_005671787;XP_005671786;XP_020931228;XP_020931227;XP_020931224	XP_005671790;XP_020931236;XP_020931235;XP_020931231;XP_020931230;XP_020931229;XP_005671787;XP_005671786;XP_020931228;XP_020931227;XP_020931224	sorbin and SH3 domain-containing protein 2 isoform X21;sorbin and SH3 domain-containing protein 2 isoform X17;sorbin and SH3 domain-containing protein 2 isoform X15;sorbin and SH3 domain-containing protein 2 isoform X11	SORBS2	11	15	14	0	25.6	24	0	73.359	0	81.75	1999600000	81				NaN	NaN	NaN	11	2	5	4	1	3	7	12	3	2	11	13	5	8	8	4	2	8	10	1	4	3	0	2	6	11	2	1
XP_020934146;NP_001243707	XP_020934146	myotrophin isoform X1	MTPN	2	5	5	5	30.6	30.6	30.6	17.663	0	236.34	1997800000	58				NaN	NaN	NaN	3	3	2	2	2	2	2	3	3	1	3	3	2	1	3	3	3	3	3	3	2	2	2	2	2	3	3	1
NP_001230825	NP_001230825	glutaredoxin-3	GLRX3	1	10	10	10	40.7	40.7	40.7	37.108	0	178.29	1996500000	103				10	10	10	8	7	9	7	7	7	6	7	7	8	7	7	7	6	8	6	6	7	8	7	9	7	7	7	6	7	7	8
XP_003132625;CON__Q58D62	XP_003132625	fetuin-B	FETUB	2	10	10	10	40.8	40.8	40.8	41.224	0	48.977	1992400000	84				NaN	NaN	NaN	4	7	8	4	4	5	6	6	8	9	4	7	6	4	6	5	7	6	4	7	8	4	4	5	6	6	8	9
XP_003483187	XP_003483187	glycerol-3-phosphate dehydrogenase 1-like protein	GPD1L	1	11	11	11	40.7	40.7	40.7	38.224	0	59.246	1989100000	96				11	11	11	11	9	10	8	7	9	8	4	7	3	7	8	8	8	9	7	8	8	11	9	10	8	7	9	8	4	7	3
NP_999088;XP_005669617	NP_999088;XP_005669617	acylamino-acid-releasing enzyme;acylamino-acid-releasing enzyme isoform X1	APEH	2	12	12	12	22.8	22.8	22.8	81.243	0	50.034	1988500000	101				NaN	NaN	NaN	6	6	6	7	7	6	4	8	8	6	8	8	8	8	9	5	10	6	6	6	6	7	7	6	4	8	8	6
NP_001231169	NP_001231169	rho GDP-dissociation inhibitor 2	ARHGDIB	1	5	5	5	44.5	44.5	44.5	22.848	0	97.482	1975000000	73				5	5	5	2	3	3	3	4	3	4	4	3	2	4	4	4	4	4	3	3	3	2	3	3	3	4	3	4	4	3	2
XP_001928782	XP_001928782	26S protease regulatory subunit 10B	PSMC6	1	10	10	10	26.3	26.3	26.3	45.855	0	46.514	1971500000	79				10	10	10	7	6	4	6	3	5	7	5	5	4	5	5	6	4	5	6	6	3	7	6	4	6	3	5	7	5	5	4
XP_020939457;XP_020939456;XP_020939455;XP_020939454;XP_020939453;XP_020939452	XP_020939457;XP_020939456;XP_020939455;XP_020939454;XP_020939453;XP_020939452	interleukin enhancer-binding factor 3 isoform X4;interleukin enhancer-binding factor 3 isoform X4;interleukin enhancer-binding factor 3 isoform X3;interleukin enhancer-binding factor 3 isoform X2;interleukin enhancer-binding	ILF3	6	12	12	11	13.4	13.4	11.9	95.317	0	15.257	1965500000	74				NaN	NaN	NaN	8	7	5	4	3	7	7	6	6	8	9	8	8	5	11	9	8	8	8	7	5	4	3	7	7	6	6	8
XP_020941340;NP_001191322	XP_020941340;NP_001191322	sarcoplasmic/endoplasmic reticulum calcium ATPase 1 isoform X1;sarcoplasmic/endoplasmic reticulum calcium ATPase 1	ATP2A1	2	24	24	15	29.2	29.2	17.1	110.1	0	135.43	1965300000	51				NaN	NaN	NaN	3	1	1	0	1	1	1	0	24	2	2	3	1	4	4	1	1	2	3	1	1	0	1	1	1	0	24	2
XP_020918614;XP_020918613;XP_005667477;XP_020918612;XP_020918611;XP_005667476;XP_020918610;XP_020918609;XP_013834917;XP_003129970;XP_005667473;XP_020918615	XP_020918614;XP_020918613;XP_005667477;XP_020918612;XP_020918611;XP_005667476;XP_020918610;XP_020918609;XP_013834917;XP_003129970;XP_005667473;XP_020918615	hypoxia up-regulated protein 1 isoform X7;hypoxia up-regulated protein 1 isoform X6;hypoxia up-regulated protein 1 isoform X6;hypoxia up-regulated protein 1 isoform X4;hypoxia up-regulated protein 1 isoform X3;h	HYOU1	12	14	14	14	19.3	19.3	19.3	109.66	0	79.345	1965200000	140				NaN	NaN	NaN	13	9	8	8	6	9	7	8	8	10	11	12	12	12	8	4	12	10	13	9	8	8	6	9	7	8	8	10
XP_020936181;XP_003135028;XP_005658004;XP_020936588	XP_020936181;XP_003135028;XP_005658004;XP_020936588	eukaryotic translation initiation factor 2 subunit 3;eukaryotic translation initiation factor 2 subunit 3;eukaryotic translation initiation factor 2 subunit 3 isoform X2;eukaryotic translation initiation factor 2 subunit	EIF2S3	4	13	13	13	40.3	40.3	40.3	51.065	0	174.29	1964000000	113				NaN	NaN	NaN	8	8	7	6	7	6	8	6	7	7	6	9	9	8	9	6	5	5	8	8	7	6	7	6	8	6	7	7
NP_001231230	NP_001231230	importin-5	IPO5	1	12	12	12	18.1	18.1	18.1	123.64	0	38.629	1957400000	118				12	12	12	9	10	9	9	8	7	8	8	8	9	11	9	10	8	9	3	8	8	9	10	9	9	8	7	8	8	8	9
XP_020932186;XP_020932185;NP_001137595	XP_020932186;XP_020932185;NP_001137595	delta-sarcoglycan isoform X1;delta-sarcoglycan isoform X1;delta-sarcoglycan	SGCD	3	8	8	8	31.5	31.5	31.5	32.117	0	100.08	1956800000	85				NaN	NaN	NaN	4	5	3	5	6	4	6	4	4	4	7	7	7	7	4	7	5	5	4	5	3	5	6	4	6	4	4	4
XP_020951556;XP_020951557	XP_020951556;XP_020951557	splicing factor, proline- and glutamine-rich isoform X1;splicing factor, proline- and glutamine-rich isoform X2	SFPQ	2	7	7	7	13	13	13	75.502	0	30.796	1955600000	93				NaN	NaN	NaN	5	4	5	4	3	5	6	6	4	6	7	6	6	7	5	5	6	4	5	4	5	4	3	5	6	6	4	6
NP_999576	NP_999576	cytochrome c oxidase subunit 7A1, mitochondrial precursor	COX7A1	1	1	1	1	16.2	16.2	16.2	9.0144	0	4.8169	1950600000	27				1	1	1	1	1	1	1	1	1	1	1	1	1	1	1	1	1	1	1	1	1	1	1	1	1	1	1	1	1	1	1
NP_999073	NP_999073	integrin beta-2 precursor	ITGB2	1	4	4	4	6.6	6.6	6.6	84.789	0	5.6266	1949500000	13				4	4	4	0	0	0	2	0	3	0	1	0	1	0	1	1	2	2	2	2	2	0	0	0	2	0	3	0	1	0	1
XP_003353965	XP_003353965	reticulocalbin-1	RCN1	1	9	9	9	27.3	27.3	27.3	46.601	0	165.54	1948700000	64				9	9	9	4	5	2	4	1	2	3	6	4	3	6	5	5	6	5	4	5	6	4	5	2	4	1	2	3	6	4	3
XP_020931601;XP_020931600	XP_020931601;XP_020931600	UDP-glucose:glycoprotein glucosyltransferase 1 isoform X2;UDP-glucose:glycoprotein glucosyltransferase 1 isoform X1	UGGT1	2	15	15	15	13.9	13.9	13.9	176.62	0	121.94	1927200000	137				NaN	NaN	NaN	10	8	7	8	6	9	8	9	8	10	11	10	12	10	7	9	10	11	10	8	7	8	6	9	8	9	8	10
XP_020931560	XP_020931560	LOW QUALITY PROTEIN: titin	TTN	1	7	7	7	0.2	0.2	0.2	3817.7	0	6.3567	1924900000	10				7	7	7	4	2	4	2	1	3	3	2	5	3	3	3	3	2	2	3	2	1	4	2	4	2	1	3	3	2	5	3
XP_020951286	XP_020951286	SH3 domain-binding glutamic acid-rich-like protein 3	SH3BGRL3	1	3	3	3	31.2	31.2	31.2	10.454	0	33.451	1920100000	73				3	3	3	2	3	2	3	2	2	2	2	3	3	3	3	3	3	3	1	3	3	2	3	2	3	2	2	2	2	3	3
NP_001090964;XP_020941196;XP_020941197	NP_001090964;XP_020941196;XP_020941197	ribose-5-phosphate isomerase;ribose-5-phosphate isomerase isoform X1;ribose-5-phosphate isomerase isoform X2	RPIA	3	7	7	7	22.9	22.9	22.9	32.695	0	27.266	1915600000	54				NaN	NaN	NaN	4	3	4	3	4	4	2	3	3	4	3	3	4	2	4	4	4	3	4	3	4	3	4	4	2	3	3	4
NP_001123434	NP_001123434	diamine acetyltransferase 2	SAT2	1	6	6	6	34.7	34.7	34.7	19.171	0	9.3503	1914700000	34				6	6	6	2	4	1	1	1	3	4	3	4	4	5	3	4	4	3	4	3	5	2	4	1	1	1	3	4	3	4	4
XP_020944286;XP_020944285;NP_001172101	XP_020944286;XP_020944285;NP_001172101	ubiquinol-cytochrome c reductase binding protein isoform X2;ubiquinol-cytochrome c reductase binding protein isoform X1;ubiquinol-cytochrome c reductase binding protein	UQCRB	3	3	3	3	48.1	48.1	48.1	10.024	0	91.892	1914300000	51				NaN	NaN	NaN	3	3	3	2	3	3	2	2	2	2	3	2	3	3	2	1	3	2	3	3	3	2	3	3	2	2	2	2
NP_001027548;XP_020935163;XP_020935162	NP_001027548;XP_020935163;XP_020935162	hypoxanthine-guanine phosphoribosyltransferase;hypoxanthine-guanine phosphoribosyltransferase isoform X2;hypoxanthine-guanine phosphoribosyltransferase isoform X1	HPRT1	3	8	8	7	52.3	52.3	49.1	24.555	0	20.33	1911400000	77				NaN	NaN	NaN	7	6	8	7	6	7	6	6	4	5	6	6	5	5	8	4	5	6	7	6	8	7	6	7	6	6	4	5
XP_020944244;NP_001177107	XP_020944244;NP_001177107	60S ribosomal protein L30 isoform X1;60S ribosomal protein L30	RPL30	2	3	3	3	40.9	40.9	40.9	12.784	0	29.469	1909600000	77				NaN	NaN	NaN	3	3	3	2	3	2	2	3	3	3	2	3	3	3	3	2	3	3	3	3	3	2	3	2	2	3	3	3
XP_020949081;XP_020949080;NP_001230546;XP_020949083;XP_020949082	XP_020949081;XP_020949080;NP_001230546;XP_020949083;XP_020949082	mitochondrial enolase superfamily member 1 isoform X2;mitochondrial enolase superfamily member 1 isoform X1;mitochondrial enolase superfamily member 1;mitochondrial enolase superfamily member 1 isoform X4;mitochondri	ENOSF1	5	9	9	9	29.5	29.5	29.5	43.413	0	49.558	1902300000	122				NaN	NaN	NaN	6	5	6	8	6	8	8	4	7	8	6	8	8	6	7	7	8	6	6	5	6	8	6	8	8	4	7	8
NP_001233172	NP_001233172	carnitine O-palmitoyltransferase 2, mitochondrial precursor	CPT2	1	14	14	14	24.6	24.6	24.6	73.876	0	52.623	1901100000	118				14	14	14	13	12	10	6	12	10	6	9	9	6	10	10	11	9	4	6	9	6	13	12	10	6	12	10	6	9	9	6
XP_020927833;NP_999451	XP_020927833;NP_999451	lipoprotein lipase isoform X1;lipoprotein lipase precursor	LPL	2	8	8	8	22.7	22.7	22.7	49.81	0	126.25	1900900000	88				NaN	NaN	NaN	7	6	5	5	4	7	7	2	6	3	6	6	7	7	6	7	5	5	7	6	5	5	4	7	7	2	6	3
NP_001171999;XP_005670990;XP_020944478;XP_020944470;XP_020944460;XP_020944452;XP_013842274;XP_020944446;XP_020944437	NP_001171999;XP_005670990	ran-specific GTPase-activating protein;ran-specific GTPase-activating protein isoform X1	RANBP1	9	6	6	6	30.1	30.1	30.1	23.741	0	44.7	1897400000	62				NaN	NaN	NaN	3	5	5	5	4	4	6	3	5	5	5	4	4	5	4	3	5	5	3	5	5	5	4	4	6	3	5	5
NP_001177109;XP_005672920;XP_020952736;XP_013840738;XP_013840737	NP_001177109	dynein light chain roadblock-type 1	DYNLRB1	5	3	3	3	38.5	38.5	38.5	10.963	0	30.294	1896800000	49				NaN	NaN	NaN	3	3	3	3	3	3	3	3	3	3	3	3	3	3	3	3	3	3	3	3	3	3	3	3	3	3	3	3
XP_001929181;CON__Q2KIG3	XP_001929181	carboxypeptidase B2	CPB2	2	9	9	9	26.2	26.2	26.2	48.601	0	41.98	1893100000	93				NaN	NaN	NaN	5	7	6	3	3	7	4	4	5	7	5	6	4	5	8	3	7	7	5	7	6	3	3	7	4	4	5	7
XP_020932567	XP_020932567	PWWP domain-containing protein 2A isoform X2	PWWP2A	1	1	1	1	1.5	1.5	1.5	65.428	1	-2	1891500000	5	+			1	1	1	1	1	1	1	1	1	1	1	1	1	1	1	1	1	1	1	1	1	1	1	1	1	1	1	1	1	1	1
XP_005662419	XP_005662419	60S ribosomal protein L31	RPL31	1	4	4	4	40	40	40	14.463	0	5.5316	1891200000	10				4	4	4	2	4	2	2	3	1	1	2	2	1	3	1	3	1	1	3	2	1	2	4	2	2	3	1	1	2	2	1
NP_999149;XP_003359058	NP_999149;XP_003359058	small ubiquitin-related modifier 2 precursor;small ubiquitin-related modifier 3	SUMO2	2	1	1	1	12.6	12.6	12.6	10.871	0	7.6849	1886000000	23				NaN	NaN	NaN	1	1	1	1	1	1	1	1	1	1	1	1	1	1	1	1	1	1	1	1	1	1	1	1	1	1	1	1
NP_999065	NP_999065	N-acylglucosamine 2-epimerase	RENBP	1	9	9	9	28.4	28.4	28.4	46.402	0	96.834	1878000000	119				9	9	9	4	7	6	7	7	5	5	5	5	7	8	6	7	6	5	5	8	7	4	7	6	7	7	5	5	5	5	7
XP_013854830;XP_013854829	XP_013854830;XP_013854829	podocan;podocan	PODN	2	15	15	15	31	31	31	68.864	0	170.77	1873700000	94				NaN	NaN	NaN	2	1	1	1	1	1	3	7	2	10	8	11	10	8	10	8	8	12	2	1	1	1	1	1	3	7	2	10
XP_020954092;XP_020954091;XP_020954090;XP_020939041	XP_020954092;XP_020954091;XP_020954090;XP_020939041	histone H2A type 1;histone H2A type 1-C;histone H2A type 1;histone H2A type 3	LOC110261483	4	6	2	2	35.4	13.8	13.8	14.135	0	31.899	1869500000	14				NaN	NaN	NaN	3	5	3	3	4	5	4	5	3	3	4	4	4	3	4	6	3	3	0	1	0	0	1	1	1	1	0	0
XP_003124567;XP_020943711;XP_020943710;XP_020943709;XP_020943713;XP_020943708	XP_003124567;XP_020943711;XP_020943710;XP_020943709;XP_020943713;XP_020943708	rab GTPase-binding effector protein 2 isoform X5;rab GTPase-binding effector protein 2 isoform X4;rab GTPase-binding effector protein 2 isoform X3;rab GTPase-binding effector protein 2 isoform X2;rab GTPase-binding e	RABEP2	6	4	4	4	6.8	6.8	6.8	73.723	0.00040683	3.054	1868000000	7				NaN	NaN	NaN	1	2	2	1	1	1	1	1	1	1	2	1	1	2	2	3	1	1	1	2	2	1	1	1	1	1	1	1
NP_001001649	NP_001001649	cadherin-5 precursor	CDH5	1	11	11	11	15.2	15.2	15.2	87.545	0	47.724	1864100000	55				11	11	11	6	5	3	6	5	4	3	5	4	5	6	4	7	4	5	5	6	3	6	5	3	6	5	4	3	5	4	5
XP_001927816;XP_005657393	XP_001927816;XP_005657393	phosphatidylinositol transfer protein beta isoform isoform X2;phosphatidylinositol transfer protein beta isoform isoform X1	PITPNB	2	7	7	6	31.4	31.4	28	31.539	0	31.062	1863600000	77				NaN	NaN	NaN	6	6	6	6	5	3	5	5	5	6	5	6	7	5	6	4	5	6	6	6	6	6	5	3	5	5	5	6
XP_020947146;XP_020922421;XP_020922420;XP_020922419;XP_020922417	XP_020947146	probable ATP-dependent RNA helicase DDX17, partial	DDX17	5	12	12	12	19.3	19.3	19.3	80.407	0	122.55	1848800000	118				NaN	NaN	NaN	8	9	4	7	1	5	9	10	7	8	7	9	6	6	7	6	7	6	8	9	4	7	1	5	9	10	7	8
XP_005666819	XP_005666819	LOW QUALITY PROTEIN: general vesicular transport factor p115	USO1	1	18	18	18	22.9	22.9	22.9	108.99	0	70.463	1843800000	95				18	18	18	13	12	8	9	10	9	8	6	8	4	8	9	11	9	8	7	8	8	13	12	8	9	10	9	8	6	8	4
XP_005672864;NP_001231372;XP_005672865	XP_005672864;NP_001231372;XP_005672865	NSFL1 cofactor p47 isoform X1;NSFL1 cofactor p47;NSFL1 cofactor p47 isoform X2	NSFL1C	3	11	11	11	43.8	43.8	43.8	40.814	0	323.31	1842500000	79				NaN	NaN	NaN	6	9	6	7	4	6	6	6	7	5	9	6	6	8	5	7	5	6	6	9	6	7	4	6	6	6	7	5
XP_005660857;XP_003122673	XP_005660857;XP_003122673	isoaspartyl peptidase/L-asparaginase isoform X2;isoaspartyl peptidase/L-asparaginase isoform X1	ASRGL1	2	9	9	9	43.8	43.8	43.8	31.99	0	92.002	1842000000	90				NaN	NaN	NaN	8	6	6	6	5	5	7	7	6	6	7	6	6	7	4	7	5	5	8	6	6	6	5	5	7	7	6	6
NP_001138374	NP_001138374	proteasome subunit beta type-3	PSMB3	1	6	6	6	32.2	32.2	32.2	23.008	0	29.757	1835400000	68				6	6	6	3	4	4	4	4	3	4	4	4	4	3	4	3	3	4	3	4	4	3	4	4	4	4	3	4	4	4	4
XP_020937147;XP_020937146;XP_020937145;XP_020937148	XP_020937147;XP_020937146;XP_020937145;XP_020937148	target of Myb protein 1 isoform X3;target of Myb protein 1 isoform X2;target of Myb protein 1 isoform X1;target of Myb protein 1 isoform X4	TOM1	4	12	12	12	38.5	38.5	38.5	54.057	0	79.679	1833300000	137				NaN	NaN	NaN	11	10	7	10	10	8	5	6	8	7	10	11	11	11	9	5	8	8	11	10	7	10	10	8	5	6	8	7
XP_020921683;NP_001098421;XP_020921940;XP_020921939;XP_020925485	XP_020921683;NP_001098421	myosin-1 isoform X1;myosin-1	MYH1	5	92	19	6	45.3	11.3	3.8	223.2	0	257.01	1829300000	32				NaN	NaN	NaN	1	1	1	1	1	2	4	2	92	2	4	2	3	2	5	2	2	5	0	0	0	0	0	0	0	0	19	1
NP_001107743;XP_020948844	NP_001107743;XP_020948844	NAD-dependent protein deacetylase sirtuin-2;NAD-dependent protein deacetylase sirtuin-2 isoform X1	SIRT2	2	11	11	11	36.3	36.3	36.3	43.374	0	164.59	1825800000	100				NaN	NaN	NaN	10	7	9	6	7	7	5	3	6	9	8	8	10	9	5	6	7	6	10	7	9	6	7	7	5	3	6	9
XP_020940092;XP_020940091;XP_020940090;XP_005661527	XP_020940092;XP_020940091;XP_020940090;XP_005661527	clathrin light chain B isoform X4;clathrin light chain B isoform X3;clathrin light chain B isoform X2;clathrin light chain B isoform X1	CLTB	4	8	8	8	27.6	27.6	27.6	23.111	0	12.373	1820100000	55				NaN	NaN	NaN	5	4	4	5	4	4	5	3	4	4	5	4	4	5	5	4	3	5	5	4	4	5	4	4	5	3	4	4
NP_001231661	NP_001231661	carbonyl reductase 3	CBR3	1	8	7	6	34.3	28.2	23.5	30.663	0	138.25	1812300000	102				8	7	6	7	7	7	5	4	5	6	4	6	7	7	7	6	7	6	7	8	7	6	6	6	4	3	4	5	3	5	6
XP_005668988;NP_001191688	XP_005668988;NP_001191688	nucleoside diphosphate kinase A isoform X1;nucleoside diphosphate kinase A	NME1	2	6	3	3	49.3	27	27	17.109	0	6.8364	1811700000	57				NaN	NaN	NaN	6	5	5	5	4	6	4	4	4	4	4	4	4	5	3	1	5	4	3	3	3	3	2	3	2	2	2	2
XP_013850661;XP_005661787;XP_003354345;XP_003354344	XP_013850661;XP_005661787;XP_003354345;XP_003354344	transcriptional activator protein Pur-alpha;transcriptional activator protein Pur-alpha;transcriptional activator protein Pur-alpha;transcriptional activator protein Pur-alpha	PURA	4	6	6	6	37.3	37.3	37.3	34.91	0	103.56	1809500000	75				NaN	NaN	NaN	5	5	5	4	3	4	3	4	5	6	6	5	6	6	4	4	5	5	5	5	5	4	3	4	3	4	5	6
XP_003128958	XP_003128958	phosphoglucomutase-2	PGM2	1	12	12	12	22	22	22	69.643	0	27.016	1805100000	77				12	12	12	10	6	6	9	5	6	7	6	8	5	6	5	5	9	10	2	6	8	10	6	6	9	5	6	7	6	8	5
XP_020932993;XP_020932992;XP_005672893;NP_001038078	XP_020932993;XP_020932992;XP_005672893;NP_001038078	microtubule-associated protein RP/EB family member 1 isoform X1;microtubule-associated protein RP/EB family member 1 isoform X1;microtubule-associated protein RP/EB family member 1 isoform X1;microtubule-associated protein RP/	MAPRE1	4	8	8	7	34.3	34.3	34.3	29.977	0	77.257	1802800000	101				NaN	NaN	NaN	5	4	3	5	3	5	5	6	5	6	5	6	5	7	5	5	6	4	5	4	3	5	3	5	5	6	5	6
XP_020935759;XP_013849443;XP_013849442;XP_005660644;XP_020935771;XP_013849444;NP_001272905	XP_020935759;XP_013849443;XP_013849442;XP_005660644;XP_020935771;XP_013849444;NP_001272905	nucleosome assembly protein 1-like 4 isoform X2;nucleosome assembly protein 1-like 4 isoform X2;nucleosome assembly protein 1-like 4 isoform X1;nucleosome assembly protein 1-like 4 isoform X1;nucleosome assembly prot	NAP1L4	7	9	7	7	31.2	28.3	28.3	42.602	0	73.126	1794600000	73				NaN	NaN	NaN	7	5	6	5	7	6	7	3	6	5	6	7	7	7	5	8	5	5	6	4	5	4	6	5	6	2	5	4
NP_001138398;XP_020921914	NP_001138398;XP_020921914	proteasome subunit beta type-6;proteasome subunit beta type-6 isoform X1	PSMB6	2	4	4	4	17	17	17	25.692	0	5.2668	1793200000	19				NaN	NaN	NaN	3	3	4	3	4	3	2	4	3	3	3	3	3	3	3	2	3	3	3	3	4	3	4	3	2	4	3	3
XP_020931451;XP_020931450;XP_020931449;XP_020931448;XP_020931447;XP_020931445;XP_020931444;XP_020931443;XP_020931446;XP_020931442;XP_020931441	XP_020931451;XP_020931450;XP_020931449;XP_020931448;XP_020931447;XP_020931445;XP_020931444;XP_020931443;XP_020931446;XP_020931442;XP_020931441	Werner syndrome ATP-dependent helicase isoform X9;Werner syndrome ATP-dependent helicase isoform X8;Werner syndrome ATP-dependent helicase isoform X7;Werner syndrome ATP-dependent helicase isoform X6;Werner syndrome ATP-dependen	WRN	11	3	3	3	3	3	3	134.81	0.00557	2.1234	1793000000	6				NaN	NaN	NaN	2	2	2	2	2	2	2	2	2	2	3	2	2	2	2	0	2	1	2	2	2	2	2	2	2	2	2	2
NP_001001632;XP_005663430;XP_005663427;XP_020944392;XP_005663431;XP_020944391;XP_020944393;XP_013852498;XP_005663433	NP_001001632;XP_005663430;XP_005663427;XP_020944392;XP_005663431;XP_020944391	tropomyosin alpha-3 chain;tropomyosin alpha-3 chain isoform X18;tropomyosin alpha-3 chain isoform X15;tropomyosin alpha-3 chain isoform X11;tropomyosin alpha-3 chain isoform X17;tropomyosin alpha-3 chain isoform X10	TPM3	9	25	1	0	60.9	4	0	29.032	0.0026697	2.3529	1790900000	22				NaN	NaN	NaN	20	18	15	19	17	17	18	22	18	18	20	22	20	18	21	23	17	18	1	1	1	1	1	1	1	1	1	1
XP_003127050	XP_003127050	cytochrome b-c1 complex subunit Rieske, mitochondrial	LOC100522678	1	8	8	8	37.6	37.6	37.6	29.453	0	160.84	1786600000	87				8	8	8	4	6	5	5	5	4	4	3	3	2	6	4	3	3	3	3	3	2	4	6	5	5	5	4	4	3	3	2
XP_020941741;XP_020941610;XP_020941553;XP_020941349;XP_020941322;XP_020941230;XP_020941182;XP_020941164;NP_001245232;XP_020941796;XP_020941679;XP_020941463;XP_020941410;XP_020941288;XP_020941511	XP_020941741;XP_020941610;XP_020941553;XP_020941349;XP_020941322;XP_020941230;XP_020941182;XP_020941164;NP_001245232;XP_020941796;XP_020941679;XP_020941463;XP_020941410;XP_020941288;XP_020941511	kinectin isoform X13;kinectin isoform X11;kinectin isoform X10;kinectin isoform X6;kinectin isoform X5;kinectin isoform X3;kinectin isoform X2;kinectin isoform X1;kinectin;kinectin iso	KTN1	15	19	19	19	21.8	21.8	21.8	145.01	0	86.009	1785500000	140				NaN	NaN	NaN	14	8	8	8	5	9	10	8	10	8	9	10	10	8	12	13	9	13	14	8	8	8	5	9	10	8	10	8
XP_005661704;XP_013850577;XP_005661703;XP_020941100;XP_013850576;XP_013850575;XP_020941101	XP_005661704;XP_013850577;XP_005661703;XP_020941100;XP_013850576;XP_013850575;XP_020941101	septin-8 isoform X7;septin-8 isoform X5;septin-8 isoform X4;septin-8 isoform X3;septin-8 isoform X2;septin-8 isoform X1;septin-8 isoform X6	SEPTIN8	7	14	12	12	41.7	35.4	35.4	49.827	0	55.796	1783000000	96				NaN	NaN	NaN	7	10	6	5	5	8	8	9	9	8	8	8	6	9	10	7	8	10	6	9	5	5	4	8	7	8	8	7
NP_001116459	NP_001116459	hexokinase-2	HK2	1	19	17	17	24.4	23.4	23.4	102.37	0	50.082	1779600000	124				19	17	17	14	11	11	10	12	13	10	0	10	3	9	11	13	7	5	3	5	2	13	10	10	9	11	12	9	0	9	2
XP_013852265;XP_005663204;NP_001038021	XP_013852265;XP_005663204;NP_001038021	microsomal glutathione S-transferase 3 isoform X1;microsomal glutathione S-transferase 3 isoform X1;microsomal glutathione S-transferase 3	MGST3	3	3	3	3	18.5	18.5	18.5	16.686	0	18.579	1778300000	55				NaN	NaN	NaN	3	3	3	2	2	2	3	2	3	1	2	2	2	3	3	2	3	3	3	3	3	2	2	2	3	2	3	1
XP_020957889;XP_020957888;XP_020957887;XP_005667741;XP_005667740;XP_020957885;XP_020957879;XP_013835239;XP_020957883;XP_020957890;XP_020957880;NP_999348;XP_020957881;XP_013835237;XP_020957884;XP_020957882;XP_020957877;XP_005667739;XP_020957886;XP_020957878;XP_020957892;XP_020924480;XP_020924479;XP_020924478;XP_020924477	XP_020957889;XP_020957888;XP_020957887;XP_005667741;XP_005667740;XP_020957885;XP_020957879;XP_013835239;XP_020957883;XP_020957890;XP_020957880;NP_999348;XP_020957881;XP_013835237;XP_020957884;XP_020957882;XP_020957877;XP_005667739;XP_020957886;XP_020957878;XP_020957892	voltage-dependent calcium channel subunit alpha-2/delta-1 isoform X18;voltage-dependent calcium channel subunit alpha-2/delta-1 isoform X17;voltage-dependent calcium channel subunit alpha-2/delta-1 isoform X16;voltage-de	CACNA2D1	25	22	22	22	26.4	26.4	26.4	118.29	0	92.439	1765200000	115				NaN	NaN	NaN	11	8	6	6	5	6	5	7	8	7	11	11	15	13	12	12	7	9	11	8	6	6	5	6	5	7	8	7
XP_020934411;NP_001231390;XP_020934462	XP_020934411;NP_001231390;XP_020934462	glia maturation factor beta isoform X1;glia maturation factor beta;glia maturation factor beta isoform X2	GMFB	3	5	5	4	43.4	43.4	37.1	16.814	0	109.5	1764800000	59				NaN	NaN	NaN	4	4	3	4	4	4	3	3	4	2	4	4	4	4	4	5	3	4	4	4	3	4	4	4	3	3	4	2
XP_020943699;XP_020943698	XP_020943699;XP_020943698	eukaryotic translation initiation factor 3 subunit C;eukaryotic translation initiation factor 3 subunit C	LOC110260088	2	10	10	10	11	11	11	105.62	0	36.37	1757200000	103				NaN	NaN	NaN	8	7	6	5	3	4	7	7	7	5	7	8	8	6	8	7	5	7	8	7	6	5	3	4	7	7	7	5
NP_001230999;XP_005664771	NP_001230999;XP_005664771	40S ribosomal protein S11;40S ribosomal protein S11 isoform X1	RPS11	2	8	8	8	46.2	46.2	46.2	18.431	0	11.474	1757100000	45				NaN	NaN	NaN	5	3	4	1	4	4	1	2	5	3	2	5	4	3	7	1	6	6	5	3	4	1	4	4	1	2	5	3
NP_001090937;XP_013835180	NP_001090937;XP_013835180	cytochrome c oxidase subunit NDUFA4;cytochrome c oxidase subunit NDUFA4 isoform X1	NDUFA4	2	3	3	3	28	28	28	9.3107	0	7.0029	1754400000	22				NaN	NaN	NaN	2	2	1	2	1	1	1	2	1	2	2	2	2	2	2	3	2	2	2	2	1	2	1	1	1	2	1	2
XP_005670809;XP_001929380	XP_005670809;XP_001929380	coronin-1C;coronin-1C	CORO1C	2	9	9	9	23.2	23.2	23.2	53.234	0	25.343	1751900000	84				NaN	NaN	NaN	8	6	7	5	5	4	6	7	6	6	7	7	5	8	7	5	7	8	8	6	7	5	5	4	6	7	6	6
XP_020924841	XP_020924841	26S proteasome non-ATPase regulatory subunit 6	PSMD6	1	12	12	12	25.3	25.3	25.3	52.205	0	52.25	1751500000	110				12	12	12	10	7	6	6	7	5	7	6	7	7	8	5	9	9	6	4	5	8	10	7	6	6	7	5	7	6	7	7
NP_001230453	NP_001230453	elongation factor 1-beta	EEF1B2	1	3	3	3	26.7	26.7	26.7	24.804	0	127.84	1743700000	55				3	3	3	3	3	3	3	3	3	3	3	3	3	3	3	3	3	3	3	3	3	3	3	3	3	3	3	3	3	3	3
XP_005663276	XP_005663276	spectrin alpha chain, erythrocytic 1	SPTA1	1	33	33	33	18.9	18.9	18.9	280.02	0	59.699	1742600000	122				33	33	33	6	8	19	7	24	6	12	28	12	10	13	10	2	5	2	3	6	3	6	8	19	7	24	6	12	28	12	10
XP_020938149;XP_020938148;XP_020937154	XP_020938149;XP_020938148;XP_020937154	protein S100-B;protein S100-B;protein S100-B-like	S100B	3	2	2	2	40.2	40.2	40.2	10.627	0	16.691	1736800000	44				NaN	NaN	NaN	2	1	2	2	2	2	1	1	1	2	2	2	1	2	1	2	2	2	2	1	2	2	2	2	1	1	1	2
XP_020931469;XP_020931470;NP_999531;XP_020943680	XP_020931469;XP_020931470;NP_999531	serine/threonine-protein phosphatase 2A catalytic subunit beta isoform isoform X1;serine/threonine-protein phosphatase 2A catalytic subunit beta isoform isoform X2;serine/threonine-protein phosphatase 2A catalytic subunit alpha isoform	PPP2CB	4	7	7	7	27.8	27.8	27.8	35.575	0	64.496	1736400000	82				NaN	NaN	NaN	4	6	4	5	3	5	4	4	5	4	4	5	5	6	3	4	4	4	4	6	4	5	3	5	4	4	5	4
XP_020932305	XP_020932305	LOW QUALITY PROTEIN: dynein heavy chain 5, axonemal	DNAH5	1	4	4	4	1	1	1	530.63	0.0011909	2.7526	1733300000	14				4	4	4	2	2	2	3	3	3	3	2	2	1	1	2	3	2	2	3	3	2	2	2	2	3	3	3	3	2	2	1
XP_020937162	XP_020937162	protein AHNAK2	AHNAK2	1	7	7	7	27.6	27.6	27.6	393.14	0	42.704	1727300000	50				7	7	7	3	3	4	4	1	3	4	3	3	3	3	5	4	5	4	1	4	5	3	3	4	4	1	3	4	3	3	3
XP_020923425;XP_020923426	XP_020923425;XP_020923426	mitochondrial 2-oxoglutarate/malate carrier protein isoform X1;mitochondrial 2-oxoglutarate/malate carrier protein isoform X2	SLC25A11	2	9	9	9	33.4	33.4	33.4	34.106	0	161.61	1720900000	83				NaN	NaN	NaN	8	8	7	6	8	8	8	6	8	6	6	8	6	7	4	2	8	6	8	8	7	6	8	8	8	6	8	6
XP_020930478;XP_020930479;XP_020951555	XP_020930478;XP_020930479;XP_020951555	phenylalanine--tRNA ligase beta subunit isoform X1;phenylalanine--tRNA ligase beta subunit isoform X2;LOW QUALITY PROTEIN: phenylalanine--tRNA ligase beta subunit-like	FARSB	3	15	15	15	28	28	28	66.321	0	27.808	1719300000	100				NaN	NaN	NaN	9	8	7	8	4	5	8	4	7	7	9	9	8	7	8	8	9	11	9	8	7	8	4	5	8	4	7	7
NP_001231322	NP_001231322	ribosome maturation protein SBDS	SBDS	1	12	12	12	54.4	54.4	54.4	28.745	0	56.683	1718800000	114				12	12	12	10	8	6	6	5	6	5	6	6	9	8	9	9	7	8	8	8	7	10	8	6	6	5	6	5	6	6	9
REV__XP_020954897	REV__XP_020954897	RING finger protein 212B	RNF212B	1	1	1	1	0	0	0	33.551	0.0083485	1.9521	1714300000	15		+		1	1	1	1	1	1	0	1	1	1	1	1	1	1	1	0	1	1	1	1	0	1	1	1	0	1	1	1	1	1	1
XP_020926968	XP_020926968	mitochondrial import receptor subunit TOM70	TOMM70	1	9	9	9	24.6	24.6	24.6	67.517	0	33.984	1701400000	62				9	9	9	8	8	7	3	6	8	5	3	6	3	6	6	7	7	4	4	5	4	8	8	7	3	6	8	5	3	6	3
XP_020938962;XP_020938964;XP_020938961;XP_020938960;XP_020938963;XP_013849179	XP_020938962;XP_020938964;XP_020938961;XP_020938960	ras-related protein R-Ras2 isoform X3;ras-related protein R-Ras2 isoform X5;ras-related protein R-Ras2 isoform X2;ras-related protein R-Ras2 isoform X1	RRAS2	6	10	8	8	46.1	32.8	32.8	23.399	0	206.44	1698700000	55				NaN	NaN	NaN	7	9	6	7	5	4	7	3	5	7	6	7	7	8	5	5	5	8	5	7	4	5	4	3	5	1	3	5
NP_999583;XP_003129255	NP_999583	ADP/ATP translocase 3	SLC25A6	2	10	3	3	37.2	9.7	9.7	32.91	0	5.439	1697200000	36				NaN	NaN	NaN	9	8	10	9	9	9	9	10	9	6	8	9	9	9	7	5	8	9	3	2	3	2	2	3	3	3	3	2
XP_020927108;XP_020927107;XP_020927106;XP_020927104;XP_020927103;XP_020927102	XP_020927108;XP_020927107;XP_020927106;XP_020927104;XP_020927103;XP_020927102	ATP synthase-coupling factor 6, mitochondrial;ATP synthase-coupling factor 6, mitochondrial;ATP synthase-coupling factor 6, mitochondrial;ATP synthase-coupling factor 6, mitochondrial;ATP synthase-coupling factor 6,	ATP5PF	6	4	4	4	22.2	22.2	22.2	12.445	0	294.27	1696200000	49				NaN	NaN	NaN	4	4	4	3	4	4	2	2	2	2	3	2	2	1	1	2	2	2	4	4	4	3	4	4	2	2	2	2
XP_003132922	XP_003132922	26S proteasome non-ATPase regulatory subunit 9	PSMD9	1	5	5	5	33.6	33.6	33.6	24.416	0	20.543	1686100000	98				5	5	5	5	5	5	5	4	4	5	5	5	5	5	5	5	5	5	5	5	5	5	5	5	5	4	4	5	5	5	5
XP_020931266	XP_020931266	LOW QUALITY PROTEIN: cytoplasmic FMR1-interacting protein 1	CYFIP1	1	19	19	11	16.7	16.7	9.9	144.22	0	27.449	1685400000	133				19	19	11	12	8	10	5	8	9	5	8	8	8	9	12	12	11	12	7	10	10	12	8	10	5	8	9	5	8	8	8
XP_020928146	XP_020928146	acetoacetyl-CoA synthetase	AACS	1	8	8	8	12.1	12.1	12.1	75.075	0	14.666	1674200000	53				8	8	8	6	7	7	2	6	7	6	0	4	2	7	4	6	4	3	1	2	3	6	7	7	2	6	7	6	0	4	2
REV__XP_005673100;REV__NP_001116630	REV__XP_005673100;REV__NP_001116630	phosphoenolpyruvate carboxykinase, cytosolic isoform X1;phosphoenolpyruvate carboxykinase, cytosolic	PCK1	2	1	1	1	0	0	0	68.883	0.0034091	2.2871	1671700000	17		+		NaN	NaN	NaN	1	1	1	1	1	1	1	1	1	1	1	1	1	1	1	1	0	0	1	1	1	1	1	1	1	1	1	1
XP_020917907;XP_013834519;XP_005664066;XP_003126448	XP_020917907;XP_013834519	importin-7 isoform X2;importin-7 isoform X1	IPO7	4	8	8	8	11	11	11	112.52	0	22.256	1669900000	93				NaN	NaN	NaN	8	7	7	6	7	7	6	6	7	6	6	7	6	5	7	4	7	6	8	7	7	6	7	7	6	6	7	6
NP_001231189	NP_001231189	arginine--tRNA ligase, cytoplasmic	RARS1	1	17	17	17	28.9	28.9	28.9	75.345	0	74.556	1667000000	153				17	17	17	11	9	10	8	9	9	10	5	9	10	9	10	13	8	10	8	7	11	11	9	10	8	9	9	10	5	9	10
REV__XP_020941547;REV__XP_020941546;REV__XP_020941545;REV__NP_999614	REV__XP_020941547;REV__XP_020941546;REV__XP_020941545;REV__NP_999614	lutropin-choriogonadotropic hormone receptor isoform X3;lutropin-choriogonadotropic hormone receptor isoform X2;lutropin-choriogonadotropic hormone receptor isoform X1;lutropin-choriogonadotropic hormone receptor precursor	LHCGR	4	1	1	1	0	0	0	36.148	0.0097018	1.8731	1667000000	14		+		NaN	NaN	NaN	1	1	1	1	1	1	1	1	1	1	1	1	1	1	1	0	1	1	1	1	1	1	1	1	1	1	1	1
XP_020943143;XP_020943147;XP_020943146;XP_020943145;XP_013851564;XP_020943144	XP_020943143;XP_020943147;XP_020943146;XP_020943145;XP_013851564;XP_020943144	exportin-1 isoform X1;exportin-1 isoform X3;exportin-1 isoform X3;exportin-1 isoform X3;exportin-1 isoform X3;exportin-1 isoform X2	XPO1	6	9	9	9	11.9	11.9	11.9	123.11	0	40.484	1666400000	89				NaN	NaN	NaN	8	5	6	5	4	4	6	6	6	6	6	6	7	6	7	4	7	7	8	5	6	5	4	4	6	6	6	6
NP_001090947;XP_020923829;XP_003480329	NP_001090947;XP_020923829	60S ribosomal protein L14;60S ribosomal protein L14 isoform X1	RPL14	3	3	3	3	16	16	16	23.33	0	34.088	1663100000	48				NaN	NaN	NaN	3	1	2	1	2	2	1	2	2	2	2	2	2	2	3	1	2	3	3	1	2	1	2	2	1	2	2	2
NP_001153085	NP_001153085	NAD(P)H dehydrogenase 1	NQO1	1	6	6	6	21.5	21.5	21.5	30.954	0	11.501	1656900000	44				6	6	6	5	6	6	2	5	2	2	2	5	3	2	3	2	3	0	2	2	3	5	6	6	2	5	2	2	2	5	3
XP_020947081;XP_020947080;XP_020947079;XP_020947083;XP_020947082	XP_020947081;XP_020947080;XP_020947079;XP_020947083;XP_020947082	protein kinase C and casein kinase substrate in neurons protein 2 isoform X1;protein kinase C and casein kinase substrate in neurons protein 2 isoform X1;protein kinase C and casein kinase substrate in neurons protein 2 isoform X1 GN=	PACSIN2	5	12	12	12	33.7	33.7	33.7	55.602	0	34.18	1656300000	85				NaN	NaN	NaN	8	7	7	5	6	7	7	6	9	4	6	6	8	7	6	7	5	4	8	7	7	5	6	7	7	6	9	4
XP_020925519;XP_013842734;XP_013842725;NP_001230422	XP_020925519	guanine nucleotide-binding protein subunit beta-4	GNB4	4	9	4	4	39.4	25.3	25.3	37.567	0	36.69	1654200000	41				NaN	NaN	NaN	9	8	9	7	8	8	7	8	8	9	8	9	8	8	9	8	8	9	4	3	4	2	3	3	2	3	3	4
XP_003124794	XP_003124794	elongin-B	ELOB	1	8	8	8	30.6	30.6	30.6	22.042	0	26.136	1646400000	54				8	8	8	4	4	5	5	5	3	7	3	4	2	4	4	3	4	3	3	4	3	4	4	5	5	5	3	7	3	4	2
NP_001001638	NP_001001638	60S ribosomal protein L11	RPL11	1	3	3	3	19.1	19.1	19.1	20.212	0	79.821	1641800000	27				3	3	3	2	2	1	2	1	2	2	2	2	2	2	1	2	1	3	2	2	2	2	2	1	2	1	2	2	2	2	2
NP_001172092	NP_001172092	enhancer of rudimentary homolog	ERH	1	3	3	3	26	26	26	12.259	0	135.95	1639800000	20				3	3	3	2	2	2	2	1	1	2	2	2	2	2	2	2	2	2	2	2	2	2	2	2	2	1	1	2	2	2	2
XP_020942217	XP_020942217	nodal modulator 1	LOC100626015	1	12	12	12	15.8	15.8	15.8	133.79	0	30.101	1636800000	83				12	12	12	8	8	6	9	5	8	7	3	6	4	5	4	4	4	4	5	7	8	8	8	6	9	5	8	7	3	6	4
XP_020925989;XP_020925988	XP_020925989;XP_020925988	rho GTPase-activating protein 31 isoform X2;rho GTPase-activating protein 31 isoform X1	ARHGAP31	2	2	2	2	1.4	1.4	1.4	158.68	0.0011981	2.7854	1632100000	28				NaN	NaN	NaN	0	1	1	1	1	1	1	1	1	1	1	1	1	1	1	2	1	1	0	1	1	1	1	1	1	1	1	1
XP_020934877;XP_020934878;XP_013841295	XP_020934877;XP_020934878;XP_013841295	ras-related protein Ral-A isoform X1;ras-related protein Ral-A isoform X1;ras-related protein Ral-A isoform X2	RALA	3	6	6	3	39.8	39.8	21.4	23.521	0	64.138	1631000000	54				NaN	NaN	NaN	3	4	3	3	2	3	3	3	4	3	4	3	3	2	2	5	2	3	3	4	3	3	2	3	3	3	4	3
CON__P13647;XP_003126221;XP_020947348;XP_020947347	CON__P13647;XP_003126221	keratin, type II cytoskeletal 5	KRT5	4	25	13	5	37.1	21.9	9.3	62.378	0	109.7	1625600000	53			+	NaN	NaN	NaN	9	13	10	6	12	25	10	14	9	13	6	14	7	10	4	9	4	4	2	5	1	1	3	13	2	4	2	5
CON__P62894;NP_001123442;XP_013841086	CON__P62894;NP_001123442	cytochrome c	CYCS	3	5	5	5	36.2	36.2	36.2	11.703	0	12.125	1624600000	64			+	NaN	NaN	NaN	4	4	4	3	3	3	3	3	3	4	3	3	3	3	3	4	4	2	4	4	4	3	3	3	3	3	3	4
XP_020925546;XP_020925548;XP_020925547	XP_020925546;XP_020925548;XP_020925547	methylcrotonoyl-CoA carboxylase subunit alpha, mitochondrial isoform X1;methylcrotonoyl-CoA carboxylase subunit alpha, mitochondrial isoform X3;methylcrotonoyl-CoA carboxylase subunit alpha, mitochondrial isoform X2	MCCC1	3	8	8	8	16.1	16.1	16.1	79.795	0	113.56	1622200000	102				NaN	NaN	NaN	7	6	7	7	6	7	7	5	6	5	6	6	7	6	4	2	7	4	7	6	7	7	6	7	7	5	6	5
XP_005660946;XP_020938676;XP_020938672;XP_013849763;XP_005660947;XP_020938673;XP_020938674;XP_020938675;XP_005660948;XP_005660949;XP_020938678;XP_005660950;XP_020938679;XP_020938680;XP_020938681;XP_020938683;XP_005660952;XP_020938682;XP_020938684	XP_005660946;XP_020938676;XP_020938672;XP_013849763;XP_005660947;XP_020938673;XP_020938674;XP_020938675;XP_005660948;XP_005660949;XP_020938678;XP_005660950;XP_020938679;XP_020938680;XP_020938681;XP_020938683;XP_005660952;XP_020938682;XP_020938684	catenin delta-1 isoform X1;catenin delta-1 isoform X6;catenin delta-1 isoform X1;catenin delta-1 isoform X1;catenin delta-1 isoform X2;catenin delta-1 isoform X3;catenin delta-1 isoform X4	CTNND1	19	16	16	16	21.7	21.7	21.7	108.13	0	95.296	1622100000	123				NaN	NaN	NaN	10	8	8	5	8	7	4	6	8	6	11	9	9	8	10	11	9	8	10	8	8	5	8	7	4	6	8	6
NP_001131108;XP_020921698	NP_001131108;XP_020921698	adapter molecule crk;adapter molecule crk isoform X2	CRK	2	8	8	1	31.9	31.9	3.9	33.835	0	64.503	1611200000	64				NaN	NaN	NaN	5	6	5	4	4	4	5	5	6	3	7	5	7	7	6	6	7	6	5	6	5	4	4	4	5	5	6	3
NP_001230725	NP_001230725	NADH dehydrogenase iron-sulfur protein 3, mitochondrial	NDUFS3	1	8	8	8	41.3	41.3	41.3	30.115	0	39.741	1603000000	109				8	8	8	7	7	7	8	8	6	8	5	8	6	7	5	6	6	6	5	4	5	7	7	7	8	8	6	8	5	8	6
XP_020932468;XP_020932456;XP_020932448;XP_020932449;XP_020932450;XP_020932451;XP_020932452;XP_020932453;XP_020932454;XP_020932455;XP_020932457;XP_020932458;XP_013840275;XP_020932459;XP_020932460;XP_020932461;XP_020932462;XP_020932464;XP_020932463;XP_020932465;XP_020932466;XP_020932467;XP_020932447	XP_020932468;XP_020932456;XP_020932448;XP_020932449;XP_020932450;XP_020932451;XP_020932452;XP_020932453;XP_020932454;XP_020932455;XP_020932457;XP_020932458;XP_013840275;XP_020932459;XP_020932460;XP_020932461;XP_020932462;XP_020932464;XP_020932463;XP_020932465;XP_020932466;XP_020932467;XP_020932447	erbin isoform X21;erbin isoform X8;erbin isoform X1;erbin isoform X2;erbin isoform X3;erbin isoform X3;erbin isoform X4;erbin isoform X5;erbin isoform X6;erbin isoform X7	ERBIN	23	2	2	2	1.8	1.8	1.8	145.85	0.0015414	2.4714	1601000000	24				NaN	NaN	NaN	1	2	2	2	2	1	2	2	1	1	1	1	1	1	2	1	2	1	1	2	2	2	2	1	2	2	1	1
XP_005660979;XP_003122857	XP_005660979;XP_003122857	26S protease regulatory subunit 6A isoform X2;26S protease regulatory subunit 6A isoform X1	PSMC3	2	8	8	8	19.8	19.8	19.8	45.236	0	59.153	1599900000	67				NaN	NaN	NaN	5	5	4	4	3	5	4	4	6	6	7	7	4	6	5	6	5	5	5	5	4	4	3	5	4	4	6	6
XP_003358655;XP_005654087	XP_003358655;XP_005654087	profilin-2 isoform X2;profilin-2 isoform X1	PFN2	2	3	3	3	27.1	27.1	27.1	15.074	0	17.748	1597900000	41				NaN	NaN	NaN	3	3	3	3	3	3	3	3	2	3	3	3	3	2	3	2	3	3	3	3	3	3	3	3	3	3	2	3
XP_005663294;NP_001230397	XP_005663294;NP_001230397	CD5 antigen-like isoform X1;CD5 antigen-like precursor	CD5L	2	4	4	4	12.6	12.6	12.6	48.906	0	22.585	1597600000	39				NaN	NaN	NaN	3	3	3	3	3	3	3	3	3	3	3	2	2	2	2	2	3	1	3	3	3	3	3	3	3	3	3	3
XP_005653913	XP_005653913	LOW QUALITY PROTEIN: septin-9	SEPTIN9	1	11	11	11	24.2	24.2	24.2	64.33	0	83.193	1588400000	74				11	11	11	8	3	4	5	3	5	5	5	5	6	6	6	7	6	6	8	9	5	8	3	4	5	3	5	5	5	5	6
NP_001157492;XP_005670497;XP_013838117;XP_020927754;XP_020927755;XP_013838118;XP_020936487;XP_020936493;XP_020936502;XP_020936504;XP_020936508;XP_020936515;XP_020936521;XP_020936519;XP_020936529;XP_020936530;XP_020956628;NP_999190;XP_020956629;XP_020956631;XP_020956632;XP_020936535	NP_001157492;XP_005670497;XP_013838117	serine/threonine-protein phosphatase 2A 55 kDa regulatory subunit B alpha isoform;serine/threonine-protein phosphatase 2A 55 kDa regulatory subunit B alpha isoform isoform X1;serine/threonine-protein phosphatase 2A 55 kDa regulatory s	PPP2R2A	22	9	9	9	30.6	30.6	30.6	51.691	0	102.45	1585600000	109				NaN	NaN	NaN	9	8	6	7	7	7	6	6	8	6	7	7	7	5	6	6	7	7	9	8	6	7	7	7	6	6	8	6
XP_005667487;XP_003129983;XP_005667486;XP_005667488	XP_005667487;XP_003129983;XP_005667486;XP_005667488	cell surface glycoprotein MUC18 isoform X4;cell surface glycoprotein MUC18 isoform X3;cell surface glycoprotein MUC18 isoform X2;cell surface glycoprotein MUC18 isoform X1	MCAM	4	7	7	7	16.4	16.4	16.4	65.972	0	70.093	1584400000	65				NaN	NaN	NaN	5	3	3	3	2	2	4	4	3	4	6	6	4	6	6	7	5	6	5	3	3	3	2	2	4	4	3	4
XP_001928729	XP_001928729	malectin	MLEC	1	5	5	5	25.6	25.6	25.6	32.2	0	85.662	1583700000	85				5	5	5	5	5	5	5	5	5	5	4	5	5	3	5	5	3	5	5	3	5	5	5	5	5	5	5	5	4	5	5
XP_001928957;XP_005660567;XP_020925552;XP_005660568;XP_005660566;XP_020925545;XP_020925523;XP_005660569;XP_020925563;XP_005660565;XP_005660563;XP_020925522	XP_001928957;XP_005660567;XP_020925552;XP_005660568;XP_005660566;XP_020925545;XP_020925523;XP_005660569;XP_020925563;XP_005660565;XP_005660563;XP_020925522	endophilin-B2 isoform X11;endophilin-B2 isoform X9;endophilin-B2 isoform X6;endophilin-B2 isoform X10;endophilin-B2 isoform X7;endophilin-B2 isoform X5;endophilin-B2 isoform X2;en	SH3GLB2	12	13	13	13	35.9	35.9	35.9	43.996	0	141.48	1580600000	92				NaN	NaN	NaN	8	5	7	6	7	5	5	4	5	8	8	9	6	9	4	10	6	7	8	5	7	6	7	5	5	4	5	8
XP_020923404	XP_020923404	complement component 1 Q subcomponent-binding protein, mitochondrial	C1QBP	1	3	3	3	21.7	21.7	21.7	31.015	0	67.861	1579600000	92				3	3	3	3	3	2	3	3	3	3	3	3	3	3	2	3	3	3	2	3	3	3	3	2	3	3	3	3	3	3	3
XP_020921899;XP_020921898;XP_020921901;XP_020921900;NP_999333	XP_020921899;XP_020921898;XP_020921901;XP_020921900;NP_999333	signal transducer and activator of transcription 5B isoform X1;signal transducer and activator of transcription 5B isoform X1;signal transducer and activator of transcription 5B isoform X2;signal transducer and activator of tr	STAT5B	5	13	13	2	17.4	17.4	3.4	89.949	0	26.337	1575900000	94				NaN	NaN	NaN	11	11	8	10	6	10	7	5	9	3	9	9	9	9	9	5	8	10	11	11	8	10	6	10	7	5	9	3
XP_005671984;NP_001121924	XP_005671984;NP_001121924	cytochrome b reductase 1 isoform X1;cytochrome b reductase 1	CYBRD1	2	2	2	2	8.8	8.8	8.8	27.225	0	83.839	1570700000	37				NaN	NaN	NaN	1	2	2	2	2	2	2	2	2	2	2	2	2	2	2	1	2	2	1	2	2	2	2	2	2	2	2	2
XP_003124081;XP_020940550;XP_013850697;XP_013850696;XP_003124096	XP_003124081;XP_020940550	histidine--tRNA ligase, cytoplasmic isoform X2;histidine--tRNA ligase, cytoplasmic isoform X1	HARS1	5	15	15	15	35.2	35.2	35.2	57.303	0	39.164	1564500000	114				NaN	NaN	NaN	12	10	10	8	6	10	11	8	9	6	10	11	8	11	8	7	8	7	12	10	10	8	6	10	11	8	9	6
XP_001928988	XP_001928988	ribonuclease UK114	RIDA	1	7	7	7	68.6	68.6	68.6	14.369	0	30.088	1563600000	53				7	7	7	6	5	6	5	4	5	3	4	4	5	6	5	6	6	5	0	6	5	6	5	6	5	4	5	3	4	4	5
XP_003128784;NP_001090949	XP_003128784;NP_001090949	40S ribosomal protein S21;40S ribosomal protein S21	RPS21	2	2	2	2	22.9	22.9	22.9	9.1113	0.0011687	2.5886	1561900000	10				NaN	NaN	NaN	1	1	1	1	1	1	0	1	1	1	2	2	2	2	1	1	2	2	1	1	1	1	1	1	0	1	1	1
NP_001177126	NP_001177126	NADH dehydrogenase 1 alpha subcomplex subunit 8	NDUFA8	1	7	7	7	44.8	44.8	44.8	20.03	0	21.258	1556800000	99				7	7	7	4	5	5	4	5	5	6	5	6	3	3	5	6	5	5	3	5	4	4	5	5	4	5	5	6	5	6	3
XP_020920192	XP_020920192	ADP-ribosylation factor-like protein 8A	ARL8A	1	7	7	2	44.6	44.6	12.4	21.416	0	33.491	1552100000	83				7	7	2	5	3	4	5	3	4	2	2	4	4	5	5	5	4	2	4	4	2	5	3	4	5	3	4	2	2	4	4
XP_020929222;XP_013845818;XP_013845816;XP_020929221;XP_013845815	XP_020929222;XP_013845818;XP_013845816;XP_020929221;XP_013845815	tyrosine-protein phosphatase non-receptor type 11 isoform X4;tyrosine-protein phosphatase non-receptor type 11 isoform X3;tyrosine-protein phosphatase non-receptor type 11 isoform X2;tyrosine-protein phosphatase non-receptor t	PTPN11	5	9	9	9	16.2	16.2	16.2	67.855	0	22.339	1550500000	76				NaN	NaN	NaN	6	2	4	5	3	4	3	2	4	5	7	8	7	7	4	4	6	4	6	2	4	5	3	4	3	2	4	5
XP_005657776;XP_003134640	XP_005657776;XP_003134640	zyxin;zyxin	ZYX	2	12	12	12	33.1	33.1	33.1	61.137	0	93.333	1543900000	76				NaN	NaN	NaN	8	3	2	3	2	2	4	9	2	7	7	8	4	4	7	3	6	4	8	3	2	3	2	2	4	9	2	7
XP_020944311;XP_020944310;NP_001188310;XP_020934490;XP_020934489;XP_013846266;XP_020934488;XP_020934487;XP_020934486;XP_013846264;XP_005657816;XP_005657815;XP_003134727	XP_020944311;XP_020944310;NP_001188310;XP_020934490;XP_020934489;XP_013846266;XP_020934488;XP_020934487;XP_020934486;XP_013846264;XP_005657816;XP_005657815;XP_003134727	adenosylhomocysteinase 2 isoform X2;adenosylhomocysteinase 2 isoform X1;adenosylhomocysteinase 2;adenosylhomocysteinase 3 isoform X5;adenosylhomocysteinase 3 isoform X5;adenosylhomocysteinase 3 isoform X6 G	AHCYL1	13	5	5	5	9.9	9.9	9.9	53.753	0	5.2106	1534700000	22				NaN	NaN	NaN	2	1	1	1	1	1	1	0	2	2	2	2	2	2	2	2	2	4	2	1	1	1	1	1	1	0	2	2
NP_001302639	NP_001302639	tubulin alpha-1A chain	TUBA1A	1	25	2	0	63.4	3.1	0	50.165	0	5.6367	1521700000	42				25	2	0	21	22	23	20	19	19	20	22	22	22	20	24	21	21	21	19	22	23	2	1	1	1	1	1	1	2	2	1
XP_020940420;XP_013850604	XP_020940420	S-phase kinase-associated protein 1	SKP1	2	6	6	6	35.6	35.6	35.6	18.658	0	60.783	1512900000	47				NaN	NaN	NaN	3	3	4	4	4	3	2	3	4	3	3	4	4	4	4	3	3	4	3	3	4	4	4	3	2	3	4	3
XP_020922751	XP_020922751	coatomer subunit zeta-2	COPZ2	1	4	4	4	28.6	28.6	28.6	23.38	0	14.4	1512600000	57				4	4	4	4	3	3	3	4	3	4	3	3	3	4	3	4	3	3	3	3	3	4	3	3	3	4	3	4	3	3	3
XP_020946130;XP_020946128;XP_020946127;XP_020946126	XP_020946130;XP_020946128;XP_020946127;XP_020946126	mitogen-activated protein kinase 15 isoform X4;mitogen-activated protein kinase 15 isoform X3;mitogen-activated protein kinase 15 isoform X2;mitogen-activated protein kinase 15 isoform X1	MAPK15	4	1	1	1	1.7	1.7	1.7	49.599	0	8.8467	1505600000	22				NaN	NaN	NaN	1	1	1	1	1	1	1	1	1	1	1	1	1	1	1	1	1	1	1	1	1	1	1	1	1	1	1	1
NP_001116458	NP_001116458	tRNA-splicing ligase RtcB homolog	RTCB	1	6	6	6	14.9	14.9	14.9	55.238	0	18.376	1502200000	56				6	6	6	6	5	3	4	3	3	4	4	4	2	4	5	5	4	4	1	5	3	6	5	3	4	3	3	4	4	4	2
XP_003353925	XP_003353925	mitochondrial carrier homolog 2	MTCH2	1	8	8	8	41.9	41.9	41.9	33.404	0	67.464	1501500000	74				8	8	8	8	7	6	5	7	4	6	6	3	4	5	6	6	6	5	2	5	7	8	7	6	5	7	4	6	6	3	4
XP_001928898	XP_001928898	LDLR chaperone MESD	MESD	1	7	7	7	34.5	34.5	34.5	25.877	0	31.503	1501000000	44				7	7	7	7	4	4	5	2	5	3	2	4	3	4	5	5	5	5	3	4	5	7	4	4	5	2	5	3	2	4	3
NP_001128438	NP_001128438	DCC-interacting protein 13-alpha	APPL1	1	12	12	12	19.1	19.1	19.1	79.461	0	30.27	1495000000	67				12	12	12	7	6	6	5	3	2	4	5	2	4	5	6	6	6	5	7	4	3	7	6	6	5	3	2	4	5	2	4
XP_020942212;XP_020942213;XP_013840698	XP_020942212;XP_020942213	40S ribosomal protein S15a isoform X1;40S ribosomal protein S15a isoform X2	RPS15A	3	4	4	4	28.3	28.3	28.3	16.526	0	7.4946	1492500000	23				NaN	NaN	NaN	1	2	3	2	2	2	2	2	2	2	3	1	2	2	2	2	2	2	1	2	3	2	2	2	2	2	2	2
XP_020919699;NP_001231177	XP_020919699;NP_001231177	phosphotriesterase-related protein isoform X1;phosphotriesterase-related protein	PTER	2	6	6	6	21.5	21.5	21.5	39.195	0	15.068	1489000000	59				NaN	NaN	NaN	6	4	4	4	2	3	4	4	4	5	5	6	6	6	5	3	6	4	6	4	4	4	2	3	4	4	4	5
XP_020945470;XP_020945469;XP_020945468	XP_020945470;XP_020945469;XP_020945468	protein S100-A13 isoform X2;protein S100-A13 isoform X2;protein S100-A13 isoform X1	S100A13	3	3	3	3	33.7	33.7	33.7	11.213	0	10.248	1488900000	43				NaN	NaN	NaN	3	3	3	3	3	2	2	3	3	3	2	3	3	2	2	0	3	3	3	3	3	3	3	2	2	3	3	3
CON__P04258	CON__P04258			1	7	1	1	7.4	1.2	1.2	138.44	0	4.0168	1482500000	16			+	7	1	1	2	2	2	2	2	2	3	2	2	5	4	4	4	5	5	3	3	4	1	1	1	1	1	1	1	1	1	1
XP_005655861	XP_005655861	programmed cell death protein 5	PDCD5	1	5	5	5	36.8	36.8	36.8	14.227	0	18.949	1475600000	55				5	5	5	4	3	4	4	5	4	4	4	4	2	4	5	4	3	3	3	4	3	4	3	4	4	5	4	4	4	4	2
XP_013845109	XP_013845109	sulfhydryl oxidase 1	QSOX1	1	13	13	13	20.9	20.9	20.9	94.23	0	41.553	1475600000	126				13	13	13	11	13	12	7	7	8	6	10	9	12	10	9	8	11	11	6	9	9	11	13	12	7	7	8	6	10	9	12
XP_003132451	XP_003132451	histone H1x	LOC100516295	1	5	5	5	21	21	21	22.524	0	19.094	1463700000	46				5	5	5	3	3	3	3	3	2	3	3	3	3	2	2	2	2	2	4	3	3	3	3	3	3	3	2	3	3	3	3
XP_020922127	XP_020922127	LOW QUALITY PROTEIN: mitochondrial dicarboxylate carrier	SLC25A10	1	5	5	5	18.1	18.1	18.1	32.522	0	10.025	1463200000	58				5	5	5	5	5	4	4	5	4	5	4	4	3	3	3	3	3	2	0	4	4	5	5	4	4	5	4	5	4	4	3
XP_013838560;XP_005670932;NP_001230355	XP_013838560;XP_005670932;NP_001230355	small nuclear ribonucleoprotein Sm D3 isoform X1;small nuclear ribonucleoprotein Sm D3 isoform X1;small nuclear ribonucleoprotein Sm D3	SNRPD3	3	3	3	3	30.2	30.2	30.2	13.916	0	56.109	1461700000	52				NaN	NaN	NaN	3	3	2	3	1	3	3	2	2	3	3	3	3	3	3	3	3	3	3	3	2	3	1	3	3	2	2	3
XP_013834419;XP_013834418;XP_005667000;XP_005666999	XP_013834419;XP_013834418;XP_005667000;XP_005666999	60S ribosomal protein L34;60S ribosomal protein L34;60S ribosomal protein L34;60S ribosomal protein L34	RPL34	4	3	3	3	13.7	13.7	13.7	13.293	0	5.0313	1461500000	19				NaN	NaN	NaN	2	2	2	1	2	2	2	1	2	0	2	3	1	0	1	1	1	1	2	2	2	1	2	2	2	1	2	0
XP_020934757;XP_020934756;XP_020934755	XP_020934757;XP_020934756;XP_020934755	maltase-glucoamylase, intestinal;maltase-glucoamylase, intestinal;maltase-glucoamylase, intestinal	MGAM	3	18	18	18	11.9	11.9	11.9	206.93	0	44.392	1458200000	120				NaN	NaN	NaN	7	16	10	14	8	9	12	6	14	10	11	6	9	3	8	4	7	9	7	16	10	14	8	9	12	6	14	10
XP_020946444;XP_020946445	XP_020946444;XP_020946445	sorting nexin-3 isoform X1;sorting nexin-3 isoform X2	SNX3	2	6	5	5	32.1	26.5	26.5	18.762	0	10.785	1455800000	41				NaN	NaN	NaN	4	4	2	3	3	4	4	4	4	5	3	4	3	3	3	2	6	4	4	4	2	3	3	4	4	4	4	5
XP_003131408	XP_003131408	dual specificity protein phosphatase 3	DUSP3	1	5	5	5	38.9	38.9	38.9	20.551	0	13.096	1453400000	63				5	5	5	4	4	4	5	4	4	3	4	4	4	4	4	4	5	4	5	4	4	4	4	4	5	4	4	3	4	4	4
XP_003125091;XP_020943049;XP_005662537;XP_005662536	XP_003125091;XP_020943049;XP_005662537;XP_005662536	N-acetyl-D-glucosamine kinase isoform X1;N-acetyl-D-glucosamine kinase isoform X2;N-acetyl-D-glucosamine kinase isoform X2;N-acetyl-D-glucosamine kinase isoform X2	NAGK	4	9	9	9	38.7	38.7	38.7	37.336	0	122.86	1448200000	113				NaN	NaN	NaN	8	8	8	8	6	7	7	6	6	8	7	6	4	6	6	6	6	6	8	8	8	8	6	7	7	6	6	8
XP_020952581;XP_003131986;XP_020923470	XP_020952581;XP_003131986;XP_020923470	LOW QUALITY PROTEIN: nuclease-sensitive element-binding protein 1;Y-box-binding protein 2 isoform X2;Y-box-binding protein 2 isoform X1	YBX1	3	4	4	2	24.7	24.7	14.8	35.821	0	172.02	1444000000	59				NaN	NaN	NaN	4	3	4	3	3	2	2	1	4	3	3	4	3	4	3	0	3	3	4	3	4	3	3	2	2	1	4	3
XP_020923891;NP_001231283;XP_020923892;XP_013835765;XP_005668256;XP_003130856	XP_020923891;NP_001231283;XP_020923892;XP_013835765;XP_005668256;XP_003130856	protein transport protein Sec61 subunit alpha isoform X1;protein transport protein Sec61 subunit alpha isoform 1;protein transport protein Sec61 subunit alpha isoform X2;protein transport protein Sec61 subunit alpha isoform	SEC61A1	6	6	6	6	13	13	13	52.264	0	8.0416	1438300000	47				NaN	NaN	NaN	6	2	5	4	3	4	3	4	4	6	5	5	6	6	6	4	3	4	6	2	5	4	3	4	3	4	4	6
XP_020925042;XP_020925041	XP_020925042;XP_020925041	fibulin-2 isoform X2;fibulin-2 isoform X1	FBLN2	2	14	14	14	18	18	18	125.93	0	223.56	1435300000	88				NaN	NaN	NaN	6	1	2	3	0	3	2	6	2	9	7	11	7	9	10	8	8	11	6	1	2	3	0	3	2	6	2	9
XP_020955925;XP_013844865;NP_001098774;XP_005656621;XP_013844866	XP_020955925;XP_013844865;NP_001098774;XP_005656621;XP_013844866	COP9 signalosome complex subunit 4 isoform X1;COP9 signalosome complex subunit 4 isoform X2;COP9 signalosome complex subunit 4;COP9 signalosome complex subunit 4 isoform X4;COP9 signalosome complex subunit 4 isoform X3 G	COPS4	5	10	10	10	40	40	40	40.785	0	28.226	1434100000	104				NaN	NaN	NaN	8	8	7	4	5	7	6	5	8	7	5	4	7	7	6	6	5	4	8	8	7	4	5	7	6	5	8	7
NP_001135462;XP_020921824;NP_001230387	NP_001135462;XP_020921824;NP_001230387	60S ribosomal protein L26-like 1;60S ribosomal protein L26 isoform X1;60S ribosomal protein L26	RPL26L1	3	4	4	4	25.5	25.5	25.5	17.316	0	6.3112	1432400000	28				NaN	NaN	NaN	3	3	3	3	3	3	3	3	4	3	3	3	3	3	3	1	3	3	3	3	3	3	3	3	3	3	4	3
XP_020924904;XP_020924913	XP_020924904;XP_020924913	niban-like protein 1 isoform X1;niban-like protein 1 isoform X2	NIBAN2	2	11	11	11	24.6	24.6	24.6	84.274	0	41.708	1427100000	72				NaN	NaN	NaN	6	8	6	5	5	6	6	8	6	8	9	6	8	7	7	8	7	6	6	8	6	5	5	6	6	8	6	8
XP_020925101;XP_020925102	XP_020925101;XP_020925102	ruvB-like 1 isoform X1;ruvB-like 1 isoform X2	RUVBL1	2	11	11	11	33.3	33.3	33.3	50.196	0	42.113	1426200000	122				NaN	NaN	NaN	8	8	7	8	6	9	9	9	8	8	8	8	8	8	10	6	8	10	8	8	7	8	6	9	9	9	8	8
XP_003128391	XP_003128391	zinc finger and BTB domain-containing protein 9	ZBTB9	1	1	1	1	2.8	2.8	2.8	49.693	0.0066323	2.0724	1423400000	17				1	1	1	1	1	1	1	0	1	1	1	1	1	1	1	1	1	1	1	1	1	1	1	1	1	0	1	1	1	1	1
NP_001033725;XP_020937733	NP_001033725;XP_020937733	paralemmin-1;paralemmin-1 isoform X1	PALM	2	9	9	9	27.9	27.9	27.9	42.38	0	208.23	1416600000	76				NaN	NaN	NaN	7	7	4	6	4	5	5	4	3	5	6	3	6	5	5	3	4	5	7	7	4	6	4	5	5	4	3	5
XP_020957516;XP_020957479;XP_020957469;XP_005656636;XP_005656635;XP_020957488;XP_020957487;XP_020957486;XP_020957483;XP_020957485;XP_020957484;XP_020957482;XP_020957481;XP_020957504;XP_020957515;XP_020957478;XP_020957477;XP_020957476;XP_020957475;XP_020957474;XP_020957473;XP_020957472;XP_020957471;XP_020957470;XP_013844900;XP_020957489;XP_020957490;XP_020957492;XP_020957491;XP_020957514;XP_020957…	XP_020957516;XP_020957479;XP_020957469;XP_005656636;XP_005656635;XP_020957488;XP_020957487;XP_020957486;XP_020957483;XP_020957485;XP_020957484;XP_020957482;XP_020957481;XP_020957504;XP_020957515;XP_020957478;XP_020957477;XP_020957476;XP_020957475;XP_020957474;XP_020957473;XP_020957472;XP_020957471;XP_020957470;XP_013844900;XP_020957489;XP_020957490;XP_020957492;XP_020957491;XP_020957514;XP_020957…	protein transport protein Sec31A isoform X26;protein transport protein Sec31A isoform X8;protein transport protein Sec31A isoform X1;protein transport protein Sec31A isoform X14;protein transport protein Sec31A isofo	SEC31A	50	11	11	11	12.8	12.8	12.8	118.35	0	69.102	1416100000	103				NaN	NaN	NaN	8	6	2	4	5	4	6	6	8	7	6	9	6	8	7	4	7	6	8	6	2	4	5	4	6	6	8	7
XP_003123372	XP_003123372	ATPase ASNA1	GET3	1	7	7	7	32.2	32.2	32.2	38.792	0	31.045	1413100000	88				7	7	7	6	4	5	5	3	6	4	5	5	5	6	6	5	5	5	6	4	4	6	4	5	5	3	6	4	5	5	5
XP_003131241	XP_003131241	galactokinase	GALK1	1	11	11	11	29.8	29.8	29.8	42.091	0	78.477	1410300000	75				11	11	11	6	7	7	7	7	5	4	6	4	4	6	7	4	7	5	7	5	6	6	7	7	7	7	5	4	6	4	4
XP_013851284;XP_020951371;XP_020951361;XP_020951363;XP_020951364;XP_020951356;XP_020951348;XP_020951353;XP_020951355;XP_020951369;XP_020951351;XP_020951373;XP_020951375;XP_020951372;XP_013851308;XP_003127793;XP_005653449;XP_020951359;XP_020951358;XP_020951362;XP_020951378;XP_013851313;XP_013851332;XP_020951377;XP_013851280;XP_020951379;XP_013851288;XP_020951368;XP_020951350;XP_005653448;XP_020951…	XP_013851284;XP_020951371;XP_020951361;XP_020951363;XP_020951364;XP_020951356;XP_020951348;XP_020951353;XP_020951355;XP_020951369;XP_020951351;XP_020951373;XP_020951375;XP_020951372;XP_013851308;XP_003127793;XP_005653449;XP_020951359;XP_020951358;XP_020951362;XP_020951378;XP_013851313;XP_013851332;XP_020951377;XP_013851280;XP_020951379;XP_013851288;XP_020951368;XP_020951350;XP_005653448;XP_020951…	protein 4.1 isoform X2;protein 4.1 isoform X39;protein 4.1 isoform X24;protein 4.1 isoform X26;protein 4.1 isoform X29;protein 4.1 isoform X19;protein 4.1 isoform X6;protein 4.1 isoform X13 GN=	EPB41	48	12	10	10	15.1	13.4	13.4	113.02	0	88.359	1404600000	97				NaN	NaN	NaN	8	6	6	6	7	4	6	6	7	4	8	8	8	7	4	7	5	5	7	6	6	6	7	4	6	6	7	4
REV__XP_020926319	REV__XP_020926319	laminin subunit beta-2	LAMB2	1	1	1	1	0	0	0	196.09	0.0055949	2.1624	1404100000	31		+		1	1	1	1	1	1	1	1	1	1	1	1	1	1	1	1	1	1	1	1	1	1	1	1	1	1	1	1	1	1	1
XP_005664751;NP_001230796;XP_020948957;XP_005664752	XP_005664751;NP_001230796;XP_020948957;XP_005664752	ruvB-like 2 isoform X1;ruvB-like 2;ruvB-like 2 isoform X2;ruvB-like 2 isoform X2	RUVBL2	4	11	11	11	26.6	26.6	26.6	51.074	0	22.367	1401800000	86				NaN	NaN	NaN	8	8	7	5	4	7	9	7	7	9	7	9	9	6	6	4	8	8	8	8	7	5	4	7	9	7	7	9
XP_020945720;XP_020925486	XP_020945720	glutathione S-transferase Mu 1	LOC106510200	2	10	5	4	42.2	23.9	19.7	25.707	0	7.5499	1401000000	41				NaN	NaN	NaN	9	8	6	9	6	9	8	7	8	8	8	9	10	10	9	6	9	9	5	4	3	5	2	4	4	3	5	4
XP_020929515;XP_020929514;XP_020929513;XP_020929512;XP_020929511	XP_020929515;XP_020929514;XP_020929513;XP_020929512;XP_020929511	myoferlin isoform X5;myoferlin isoform X4;myoferlin isoform X3;myoferlin isoform X2;myoferlin isoform X1	MYOF	5	21	21	21	14.3	14.3	14.3	233.3	0	109.27	1394700000	94				NaN	NaN	NaN	6	2	2	1	2	1	3	11	2	7	11	10	12	15	17	6	11	16	6	2	2	1	2	1	3	11	2	7
XP_003358046	XP_003358046	guanine nucleotide-binding protein subunit alpha-13	GNA13	1	10	10	10	26.8	26.8	26.8	44.028	0	81.337	1393900000	96				10	10	10	7	6	7	7	5	2	7	4	8	6	7	6	7	7	4	4	7	6	7	6	7	7	5	2	7	4	8	6
XP_020951579	XP_020951579	proteasome subunit beta type-2	PSMB2	1	7	7	7	37.8	37.8	37.8	22.78	0	15.879	1389500000	64				7	7	7	7	6	6	6	5	5	6	3	5	5	4	2	4	5	4	2	5	4	7	6	6	6	5	5	6	3	5	5
XP_005661764;XP_020940510;XP_005661765;XP_005661766;XP_005661767;XP_005661768;XP_005661770;XP_020940506;XP_020940507;XP_020940508;XP_020940509;XP_020940513;XP_020940511;XP_020940512;XP_013850633;XP_013850634;XP_020940514;XP_020940515;XP_020940516;XP_020940517;XP_020940518;XP_020940524;XP_005661773;XP_020940519;XP_020940520;XP_020940521;XP_020940526;XP_020940522;XP_020940523;XP_020940525	XP_005661764;XP_020940510;XP_005661765;XP_005661766;XP_005661767;XP_005661768;XP_005661770;XP_020940506;XP_020940507;XP_020940508;XP_020940509;XP_020940513;XP_020940511;XP_020940512;XP_013850633;XP_013850634;XP_020940514;XP_020940515;XP_020940516;XP_020940517;XP_020940518	matrin-3 isoform X1;matrin-3 isoform X3;matrin-3 isoform X1;matrin-3 isoform X1;matrin-3 isoform X1;matrin-3 isoform X1;matrin-3 isoform X2;matrin-3 isoform X2;matrin-3 isoform X2	MATR3	30	11	11	11	16.5	16.5	16.5	101.25	0	23.858	1384500000	78				NaN	NaN	NaN	8	6	6	5	4	6	5	7	9	7	9	9	9	8	8	7	10	8	8	6	6	5	4	6	5	7	9	7
XP_020955030;XP_005654535	XP_020955030;XP_005654535	protein disulfide-isomerase TMX3 isoform X2;protein disulfide-isomerase TMX3 isoform X1	TMX3	2	7	7	7	20.1	20.1	20.1	35.989	0	71.812	1382900000	56				NaN	NaN	NaN	4	5	4	4	3	4	4	1	4	4	4	5	4	4	3	4	4	4	4	5	4	4	3	4	4	1	4	4
XP_003125707	XP_003125707	succinate dehydrogenase cytochrome b560 subunit, mitochondrial	SDHC	1	3	3	3	21.9	21.9	21.9	18.518	0	9.7779	1372400000	47				3	3	3	3	3	3	3	3	3	3	3	3	3	3	3	3	2	2	0	2	2	3	3	3	3	3	3	3	3	3	3
NP_001004050;XP_020939260	NP_001004050;XP_020939260	prolyl endopeptidase;prolyl endopeptidase isoform X1	PREP	2	17	17	17	33.4	33.4	33.4	80.769	0	54.112	1370600000	127				NaN	NaN	NaN	14	9	13	8	8	10	7	9	12	8	8	8	11	7	8	7	9	8	14	9	13	8	8	10	7	9	12	8
NP_001004042	NP_001004042	V-type proton ATPase catalytic subunit A	ATP6V1A	1	10	10	10	22.8	22.8	22.8	68.448	0	26.174	1368600000	86				10	10	10	6	7	8	7	7	7	7	7	5	5	4	7	7	7	5	7	6	7	6	7	8	7	7	7	7	7	5	5
XP_020931244;XP_020931245	XP_020931244;XP_020931245	cytochrome P450 4V2 isoform X1;cytochrome P450 4V2 isoform X2	CYP4V2	2	13	13	13	26.5	26.5	26.5	60.812	0	165.92	1360800000	71				NaN	NaN	NaN	4	8	6	5	3	4	4	1	5	5	9	9	10	8	6	9	10	5	4	8	6	5	3	4	4	1	5	5
XP_020939646;XP_020939644	XP_020939646;XP_020939644	far upstream element-binding protein 2 isoform X2;far upstream element-binding protein 2 isoform X1	KHSRP	2	9	9	9	16	16	16	73.343	0	103.59	1360200000	80				NaN	NaN	NaN	7	6	5	5	6	4	6	7	5	5	6	4	7	6	6	5	7	7	7	6	5	5	6	4	6	7	5	5
XP_020929523;XP_020929522;XP_013845885;XP_020929520;XP_020929519;XP_005657457;XP_005657456;XP_013845884;XP_005657455;XP_005657454;XP_005657453	XP_020929523;XP_020929522;XP_013845885;XP_020929520;XP_020929519;XP_005657457;XP_005657456;XP_013845884;XP_005657455;XP_005657454;XP_005657453	apoptosis-inducing factor 2 isoform X6;apoptosis-inducing factor 2 isoform X5;apoptosis-inducing factor 2 isoform X5;apoptosis-inducing factor 2 isoform X4;apoptosis-inducing factor 2 isoform X4;apoptosis-induci	AIFM2	11	5	5	5	17.8	17.8	17.8	37.129	0	35.569	1360100000	59				NaN	NaN	NaN	4	4	4	4	2	4	3	3	4	4	3	3	4	4	3	4	4	4	4	4	4	4	2	4	3	3	4	4
XP_005657028	XP_005657028	E3 ubiquitin/ISG15 ligase TRIM25	TRIM25	1	12	12	12	25.6	25.6	25.6	70.801	0	35.753	1358700000	92				12	12	12	6	6	5	3	1	6	5	4	7	8	7	9	10	7	10	7	8	9	6	6	5	3	1	6	5	4	7	8
NP_001116657;XP_020921475;XP_005673977;XP_005673976	NP_001116657	ras-related protein Rap-2a precursor	RAP2B	4	6	6	6	35.5	35.5	35.5	20.504	0	10.947	1357500000	22				NaN	NaN	NaN	3	3	2	5	4	3	2	2	3	5	5	5	5	4	4	2	4	4	3	3	2	5	4	3	2	2	3	5
NP_999109	NP_999109	dolichyl-diphosphooligosaccharide--protein glycosyltransferase subunit DAD1	DAD1	1	2	2	2	19.5	19.5	19.5	12.511	0	26.634	1356900000	59				2	2	2	2	2	2	2	2	2	2	2	2	2	2	2	2	2	2	2	2	2	2	2	2	2	2	2	2	2	2	2
XP_020933989;XP_020933988;XP_020933990;XP_020933991;XP_013840551	XP_020933989;XP_020933988;XP_020933990;XP_020933991;XP_013840551	sorting nexin-5 isoform X1;sorting nexin-5 isoform X1;sorting nexin-5 isoform X2;sorting nexin-5 isoform X3;sorting nexin-5 isoform X3	SNX5	5	10	10	10	28.7	28.7	28.7	46.848	0	28.782	1348800000	100				NaN	NaN	NaN	5	6	6	5	2	5	5	6	4	6	6	6	6	6	6	6	6	6	5	6	6	5	2	5	5	6	4	6
XP_003358453;XP_020924300	XP_003358453;XP_020924300	phosphatidylinositide phosphatase SAC1 isoform X1;phosphatidylinositide phosphatase SAC1 isoform X2	SACM1L	2	12	12	12	22.7	22.7	22.7	67.13	0	20.719	1348300000	104				NaN	NaN	NaN	9	9	5	6	6	7	8	4	8	5	7	6	6	7	6	3	7	6	9	9	5	6	6	7	8	4	8	5
NP_001090950	NP_001090950	40S ribosomal protein S26	RPS26	1	2	2	2	18.3	18.3	18.3	13.015	0.00041356	3.2612	1338800000	8				2	2	2	2	1	1	1	2	1	1	2	2	1	1	2	2	1	2	0	2	2	2	1	1	1	2	1	1	2	2	1
XP_003126153;XP_020947259	XP_003126153;XP_020947259	peripherin isoform X2;peripherin isoform X1	PRPH	2	19	15	15	37.1	32	32	53.593	0	76.263	1337500000	24				NaN	NaN	NaN	4	3	2	2	2	2	2	3	2	2	2	4	2	17	2	3	3	2	2	0	0	0	0	0	0	1	0	0
NP_001182307	NP_001182307	valine--tRNA ligase	VARS1	1	12	12	12	13.9	13.9	13.9	140.23	0	33.885	1333800000	72				12	12	12	7	8	6	6	7	7	3	6	7	5	6	7	6	7	8	6	6	6	7	8	6	6	7	7	3	6	7	5
XP_020946208	XP_020946208	maestro heat-like repeat family member 5	MROH5	1	1	1	1	0.6	0.6	0.6	157.55	0	4.8647	1333400000	39				1	1	1	1	1	1	1	1	1	1	1	1	1	1	1	1	1	1	1	1	1	1	1	1	1	1	1	1	1	1	1
XP_001927475	XP_001927475	ADP/ATP translocase 2	SLC25A5	1	12	5	4	41.9	17.4	14.4	32.955	0	10.974	1326300000	59				12	5	4	10	11	11	11	11	10	9	10	10	8	9	10	10	9	9	6	8	9	4	5	4	4	4	4	3	3	4	4
XP_020922135	XP_020922135	nuclear protein localization protein 4 homolog	NPLOC4	1	7	7	7	11.3	11.3	11.3	67.861	0	7.4517	1322800000	12				7	7	7	2	2	3	4	1	1	2	2	3	2	3	4	5	2	2	1	2	2	2	2	3	4	1	1	2	2	3	2
NP_001090921;XP_013844502;XP_005652771;XP_013844498	NP_001090921;XP_013844502;XP_005652771;XP_013844498	complement component C8 gamma chain precursor;complement component C8 gamma chain isoform X3;complement component C8 gamma chain isoform X2;complement component C8 gamma chain isoform X1	C8G	4	6	6	6	43.1	43.1	43.1	22.283	0	31.214	1319800000	74				NaN	NaN	NaN	4	3	4	4	3	4	3	4	4	4	4	4	4	4	6	4	4	4	4	3	4	4	3	4	3	4	4	4
NP_001001634	NP_001001634	40S ribosomal protein S17	RPS17	1	5	5	5	42.2	42.2	42.2	15.524	0	18.294	1315700000	46				5	5	5	3	3	3	3	2	4	4	4	3	2	3	3	4	3	3	2	4	5	3	3	3	3	2	4	4	4	3	2
XP_020929329;XP_005671089;XP_020929306;XP_020929299;XP_020929301;XP_020929302;XP_005671084;XP_020929310;XP_020929309;XP_020929308;XP_020929300;XP_020929307;XP_005671086;XP_020929311;XP_005671087;XP_020929303;XP_020929313;XP_020929327;XP_020929314;XP_020929315;XP_020929316;XP_020929318;XP_020929317;XP_020929323;XP_020929321;XP_005671092;XP_020929319;XP_020929320;XP_020929324;XP_020929328;XP_020929…	XP_020929329;XP_005671089;XP_020929306;XP_020929299;XP_020929301;XP_020929302;XP_005671084;XP_020929310;XP_020929309;XP_020929308;XP_020929300;XP_020929307;XP_005671086;XP_020929311;XP_005671087;XP_020929303;XP_020929313;XP_020929327;XP_020929314;XP_020929315;XP_020929316;XP_020929318;XP_020929317;XP_020929323;XP_020929321;XP_005671092;XP_020929319;XP_020929320;XP_020929324;XP_020929328;XP_020929…	probable JmjC domain-containing histone demethylation protein 2C isoform X14;probable JmjC domain-containing histone demethylation protein 2C isoform X9;probable JmjC domain-containing histone demethylation protein 2C isoform X7	JMJD1C	33	1	1	1	1.1	1.1	1.1	247.82	0.0073099	2.0215	1312700000	2				NaN	NaN	NaN	1	0	1	0	0	0	1	1	0	0	0	0	0	0	0	0	1	1	1	0	1	0	0	0	1	1	0	0
XP_003131925	XP_003131925	thioredoxin domain-containing protein 17	TXNDC17	1	4	4	4	40.7	40.7	40.7	14.078	0	15.625	1311600000	43				4	4	4	3	3	3	3	3	3	3	3	3	3	3	3	3	2	3	3	3	3	3	3	3	3	3	3	3	3	3	3
NP_001124208	NP_001124208	bifunctional purine biosynthesis protein PURH	ATIC	1	17	17	17	42.2	42.2	42.2	64.463	0	54.594	1304700000	122				17	17	17	11	11	8	7	5	8	7	5	8	9	10	11	10	11	10	10	9	10	11	11	8	7	5	8	7	5	8	9
XP_005659586	XP_005659586	tropomyosin alpha-1 chain isoform X18	TPM1	1	26	4	0	71.4	14.1	0	28.606	0	22.184	1304400000	35				26	4	0	17	14	16	15	15	14	17	20	16	15	17	19	14	16	18	24	15	12	2	2	2	2	2	2	2	3	2	2
XP_020923800	XP_020923800	LOW QUALITY PROTEIN: C-type mannose receptor 2	MRC2	1	16	16	16	12.9	12.9	12.9	166	0	37.542	1304200000	84				16	16	16	3	4	1	2	2	1	1	5	3	11	9	10	8	11	12	5	8	14	3	4	1	2	2	1	1	5	3	11
XP_020926395;CON__P07224	XP_020926395	vitamin K-dependent protein S	PROS1	2	7	7	7	13.3	13.3	13.3	74.667	0	35.721	1301900000	86				NaN	NaN	NaN	4	6	5	4	4	5	4	5	4	4	5	5	5	5	7	2	5	7	4	6	5	4	4	5	4	5	4	4
NP_001231852	NP_001231852	armadillo repeat-containing protein 10	ARMC10	1	7	7	7	36.2	36.2	36.2	33.606	0	187.35	1300200000	103				7	7	7	7	6	7	4	4	4	4	5	5	4	4	4	5	6	5	4	5	6	7	6	7	4	4	4	4	5	5	4
XP_005670835	XP_005670835	LOW QUALITY PROTEIN: neurofilament heavy polypeptide	NEFH	1	16	13	13	19	16.4	16.4	117.97	0	112.6	1297900000	18				16	13	13	2	2	2	1	2	2	2	2	2	2	2	3	2	16	2	2	1	2	0	0	0	0	0	0	0	0	0	0
NP_001231084;XP_005666833	NP_001231084;XP_005666833	lysosome membrane protein 2 precursor;lysosome membrane protein 2 isoform X1	SCARB2	2	8	8	8	18.4	18.4	18.4	54.014	0	38.251	1295600000	67				NaN	NaN	NaN	5	5	5	5	3	3	3	5	5	5	5	5	4	4	5	4	6	7	5	5	5	5	3	3	3	5	5	5
XP_003132745	XP_003132745	60S ribosomal protein L24	RPL24	1	4	4	4	24.2	24.2	24.2	17.779	0	8.444	1291500000	54				4	4	4	3	4	2	2	3	4	4	2	3	3	4	4	4	4	4	2	4	4	3	4	2	2	3	4	4	2	3	3
XP_020944110;XP_020944109;NP_001121917	XP_020944110;XP_020944109;NP_001121917	monocarboxylate transporter 1 isoform X1;monocarboxylate transporter 1 isoform X1;monocarboxylate transporter 1	SLC16A1	3	7	7	7	14.8	14.8	14.8	54.247	0	53.998	1290400000	56				NaN	NaN	NaN	6	5	6	4	5	5	4	3	4	5	4	5	4	6	3	3	3	5	6	5	6	4	5	5	4	3	4	5
XP_003124493	XP_003124493	vitamin K epoxide reductase complex subunit 1-like protein 1	VKORC1L1	1	4	4	4	21	21	21	19.835	0	5.7536	1288500000	43				4	4	4	4	4	3	3	4	3	4	2	4	3	3	3	4	3	3	1	2	4	4	4	3	3	4	3	4	2	4	3
XP_003481357;XP_020943613;XP_003481358	XP_003481357;XP_020943613;XP_003481358	low molecular weight phosphotyrosine protein phosphatase isoform X1;low molecular weight phosphotyrosine protein phosphatase isoform X3;low molecular weight phosphotyrosine protein phosphatase isoform X2	ACP1	3	6	6	6	54.4	54.4	54.4	18.112	0	29.08	1287000000	68				NaN	NaN	NaN	5	4	3	3	3	4	3	4	4	6	6	5	5	5	5	1	6	5	5	4	3	3	3	4	3	4	4	6
NP_001070685;XP_020955066;XP_005666393;XP_005666392;XP_005666391;XP_020955065;XP_005666388;XP_001927469;XP_001927454;XP_020949271;XP_013851275;NP_001070684	NP_001070685;XP_020955066;XP_005666393;XP_005666392;XP_005666391;XP_020955065;XP_005666388;XP_001927469;XP_001927454;XP_020949271;XP_013851275;NP_001070684	serine/arginine-rich splicing factor 6;serine/arginine-rich splicing factor 5 isoform X2;serine/arginine-rich splicing factor 5 isoform X2;serine/arginine-rich splicing factor 5 isoform X2;serine/arginine-rich splicing f	SRSF6	12	2	2	2	5.2	5.2	5.2	39.72	0	4.6886	1286500000	28				NaN	NaN	NaN	2	2	2	2	2	2	2	1	2	2	2	2	2	2	2	2	2	2	2	2	2	2	2	2	2	1	2	2
XP_005653410;XP_003127549	XP_005653410;XP_003127549	von Willebrand factor A domain-containing protein 1 isoform X2;von Willebrand factor A domain-containing protein 1 isoform X1	VWA1	2	7	7	7	26.2	26.2	26.2	43.792	0	35.536	1282200000	76				NaN	NaN	NaN	3	4	2	5	4	4	6	4	3	3	6	3	6	5	4	7	6	4	3	4	2	5	4	4	6	4	3	3
NP_001161122;NP_001230116	NP_001161122	S-adenosylmethionine synthase	MAT2A	2	7	7	7	19.2	19.2	19.2	43.69	0	11.525	1279400000	53				NaN	NaN	NaN	5	3	4	3	2	3	3	3	5	3	3	2	4	2	4	5	4	4	5	3	4	3	2	3	3	3	5	3
XP_003133833	XP_003133833	NADH dehydrogenase 1 alpha subcomplex subunit 10, mitochondrial	NDUFA10	1	7	7	7	23.2	23.2	23.2	40.421	0	39.405	1278300000	71				7	7	7	7	6	6	7	6	7	6	4	4	5	5	6	7	5	4	3	5	5	7	6	6	7	6	7	6	4	4	5
XP_003354007	XP_003354007	LOW QUALITY PROTEIN: calponin-2	CNN2	1	4	4	3	15.9	15.9	12.3	33.454	0	8.5517	1276000000	36				4	4	3	3	3	2	3	1	3	2	3	2	2	4	4	3	2	2	2	1	2	3	3	2	3	1	3	2	3	2	2
NP_999538	NP_999538	translationally-controlled tumor protein	TPT1	1	4	4	4	20.9	20.9	20.9	19.595	0	12.546	1273900000	43				4	4	4	3	3	3	3	3	3	3	4	3	4	3	4	3	4	3	2	3	3	3	3	3	3	3	3	3	4	3	4
XP_003361930	XP_003361930	NADH dehydrogenase 1 beta subcomplex subunit 4	NDUFB4	1	5	5	5	49.6	49.6	49.6	15.096	0	26.513	1271900000	65				5	5	5	4	5	5	4	4	5	5	3	4	3	3	3	4	3	3	3	3	4	4	5	5	4	4	5	5	3	4	3
NP_001193358;XP_020936732;XP_005661593;XP_005661592	NP_001193358;XP_020936732;XP_005661593;XP_005661592	versican core protein precursor;versican core protein isoform X1;versican core protein isoform X3;versican core protein isoform X2	VCAN	4	12	12	12	4.1	4.1	4.1	368.9	0	234.82	1267600000	59				NaN	NaN	NaN	2	1	1	1	1	1	1	9	2	4	2	6	5	7	5	6	4	7	2	1	1	1	1	1	1	9	2	4
XP_020944534	XP_020944534	protein NDRG1	NDRG1	1	2	2	2	7.8	7.8	7.8	41.757	0	50.172	1265500000	44				2	2	2	2	2	2	2	1	2	2	2	2	2	2	2	2	2	2	2	2	2	2	2	2	2	1	2	2	2	2	2
NP_001009576	NP_001009576	radixin	RDX	1	16	7	7	30.5	16.5	16.5	68.549	0	14.814	1260400000	52				16	7	7	11	12	11	11	6	12	8	11	12	12	13	12	11	14	11	9	13	12	5	5	5	4	2	4	4	5	4	4
NP_001131100	NP_001131100	growth factor receptor-bound protein 2	GRB2	1	8	8	8	37.8	37.8	37.8	25.206	0	16.304	1260100000	49				8	8	8	6	5	5	6	6	6	5	5	6	4	5	3	5	5	4	5	4	3	6	5	5	6	6	6	5	5	6	4
XP_020935797;XP_005673507;XP_020935803;XP_003360283;XP_020935802;XP_020935801;XP_020935800	XP_020935797;XP_005673507	carbonic anhydrase 5B, mitochondrial;carbonic anhydrase 5B, mitochondrial	CA5B	7	5	5	5	23.3	23.3	23.3	36.562	0	15.392	1259900000	45				NaN	NaN	NaN	4	4	5	4	4	4	4	0	4	3	4	5	5	4	2	1	3	4	4	4	5	4	4	4	4	0	4	3
NP_001038000;XP_005663527	NP_001038000;XP_005663527	26S proteasome non-ATPase regulatory subunit 4;26S proteasome non-ATPase regulatory subunit 4 isoform X1	PSMD4	2	5	5	5	27.3	27.3	27.3	40.763	0	48.643	1257600000	54				NaN	NaN	NaN	3	3	4	3	2	3	3	4	4	3	3	4	3	3	1	1	3	3	3	3	4	3	2	3	3	4	4	3
XP_003123119;CON__Q2KIF2	XP_003123119	leucine-rich alpha-2-glycoprotein	LRG1	2	9	9	9	29.5	29.5	29.5	39.445	0	28.943	1255600000	63				NaN	NaN	NaN	4	5	4	3	4	8	7	6	4	9	7	6	6	6	9	3	6	5	4	5	4	3	4	8	7	6	4	9
XP_020926223;XP_020926222;XP_020926221;XP_020926220	XP_020926223;XP_020926222;XP_020926221;XP_020926220	protein TFG isoform X4;protein TFG isoform X3;protein TFG isoform X2;protein TFG isoform X1	TFG	4	7	7	7	27.3	27.3	27.3	42.977	0	25.942	1255600000	17				NaN	NaN	NaN	2	2	1	3	2	2	3	3	1	2	3	4	2	2	2	1	4	2	2	2	1	3	2	2	3	3	1	2
XP_003122540;XP_005660702	XP_003122540;XP_005660702	alpha-actinin-3 isoform X2;alpha-actinin-3 isoform X1	ACTN3	2	37	25	24	47.2	34.9	33.8	103.24	0	220.02	1253900000	33				NaN	NaN	NaN	10	9	9	7	7	10	9	9	35	9	9	10	7	8	9	6	7	9	0	0	0	0	0	1	0	0	25	0
XP_020920924	XP_020920924	ubiquitin-fold modifier 1 isoform X2	UFM1	1	5	5	5	68.2	68.2	68.2	9.1175	0	26.23	1248500000	30				5	5	5	3	3	2	3	1	3	2	2	4	4	3	3	5	5	3	3	2	2	3	3	2	3	1	3	2	2	4	4
NP_001172070;XP_020927658;XP_005671603;XP_005671605	NP_001172070;XP_020927658;XP_005671603;XP_005671605	ornithine aminotransferase, mitochondrial;ornithine aminotransferase, mitochondrial isoform X2;ornithine aminotransferase, mitochondrial isoform X2;ornithine aminotransferase, mitochondrial isoform X1	OAT	4	10	10	10	33.5	33.5	33.5	48.476	0	57.318	1244200000	94				NaN	NaN	NaN	8	7	10	6	7	9	6	6	9	7	7	6	8	7	6	7	7	5	8	7	10	6	7	9	6	6	9	7
NP_001033096	NP_001033096	serine/arginine-rich splicing factor 1	SRSF1	1	8	8	8	29.8	29.8	29.8	27.744	0	23.113	1243400000	62				8	8	8	6	6	4	4	4	6	4	3	6	3	4	4	5	5	4	5	5	5	6	6	4	4	4	6	4	3	6	3
XP_020938212;XP_020938213	XP_020938212;XP_020938213	GTPase HRas isoform X1;GTPase HRas isoform X2	HRAS	2	7	7	3	50.8	50.8	17.5	21.223	0	17.31	1239000000	59				NaN	NaN	NaN	5	6	4	3	1	4	2	4	4	4	6	6	5	5	5	4	5	4	5	6	4	3	1	4	2	4	4	4
XP_001925115	XP_001925115	inorganic pyrophosphatase	PPA1	1	6	6	6	28.7	28.7	28.7	32.79	0	73.094	1238100000	55				6	6	6	4	3	5	3	2	6	3	4	4	4	3	4	5	6	6	2	3	5	4	3	5	3	2	6	3	4	4	4
NP_001230226	NP_001230226	collagen alpha-1(III) chain precursor	COL3A1	1	10	10	4	9.8	9.8	3.6	138.62	0	42.87	1235500000	32				10	10	4	1	1	1	1	1	1	3	2	1	6	4	3	4	6	7	3	3	5	1	1	1	1	1	1	3	2	1	6
XP_020935424;XP_020935429;XP_020935427;XP_020935423;XP_020935422;XP_020935421;XP_020935420;XP_020935419;XP_020935426;XP_020935425	XP_020935424;XP_020935429;XP_020935427;XP_020935423;XP_020935422;XP_020935421;XP_020935420;XP_020935419;XP_020935426;XP_020935425	glycogenin-2 isoform X2;glycogenin-2 isoform X1;glycogenin-2 isoform X1;glycogenin-2 isoform X1;glycogenin-2 isoform X1;glycogenin-2 isoform X1;glycogenin-2 isoform X1;glycogenin-2 isoform X1	GYG2	10	6	6	5	19.7	19.7	17.6	51.292	0	10.384	1235300000	46				NaN	NaN	NaN	6	6	6	6	5	4	5	3	5	3	5	6	5	2	4	3	3	4	6	6	6	6	5	4	5	3	5	3
XP_005660570;XP_001926112;XP_020925618	XP_005660570;XP_001926112;XP_020925618	serine/threonine-protein phosphatase 2A activator isoform X2;serine/threonine-protein phosphatase 2A activator isoform X1;serine/threonine-protein phosphatase 2A activator isoform X3	PTPA	3	6	6	6	39.1	39.1	39.1	33.508	0	60.082	1235000000	55				NaN	NaN	NaN	6	5	6	4	5	4	3	6	5	5	5	4	4	5	4	3	5	5	6	5	6	4	5	4	3	6	5	5
XP_003122670;XP_020938578;XP_020943236;XP_020937300;XP_020937299;XP_020937298;XP_020937297;XP_020937296;XP_020937295;XP_020937294;XP_020937293	XP_003122670;XP_020938578;XP_020943236;XP_020937300;XP_020937299;XP_020937298;XP_020937297;XP_020937296;XP_020937295;XP_020937294;XP_020937293	metastasis-associated protein MTA2 isoform X1;metastasis-associated protein MTA2 isoform X2;LOW QUALITY PROTEIN: metastasis-associated protein MTA3;metastasis-associated protein MTA1 isoform X8;metastasis-associated protein	MTA2	11	2	2	2	4.4	4.4	4.4	74.87	0.0011947	2.7767	1232700000	5				NaN	NaN	NaN	2	1	1	1	1	1	0	0	2	1	1	2	1	2	2	1	2	2	2	1	1	1	1	1	0	0	2	1
XP_013836070;XP_013836069;XP_013836068	XP_013836070;XP_013836069;XP_013836068	SLIT and NTRK-like protein 5;SLIT and NTRK-like protein 5;SLIT and NTRK-like protein 5	SLITRK5	3	1	1	1	1.2	1.2	1.2	107.91	1	-2	1228700000	1	+			NaN	NaN	NaN	1	1	1	1	1	1	1	1	1	1	1	1	1	1	1	0	1	1	1	1	1	1	1	1	1	1	1	1
XP_013844843	XP_013844843	CDGSH iron-sulfur domain-containing protein 2	CISD2	1	7	7	7	49.6	49.6	49.6	15.308	0	40.416	1223500000	79				7	7	7	4	5	5	6	6	5	6	3	6	6	4	5	6	4	5	1	6	5	4	5	5	6	6	5	6	3	6	6
XP_001924714;XP_020919791;XP_020919789	XP_001924714;XP_020919791;XP_020919789	GTP:AMP phosphotransferase AK3, mitochondrial isoform X1;GTP:AMP phosphotransferase AK3, mitochondrial isoform X2;GTP:AMP phosphotransferase AK3, mitochondrial isoform X2	AK3	3	7	7	7	36.1	36.1	36.1	25.593	0	26.161	1221600000	46				NaN	NaN	NaN	6	3	4	5	2	5	2	4	3	4	6	6	6	5	4	4	4	4	6	3	4	5	2	5	2	4	3	4
XP_020939477;XP_020939468;XP_020939460;XP_020939461;XP_020939462;XP_020939463;XP_020939464;XP_020939465;XP_020939466;XP_020939467;XP_020939476;XP_020939469;XP_020939470;XP_020939471;XP_020939472;XP_020939473;XP_020939474;XP_020939475;XP_020939459	XP_020939477;XP_020939468;XP_020939460;XP_020939461;XP_020939462;XP_020939463;XP_020939464;XP_020939465;XP_020939466;XP_020939467;XP_020939476;XP_020939469;XP_020939470;XP_020939471;XP_020939472;XP_020939473;XP_020939474;XP_020939475;XP_020939459	dynamin-2 isoform X19;dynamin-2 isoform X10;dynamin-2 isoform X2;dynamin-2 isoform X3;dynamin-2 isoform X4;dynamin-2 isoform X5;dynamin-2 isoform X6;dynamin-2 isoform X7;dynamin-2 isoform X8 G	DNM2	19	13	13	8	19	19	13	96.754	0	63.934	1219200000	73				NaN	NaN	NaN	9	6	6	4	4	4	5	6	8	6	7	9	9	7	6	5	8	8	9	6	6	4	4	4	5	6	8	6
CON__P01030	CON__P01030			1	6	2	2	2.6	1	1	192.79	0	34.494	1218900000	39			+	6	2	2	3	5	4	3	4	4	2	1	4	4	4	4	2	2	3	3	3	5	2	2	1	1	1	1	1	0	1	2
XP_013842818;NP_001001587	XP_013842818;NP_001001587	40S ribosomal protein S28 isoform X1;40S ribosomal protein S28	RPS28	2	2	2	2	23.2	23.2	23.2	7.8409	0	5.2468	1215900000	18				NaN	NaN	NaN	1	1	1	1	1	1	1	1	1	1	1	1	1	1	1	2	1	1	1	1	1	1	1	1	1	1	1	1
XP_020946202	XP_020946202	pyrroline-5-carboxylate reductase 3	PYCR3	1	4	4	4	20.8	20.8	20.8	28.545	0	69.874	1210600000	76				4	4	4	4	4	4	4	3	4	4	3	4	2	3	4	3	3	3	3	3	3	4	4	4	4	3	4	4	3	4	2
XP_020932660;XP_020932659;XP_020932658;XP_020932657;XP_020932656;XP_020932655;XP_020932653;XP_020932652;XP_020932661	XP_020932660;XP_020932659;XP_020932658;XP_020932657;XP_020932656;XP_020932655;XP_020932653;XP_020932652;XP_020932661	NAD(P) transhydrogenase, mitochondrial isoform X1;NAD(P) transhydrogenase, mitochondrial isoform X1;NAD(P) transhydrogenase, mitochondrial isoform X1;NAD(P) transhydrogenase, mitochondrial isoform X1;NAD(P) transhydrogenase, mit	NNT	9	10	10	10	12.5	12.5	12.5	113.89	0	27.448	1204600000	81				NaN	NaN	NaN	9	9	9	7	8	8	8	5	9	5	6	5	4	6	4	2	7	7	9	9	9	7	8	8	8	5	9	5
XP_020949569	XP_020949569	sorting nexin-1	SNX1	1	10	8	8	20.7	16.7	16.7	59.138	0	46.699	1204500000	77				10	8	8	6	5	3	4	3	4	3	3	7	6	7	6	7	8	7	6	7	9	5	4	3	3	3	3	2	2	5	5
XP_013846116	XP_013846116	nucleophosmin	NPM1	1	5	5	5	19	19	19	32.603	0	6.1451	1203300000	10				5	5	5	2	3	2	2	2	2	2	1	3	2	2	2	3	4	4	2	2	2	2	3	2	2	2	2	2	1	3	2
XP_020933043;XP_020933042;XP_020933041;XP_020933040	XP_020933043;XP_020933042;XP_020933041;XP_020933040	UPF0687 protein C20orf27 homolog isoform X1;UPF0687 protein C20orf27 homolog isoform X1;UPF0687 protein C20orf27 homolog isoform X1;UPF0687 protein C20orf27 homolog isoform X1	C17H20orf27	4	3	3	3	27.6	27.6	27.6	19.374	0	8.5446	1202800000	37				NaN	NaN	NaN	3	3	3	2	3	3	2	2	3	2	2	2	2	2	2	3	2	1	3	3	3	2	3	3	2	2	3	2
XP_013836293;NP_999148;XP_020921870;XP_020921869;XP_005668738;XP_020921868;XP_020921867;NP_001171384	XP_013836293;NP_999148;XP_020921870;XP_020921869;XP_005668738;XP_020921868;XP_020921867	26S protease regulatory subunit 8 isoform X5;26S proteasome regulatory subunit 8;26S protease regulatory subunit 8 isoform X3;26S protease regulatory subunit 8 isoform X2;26S protease regulatory subunit 8 isoform X4	PSMC5	8	9	9	9	33.6	33.6	33.6	45.285	0	51.947	1202600000	113				NaN	NaN	NaN	8	8	7	8	5	7	5	5	5	7	6	7	7	6	4	8	7	8	8	8	7	8	5	7	5	5	5	7
NP_999046	NP_999046	lambda-crystallin homolog	CRYL1	1	9	9	1	37.9	37.9	6.5	35.127	0	84.708	1200600000	64				9	9	1	5	4	5	6	3	3	2	7	3	4	5	5	4	4	4	3	4	5	5	4	5	6	3	3	2	7	3	4
XP_003128033	XP_003128033	UPF0587 protein C1orf123 homolog	CZIB	1	5	5	5	40	40	40	18.13	0	11.046	1198000000	49				5	5	5	4	4	3	3	3	4	3	4	3	2	2	3	3	4	2	2	2	3	4	4	3	3	3	4	3	4	3	2
XP_020930925;XP_020930924;XP_020930923;XP_020930922;XP_020930921;XP_020930920;XP_020930919;XP_020930918;XP_020930917;XP_020930916;XP_020930915	XP_020930925;XP_020930924;XP_020930923;XP_020930922;XP_020930921;XP_020930920;XP_020930919;XP_020930918;XP_020930917;XP_020930916;XP_020930915	vigilin;vigilin;vigilin;vigilin;vigilin;vigilin;vigilin;vigilin;vigilin;vigilin;vigilin	HDLBP	11	13	13	13	13.3	13.3	13.3	141.54	0	121.68	1195700000	91				NaN	NaN	NaN	9	7	6	6	5	4	6	5	5	8	5	7	6	5	7	6	10	8	9	7	6	6	5	4	6	5	5	8
XP_003135349;XP_003130238	XP_003135349;XP_003130238	ribose-phosphate pyrophosphokinase 1;ribose-phosphate pyrophosphokinase 3	PRPS1	2	8	8	4	34	34	17.6	34.834	0	22.12	1193900000	66				NaN	NaN	NaN	3	3	5	6	3	5	3	5	5	3	4	5	6	3	5	4	4	6	3	3	5	6	3	5	3	5	5	3
XP_005665953;NP_001231035	XP_005665953;NP_001231035	40S ribosomal protein S10 isoform X1;ribosomal protein S10	RPS10	2	4	4	4	23.6	23.6	23.6	18.916	0	57.561	1190300000	65				NaN	NaN	NaN	4	3	4	3	3	4	3	2	3	4	4	4	4	4	3	4	4	4	4	3	4	3	3	4	3	2	3	4
NP_999030;XP_020927734	NP_999030;XP_020927734	sarcoplasmic/endoplasmic reticulum calcium ATPase 2;sarcoplasmic/endoplasmic reticulum calcium ATPase 2 isoform X1	ATP2A2	2	18	10	9	24.7	14.5	13.1	114.79	0	39.231	1189500000	64				NaN	NaN	NaN	8	5	6	4	3	5	3	4	12	6	7	9	4	9	8	6	5	8	5	4	5	4	2	4	2	4	4	5
XP_003361781	XP_003361781	coactosin-like protein	COTL1	1	7	7	7	49.3	49.3	49.3	15.983	0	30.305	1188600000	69				7	7	7	6	4	3	5	5	3	4	7	5	4	5	4	5	7	5	0	6	5	6	4	3	5	5	3	4	7	5	4
NP_001302729	NP_001302729	toll-interacting protein	TOLLIP	1	5	5	5	20.1	20.1	20.1	29.899	0	9.71	1188000000	67				5	5	5	5	4	5	4	5	5	4	3	4	3	4	4	4	4	3	3	4	3	5	4	5	4	5	5	4	3	4	3
XP_020951752;XP_020951771;XP_020951754;XP_020951755;XP_020951756;XP_020951757;XP_020951758;XP_020951745;XP_020951759;XP_020951746;XP_020951747;XP_020951748;XP_020951749;XP_020951750;XP_020951751;XP_020951753;XP_020951785;XP_020951786;XP_020951770;XP_020951763;XP_020951783;XP_020951777;XP_020951776;XP_020951782;XP_020951781;XP_020951775;XP_020951772;XP_020951769;XP_020951768;XP_020951767;XP_020951…	XP_020951752;XP_020951771;XP_020951754;XP_020951755;XP_020951756;XP_020951757;XP_020951758;XP_020951745;XP_020951759;XP_020951746;XP_020951747;XP_020951748;XP_020951749;XP_020951750;XP_020951751;XP_020951753;XP_020951785;XP_020951786;XP_020951770;XP_020951763;XP_020951783;XP_020951777;XP_020951776;XP_020951782;XP_020951781;XP_020951775;XP_020951772;XP_020951769;XP_020951768;XP_020951767;XP_020951…	band 4.1-like protein 3 isoform X8;band 4.1-like protein 3 isoform X22;band 4.1-like protein 3 isoform X10;band 4.1-like protein 3 isoform X11;band 4.1-like protein 3 isoform X11;band 4.1-like protein	EPB41L3	34	20	19	1	18.1	17.3	1.2	150.31	0	83.013	1187200000	59				NaN	NaN	NaN	14	5	9	5	9	2	6	2	2	3	2	6	4	15	3	2	2	4	13	4	8	4	8	1	5	1	1	2
XP_020932967;NP_999529;XP_020932966	XP_020932967;NP_999529;XP_020932966	voltage-dependent anion-selective channel protein 3 isoform X2;voltage-dependent anion-selective channel protein 3;voltage-dependent anion-selective channel protein 3 isoform X1	VDAC3	3	7	7	7	30.4	30.4	30.4	30.603	0	27.098	1183200000	55				NaN	NaN	NaN	5	4	3	4	3	3	4	1	3	4	2	2	2	3	2	3	3	2	5	4	3	4	3	3	4	1	3	4
NP_999447;CON__Q29RQ1	NP_999447	complement component C7 precursor	C7	2	12	12	12	22.7	22.7	22.7	93.061	0	22.841	1181800000	57				NaN	NaN	NaN	4	9	6	4	4	7	3	6	6	5	4	4	3	3	9	0	1	7	4	9	6	4	4	7	3	6	6	5
XP_005665814	XP_005665814	diffuse panbronchiolitis critical region protein 1	MUCL3	1	1	1	1	5.3	5.3	5.3	53.306	0.0011623	2.5431	1177800000	16				1	1	1	1	1	1	1	1	1	1	1	1	1	1	1	1	1	1	1	1	1	1	1	1	1	1	1	1	1	1	1
XP_020928882	XP_020928882	CDGSH iron-sulfur domain-containing protein 1	CISD1	1	1	1	1	14.2	14.2	14.2	11.965	0	252.2	1175000000	38				1	1	1	1	1	1	1	1	1	1	1	1	1	1	1	1	1	1	1	1	1	1	1	1	1	1	1	1	1	1	1
XP_020942490;XP_020942489;XP_020942488;XP_020942487;XP_020942486;XP_020942485;XP_020942484;XP_020942483	XP_020942490;XP_020942489;XP_020942488;XP_020942487;XP_020942486;XP_020942485;XP_020942484;XP_020942483	hydroxyacylglutathione hydrolase, mitochondrial isoform X8;hydroxyacylglutathione hydrolase, mitochondrial isoform X7;hydroxyacylglutathione hydrolase, mitochondrial isoform X6;hydroxyacylglutathione hydrolase, mitochondrial isoform	HAGH	8	5	5	5	25.8	25.8	25.8	28.937	0	60.925	1174500000	46				NaN	NaN	NaN	5	4	5	4	4	5	4	4	5	3	2	3	2	2	2	3	4	3	5	4	5	4	4	5	4	4	5	3
REV__XP_020936528;REV__XP_020936527;REV__XP_020936526;REV__XP_020936525;REV__XP_020936523;REV__XP_013846467;REV__XP_020936522;REV__XP_013846466;REV__XP_013846465;REV__XP_020936520;REV__XP_013846464;REV__XP_003135467;REV__XP_013846463;REV__XP_013846462;REV__XP_013846461;REV__XP_013846460	REV__XP_020936528;REV__XP_020936527;REV__XP_020936526;REV__XP_020936525;REV__XP_020936523;REV__XP_013846467;REV__XP_020936522;REV__XP_013846466;REV__XP_013846465;REV__XP_020936520;REV__XP_013846464;REV__XP_003135467;REV__XP_013846463;REV__XP_013846462;REV__XP_013846461;REV__XP_013846460	integrator complex subunit 6-like isoform X16;integrator complex subunit 6-like isoform X15;integrator complex subunit 6-like isoform X14;integrator complex subunit 6-like isoform X13;integrator complex subunit 6-lik	INTS6L	16	2	2	2	0	0	0	88.775	0.00080808	2.9271	1172600000	13		+		NaN	NaN	NaN	2	2	0	0	1	2	2	1	1	1	1	0	1	1	1	1	1	1	2	2	0	0	1	2	2	1	1	1
XP_003122917	XP_003122917	LOW QUALITY PROTEIN: pyruvate dehydrogenase protein X component, mitochondrial	PDHX	1	6	6	6	15.2	15.2	15.2	53.514	0	23.344	1169200000	49				6	6	6	6	5	5	3	5	6	6	2	4	3	5	3	4	4	4	2	3	3	6	5	5	3	5	6	6	2	4	3
XP_013854888;XP_005665516	XP_013854888;XP_005665516	cytochrome b-c1 complex subunit 6, mitochondrial isoform X2;cytochrome b-c1 complex subunit 6, mitochondrial isoform X1	LOC100524873	2	2	2	2	29.4	29.4	29.4	9.8993	0	7.8898	1167800000	25				NaN	NaN	NaN	2	2	2	2	1	2	1	1	1	1	2	2	2	2	1	1	2	1	2	2	2	2	1	2	1	1	1	1
XP_003123394	XP_003123394	methylthioribose-1-phosphate isomerase	MRI1	1	8	8	8	34.9	34.9	34.9	37.812	0	78.055	1165900000	71				8	8	8	7	4	4	5	4	5	4	4	6	2	5	4	5	6	4	3	4	5	7	4	4	5	4	5	4	4	6	2
XP_020920464;XP_003359464;XP_020947524;XP_020947523;XP_020947521;XP_020947520;XP_020947519	XP_020920464	kinesin-1 heavy chain	KIF5B	7	13	13	13	18.5	18.5	18.5	109.76	0	67.187	1165100000	85				NaN	NaN	NaN	7	7	6	5	3	6	5	1	6	8	9	8	9	9	10	10	6	8	7	7	6	5	3	6	5	1	6	8
XP_020923153;XP_020923161;XP_020923146	XP_020923153;XP_020923161	guanine nucleotide-binding protein G(I)/G(S)/G(O) subunit gamma-10 isoform X2;guanine nucleotide-binding protein G(I)/G(S)/G(O) subunit gamma-10 isoform X2	GNG10	3	3	3	3	42.6	42.6	42.6	7.3074	0	35.103	1165100000	56				NaN	NaN	NaN	3	3	3	3	3	3	2	2	2	3	3	3	3	3	3	3	3	3	3	3	3	3	3	3	2	2	2	3
NP_001231843	NP_001231843	synaptobrevin homolog YKT6	YKT6	1	7	7	7	43.9	43.9	43.9	22.322	0	19.589	1163800000	39				7	7	7	6	3	5	5	5	5	5	4	3	5	6	6	6	5	5	3	5	5	6	3	5	5	5	5	5	4	3	5
XP_020933670;XP_013845156;XP_013845153;XP_013845149;XP_013845146;XP_013845140;XP_005652818;NP_001230794	XP_020933670;XP_013845156;XP_013845153;XP_013845149;XP_013845146;XP_013845140;XP_005652818;NP_001230794	CD151 antigen isoform X1;CD151 antigen isoform X1;CD151 antigen isoform X1;CD151 antigen isoform X1;CD151 antigen isoform X1;CD151 antigen isoform X1;CD151 antigen isoform X1;CD151 antigen	CD151	8	2	2	2	8.3	8.3	8.3	27.975	0	38.255	1162200000	21				NaN	NaN	NaN	1	1	1	1	1	1	0	0	1	1	1	1	1	1	1	2	1	1	1	1	1	1	1	1	0	0	1	1
XP_003356000	XP_003356000	prostacyclin receptor	PTGIR	1	2	2	2	6.8	6.8	6.8	40.975	0.0052297	2.1725	1158600000	9				2	2	2	1	0	1	0	1	0	1	1	0	0	1	1	0	2	1	1	1	0	1	0	1	0	1	0	1	1	0	0
NP_001239142	NP_001239142	delta-1-pyrroline-5-carboxylate dehydrogenase, mitochondrial	ALDH4A1	1	7	7	7	18.7	18.7	18.7	61.784	0	81.388	1156800000	45				7	7	7	6	4	2	4	6	6	5	4	4	4	2	2	2	5	3	3	2	1	6	4	2	4	6	6	5	4	4	4
NP_001153744	NP_001153744	protein S100-A12	S100A12	1	5	5	5	71.7	71.7	71.7	10.745	0	26.545	1155900000	44				5	5	5	3	3	3	3	3	4	3	3	3	3	2	1	1	2	3	2	1	1	3	3	3	3	3	4	3	3	3	3
NP_001230849	NP_001230849	carbonic anhydrase 4 precursor	CA4	1	5	5	5	22.8	22.8	22.8	35.316	0	19.715	1151200000	37				5	5	5	5	4	4	4	4	4	4	1	1	3	1	4	2	4	2	2	1	0	5	4	4	4	4	4	4	1	1	3
XP_020950419;XP_020950417	XP_020950419;XP_020950417	AP-2 complex subunit alpha-1 isoform X2;AP-2 complex subunit alpha-1 isoform X1	AP2A1	2	17	12	12	21	15.9	15.9	105.6	0	47.852	1148500000	74				NaN	NaN	NaN	14	10	7	6	6	7	8	9	11	10	9	11	12	15	8	8	10	10	10	8	5	4	4	4	5	6	7	6
XP_003357366	XP_003357366	coatomer subunit delta	ARCN1	1	11	11	11	22.3	22.3	22.3	57.249	0	70.763	1146400000	91				11	11	11	7	6	6	7	5	5	7	4	7	9	6	8	8	10	6	5	7	6	7	6	6	7	5	5	7	4	7	9
NP_001106907	NP_001106907	alpha-2-macroglobulin receptor-associated protein precursor	LRPAP1	1	6	6	6	18.5	18.5	18.5	41.723	0	17.094	1144300000	42				6	6	6	3	2	3	2	4	4	2	4	4	2	4	2	3	3	3	2	4	4	3	2	3	2	4	4	2	4	4	2
XP_020957857;XP_020957858;XP_020957856;NP_999053	XP_020957857;XP_020957858;XP_020957856	membrane cofactor protein isoform X2;membrane cofactor protein isoform X3;membrane cofactor protein isoform X1	CD46	4	6	6	6	17.8	17.8	17.8	41.479	0	69.371	1142900000	38				NaN	NaN	NaN	5	6	3	3	3	2	2	3	2	1	5	3	3	4	5	1	3	5	5	6	3	3	3	2	2	3	2	1
XP_020949450	XP_020949450	LOW QUALITY PROTEIN: alanine--tRNA ligase, cytoplasmic	AARS1	1	11	11	11	16.1	16.1	16.1	106.7	0	42.985	1141600000	69				11	11	11	7	4	8	4	2	6	8	2	6	5	4	8	7	6	4	7	4	4	7	4	8	4	2	6	8	2	6	5
XP_005671695;XP_020932080	XP_005671695	translin isoform X1	TSN	2	7	7	7	39.9	39.9	39.9	26.169	0	36.337	1141100000	78				NaN	NaN	NaN	4	6	3	2	2	2	3	2	5	6	6	6	6	6	3	3	4	4	4	6	3	2	2	2	3	2	5	6
NP_001182263	NP_001182263	ELAV-like protein 1	ELAVL1	1	6	6	6	22.4	22.4	22.4	36.134	0	12.737	1140000000	60				6	6	6	3	3	3	3	3	2	3	5	3	2	3	2	3	3	4	4	2	3	3	3	3	3	3	2	3	5	3	2
NP_001038008;XP_003121835	NP_001038008;XP_003121835	60S ribosomal protein L10;60S ribosomal protein L10-like	RPL10	2	6	6	6	25.2	25.2	25.2	24.603	0	9.2439	1139400000	61				NaN	NaN	NaN	5	3	4	2	3	4	2	1	5	1	3	4	3	4	6	3	4	4	5	3	4	2	3	4	2	1	5	1
XP_020937678;XP_020938705	XP_020937678	LOW QUALITY PROTEIN: 182 kDa tankyrase-1-binding protein	LOC100625088	2	15	15	15	16.6	16.6	16.6	155.34	0	89.624	1137900000	60				NaN	NaN	NaN	4	6	2	4	1	3	6	2	3	3	6	6	6	7	10	6	7	7	4	6	2	4	1	3	6	2	3	3
XP_013837953;XP_005654258;NP_001230831	XP_013837953;XP_005654258;NP_001230831	protein phosphatase 1 regulatory subunit 7 isoform X2;protein phosphatase 1 regulatory subunit 7 isoform X1;protein phosphatase 1 regulatory subunit 7	PPP1R7	3	9	9	9	32.5	32.5	32.5	33.9	0	41.037	1133000000	83				NaN	NaN	NaN	7	8	7	7	6	6	7	6	6	7	5	6	4	6	4	5	6	6	7	8	7	7	6	6	7	6	6	7
NP_001231479	NP_001231479	dual specificity mitogen-activated protein kinase kinase 2	MAP2K2	1	6	6	4	23	23	17	44.491	0	68.305	1131900000	47				6	6	4	3	3	3	4	4	4	4	4	3	2	4	4	5	2	2	2	2	2	3	3	3	4	4	4	4	4	3	2
NP_001090919;XP_020948834	NP_001090919;XP_020948834	complement component C8 alpha chain precursor;complement component C8 alpha chain isoform X1	C8A	2	8	8	8	18.2	18.2	18.2	66.06	0	108.41	1130900000	71				NaN	NaN	NaN	5	3	2	3	4	5	3	3	7	4	1	3	2	4	6	3	4	5	5	3	2	3	4	5	3	3	7	4
XP_013838776;XP_020927772;XP_005671138;XP_005671137;NP_999358;XP_005671140;XP_020927768;XP_020927769;XP_005671135;XP_013838773;XP_005671142;XP_005671134;XP_005671143;XP_005671133;XP_005671144;XP_013838775;XP_020927771;XP_020927777;XP_020927773;XP_005671145;XP_020927776;XP_020927778;XP_005671139;XP_020927779;XP_020927774;XP_020927767;XP_020927770;XP_020934299;XP_020934296;XP_020934297;XP_020934302…	XP_013838776;XP_020927772;XP_005671138;XP_005671137;NP_999358;XP_005671140;XP_020927768;XP_020927769;XP_005671135;XP_013838773;XP_005671142;XP_005671134;XP_005671143;XP_005671133;XP_005671144;XP_013838775;XP_020927771;XP_020927777;XP_020927773;XP_005671145;XP_020927776;XP_020927778;XP_005671139;XP_020927779;XP_020927774;XP_020927767;XP_020927770;XP_020934299;XP_020934296;XP_020934297;XP_020934302…	calcium/calmodulin-dependent protein kinase type II subunit gamma isoform X9;calcium/calmodulin-dependent protein kinase type II subunit gamma isoform X18;calcium/calmodulin-dependent protein kinase type II subunit gamma isoform X7	CAMK2G	50	7	7	5	17.8	17.8	12.1	61.001	0	15.018	1130400000	56				NaN	NaN	NaN	4	2	2	3	2	3	3	4	3	3	4	7	4	5	4	5	4	4	4	2	2	3	2	3	3	4	3	3
XP_020929150	XP_020929150	up-regulated during skeletal muscle growth protein 5	ATP5MD	1	2	2	2	43.1	43.1	43.1	6.4255	0	12.03	1129200000	19				2	2	2	2	2	2	1	2	2	2	1	1	1	1	2	1	1	1	1	1	1	2	2	2	1	2	2	2	1	1	1
NP_001230549;XP_020949079	NP_001230549;XP_020949079	cytoplasmic dynein 1 light intermediate chain 2;cytoplasmic dynein 1 light intermediate chain 2 isoform X1	DYNC1LI2	2	9	9	9	30.1	30.1	30.1	54.154	0	19.026	1128600000	58				NaN	NaN	NaN	6	2	5	2	2	2	2	2	5	4	7	6	6	7	3	3	5	4	6	2	5	2	2	2	2	2	5	4
XP_003359859;XP_020932373;XP_020939388;XP_005652908;XP_013846056;XP_003123364;XP_013846052	XP_003359859;XP_020932373	transportin-1 isoform X2;transportin-1 isoform X1	TNPO1	7	10	10	10	15.4	15.4	15.4	101.32	0	34.388	1126900000	78				NaN	NaN	NaN	8	8	6	6	4	3	7	8	6	6	6	6	4	6	6	4	8	9	8	8	6	6	4	3	7	8	6	6
XP_005655606;XP_013836898;XP_003133048;XP_020929709;XP_020929069	XP_005655606;XP_013836898;XP_003133048;XP_020929709;XP_020929069	tubulin alpha-1A chain isoform X1;tubulin alpha-3 chain isoform X2;tubulin alpha-3 chain isoform X2;tubulin alpha-3 chain isoform X1;tubulin alpha-8 chain isoform X1	TUBA1A	5	25	1	1	68.8	3.4	3.4	46.297	0	11.55	1125000000	38				NaN	NaN	NaN	21	22	23	20	19	19	20	22	22	22	20	24	21	21	21	19	22	23	1	1	1	1	1	1	1	1	1	1
XP_013844693;XP_005656526;XP_003128776	XP_013844693;XP_005656526;XP_003128776	tryptophan--tRNA ligase, cytoplasmic;tryptophan--tRNA ligase, cytoplasmic;tryptophan--tRNA ligase, cytoplasmic	WARS1	3	9	9	9	30.9	30.9	30.9	53.69	0	17.915	1121400000	50				NaN	NaN	NaN	4	4	7	4	6	5	3	5	5	5	6	6	5	5	7	6	7	5	4	4	7	4	6	5	3	5	5	5
XP_020942062;XP_003124521	XP_020942062;XP_003124521	vitamin K epoxide reductase complex subunit 1 isoform X2;vitamin K epoxide reductase complex subunit 1 isoform X1	VKORC1	2	1	1	1	9.1	9.1	9.1	15.421	0	48.996	1119700000	24				NaN	NaN	NaN	1	1	1	1	1	1	1	1	1	1	1	1	1	1	1	1	1	1	1	1	1	1	1	1	1	1	1	1
NP_001106165;XP_020932286	NP_001106165;XP_020932286	heterogeneous nuclear ribonucleoprotein A/B;heterogeneous nuclear ribonucleoprotein A/B isoform X1	HNRNPAB	2	3	3	3	13.9	13.9	13.9	31.961	0	12.383	1118000000	27				NaN	NaN	NaN	2	2	2	2	2	2	2	1	2	2	0	1	2	2	1	1	2	3	2	2	2	2	2	2	2	1	2	2
XP_005655354	XP_005655354	60S ribosomal protein L8	RPL8	1	7	7	7	28.8	28.8	28.8	28.024	0	27.144	1113900000	33				7	7	7	2	3	3	1	2	2	1	2	4	0	1	3	1	1	2	2	2	5	2	3	3	1	2	2	1	2	4	0
XP_020954782;XP_020954781;XP_020954780;XP_020954778;XP_020954777;XP_013833562;XP_005666245;XP_005666244;XP_020954765	XP_020954782;XP_020954781;XP_020954780;XP_020954778;XP_020954777;XP_013833562;XP_005666245;XP_005666244;XP_020954765	pyruvate kinase PKM isoform X7;pyruvate kinase PKM isoform X7;pyruvate kinase PKM isoform X7;pyruvate kinase PKM isoform X7;pyruvate kinase PKM isoform X7;pyruvate kinase PKM isoform X7;pyruvate kinase PKM isoform	PKM	9	31	3	3	57.6	4.1	4.1	58.032	0	32.789	1112800000	45				NaN	NaN	NaN	25	26	24	19	24	22	23	27	28	25	24	25	22	22	24	22	24	23	3	3	2	2	3	2	3	2	3	3
NP_001123427	NP_001123427	60S ribosomal protein L23	RPL23	1	2	2	2	20	20	20	14.865	0	20.751	1111400000	21				2	2	2	1	1	2	2	2	2	2	1	2	1	1	1	1	1	1	1	1	1	1	1	2	2	2	2	2	1	2	1
XP_020950968	XP_020950968	LOW QUALITY PROTEIN: protein LZIC	LZIC	1	5	5	5	32.6	32.6	32.6	21.351	0	28.88	1109100000	40				5	5	5	4	4	4	3	2	3	3	3	4	4	4	3	3	4	4	3	4	4	4	4	4	3	2	3	3	3	4	4
XP_020948755	XP_020948755	tubulin--tyrosine ligase-like protein 12	TTLL12	1	16	16	16	20.2	20.2	20.2	116.17	0	33.918	1108400000	113				16	16	16	9	5	8	7	3	8	7	6	6	4	6	9	7	5	9	10	8	8	9	5	8	7	3	8	7	6	6	4
XP_005664641	XP_005664641	26S proteasome non-ATPase regulatory subunit 8	PSMD8	1	5	5	5	14.2	14.2	14.2	39.732	0	6.6732	1101300000	33				5	5	5	4	5	4	4	3	3	4	4	3	3	3	4	3	3	3	3	3	2	4	5	4	4	3	3	4	4	3	3
XP_020921175;XP_020921174;XP_020921173;XP_003482913;XP_003482912	XP_020921175;XP_020921174;XP_020921173;XP_003482913;XP_003482912	60S ribosomal protein L21;60S ribosomal protein L21;60S ribosomal protein L21;60S ribosomal protein L21;60S ribosomal protein L21	RPL21	5	1	1	1	9.4	9.4	9.4	18.565	0	3.7495	1099600000	18				NaN	NaN	NaN	1	1	1	0	1	1	1	1	1	1	0	1	1	1	1	1	1	1	1	1	1	0	1	1	1	1	1	1
XP_003127042	XP_003127042	dnaJ homolog subfamily A member 2	DNAJA2	1	6	6	6	17.2	17.2	17.2	45.703	0	26.879	1091600000	47				6	6	6	5	4	4	5	4	4	3	2	3	3	3	4	5	4	4	4	4	5	5	4	4	5	4	4	3	2	3	3
XP_001925589;XP_020929371;XP_020929364;XP_005659686;XP_013848481;XP_003121567;XP_005659685;XP_020929361	XP_001925589;XP_020929371;XP_020929364;XP_005659686;XP_013848481;XP_003121567;XP_005659685;XP_020929361	N-acetylgalactosamine kinase isoform X1;N-acetylgalactosamine kinase isoform X6;N-acetylgalactosamine kinase isoform X6;N-acetylgalactosamine kinase isoform X6;N-acetylgalactosamine kinase isoform X4;N-acetylgal	GALK2	8	5	5	5	16.6	16.6	16.6	50.315	0	73.029	1091000000	60				NaN	NaN	NaN	3	3	1	2	2	2	5	4	3	4	4	4	4	4	4	3	4	4	3	3	1	2	2	2	5	4	3	4
XP_013853072;XP_013853071;XP_003126302	XP_013853072;XP_013853071;XP_003126302	11-cis retinol dehydrogenase;11-cis retinol dehydrogenase;11-cis retinol dehydrogenase	RDH5	3	8	8	8	35.8	35.8	35.8	35.104	0	115.85	1089700000	53				NaN	NaN	NaN	7	5	6	3	6	4	3	0	5	7	6	7	5	3	1	2	2	2	7	5	6	3	6	4	3	0	5	7
NP_001230573;XP_005670078;XP_020924149	NP_001230573;XP_005670078;XP_020924149	AP-2 complex subunit mu;AP-2 complex subunit mu isoform X1;AP-2 complex subunit mu isoform X2	AP2M1	3	4	4	4	11.7	11.7	11.7	49.624	0	36.283	1087000000	53				NaN	NaN	NaN	4	2	2	4	2	3	4	3	4	4	3	3	4	4	4	1	4	2	4	2	2	4	2	3	4	3	4	4
NP_001231289	NP_001231289	smoothelin	SMTN	1	17	17	17	22.3	22.3	22.3	98.935	0	75.336	1087000000	46				17	17	17	12	0	4	0	1	0	6	15	0	0	0	15	0	2	3	2	0	0	12	0	4	0	1	0	6	15	0	0
XP_020946138;XP_013851848;XP_013851846;XP_005662863;XP_005662865;XP_003125488;XP_020946136;XP_013853737;XP_003127043	XP_020946138;XP_013851848;XP_013851846;XP_005662863;XP_005662865;XP_003125488;XP_020946136	alanine aminotransferase 1 isoform X4;alanine aminotransferase 1 isoform X4;alanine aminotransferase 1 isoform X4;alanine aminotransferase 1 isoform X4;alanine aminotransferase 1 isoform X3;alanine aminotransferase 1 isof	GPT	9	10	10	10	26.2	26.2	26.2	54.985	0	61.52	1069600000	58				NaN	NaN	NaN	4	5	4	4	2	4	7	0	3	1	6	2	8	6	4	6	5	5	4	5	4	4	2	4	7	0	3	1
XP_003123222;XP_003123223;XP_003123224	XP_003123222;XP_003123223;XP_003123224	transmembrane protein 205 isoform X2;transmembrane protein 205 isoform X2;transmembrane protein 205 isoform X1	TMEM205	3	2	2	2	13.8	13.8	13.8	20.907	0	14.759	1063000000	36				NaN	NaN	NaN	2	2	2	2	2	2	2	2	2	2	2	1	2	1	2	1	2	2	2	2	2	2	2	2	2	2	2	2
XP_005666247	XP_005666247	protein transport protein Sec23A	SEC23A	1	9	9	7	15	15	11.4	86.184	0	97.566	1058300000	62				9	9	7	6	3	4	4	2	3	3	5	3	3	4	6	5	6	3	7	4	7	6	3	4	4	2	3	3	5	3	3
NP_999239	NP_999239	plasma kallikrein	KLKB1	1	6	6	6	11.8	11.8	11.8	72.227	0	12.779	1056000000	47				6	6	6	4	2	4	4	3	6	3	3	4	4	1	3	4	4	5	0	3	3	4	2	4	4	3	6	3	3	4	4
XP_020920649;XP_020920648;XP_013835762;XP_005668255;XP_005668254;XP_003482884;XP_020920650	XP_020920649;XP_020920648;XP_013835762;XP_005668255;XP_005668254;XP_003482884;XP_020920650	ADP-sugar pyrophosphatase isoform X1;ADP-sugar pyrophosphatase isoform X1;ADP-sugar pyrophosphatase isoform X1;ADP-sugar pyrophosphatase isoform X1;ADP-sugar pyrophosphatase isoform X1;ADP-sugar pyrophosphatase	NUDT5	7	6	6	6	35.2	35.2	35.2	24.268	0	12.411	1055400000	66				NaN	NaN	NaN	4	5	4	4	4	3	4	3	4	4	5	4	4	4	5	3	3	4	4	5	4	4	4	3	4	3	4	4
XP_020921928;XP_020921929;XP_020921930	XP_020921928;XP_020921929;XP_020921930	myosin-8 isoform X1;myosin-8 isoform X1;myosin-8 isoform X2	LOC110255887	3	60	1	0	29.2	0.6	0	223	0.0037736	2.2568	1048500000	5				NaN	NaN	NaN	1	1	2	1	2	2	4	2	60	2	3	2	4	1	4	2	2	6	0	0	0	0	0	0	0	0	1	0
XP_020950947;XP_020950946;XP_020950945;XP_020950944	XP_020950947;XP_020950946;XP_020950945;XP_020950944	GDH/6PGL endoplasmic bifunctional protein isoform X3;GDH/6PGL endoplasmic bifunctional protein isoform X3;GDH/6PGL endoplasmic bifunctional protein isoform X2;GDH/6PGL endoplasmic bifunctional protein isoform X1	H6PD	4	11	11	11	17.1	17.1	17.1	88.65	0	47.874	1046300000	80				NaN	NaN	NaN	5	7	4	7	3	6	5	3	4	7	8	6	6	7	3	5	6	7	5	7	4	7	3	6	5	3	4	7
XP_020938921;XP_020938920;XP_013849947	XP_020938921;XP_020938920;XP_013849947	ubiquitin-conjugating enzyme E2 variant 3 isoform X3;ubiquitin-conjugating enzyme E2 variant 3 isoform X2;ubiquitin-conjugating enzyme E2 variant 3 isoform X1	UEVLD	3	4	4	4	14.4	14.4	14.4	37.077	0	5.028	1045600000	13				NaN	NaN	NaN	4	2	2	3	2	1	1	0	2	1	1	2	3	3	1	1	1	1	4	2	2	3	2	1	1	0	2	1
NP_001230781;XP_013834996	NP_001230781;XP_013834996	dolichyl-diphosphooligosaccharide--protein glycosyltransferase subunit STT3A;dolichyl-diphosphooligosaccharide--protein glycosyltransferase subunit STT3A isoform X1	STT3A	2	6	6	6	8.7	8.7	8.7	80.576	0	13.498	1042400000	47				NaN	NaN	NaN	3	3	4	2	3	2	4	3	2	2	3	4	3	5	4	1	2	2	3	3	4	2	3	2	4	3	2	2
XP_013854580;XP_005673516;XP_003135004;XP_005673515;XP_003360284	XP_013854580	histone-binding protein RBBP4	RBBP4	5	5	5	5	18.4	18.4	18.4	47.655	0	90.28	1041700000	41				NaN	NaN	NaN	4	3	3	3	0	3	3	3	3	1	3	4	4	4	3	2	1	2	4	3	3	3	0	3	3	3	3	1
XP_020921647	XP_020921647	ferrochelatase, mitochondrial isoform X1	FECH	1	5	5	1	16.9	16.9	5.5	48.396	0	9.8048	1041600000	27				5	5	1	3	3	2	1	1	1	2	2	2	1	2	3	3	3	3	3	1	2	3	3	2	1	1	1	2	2	2	1
NP_001107178	NP_001107178	MHC class II DR-alpha precursor	SLA-DRA	1	3	3	3	16.3	16.3	16.3	28.381	0	12.689	1037900000	45				3	3	3	3	3	3	3	2	2	3	3	3	3	3	3	3	3	3	1	2	3	3	3	3	3	2	2	3	3	3	3
XP_005671982;XP_001925033	XP_005671982;XP_001925033	lupus La protein;lupus La protein	SSB	2	9	9	9	23.4	23.4	23.4	47.267	0	48.879	1035900000	76				NaN	NaN	NaN	7	6	6	5	7	4	4	7	9	4	4	8	9	7	7	4	8	7	7	6	6	5	7	4	4	7	9	4
XP_020926311	XP_020926311	glutamine--tRNA ligase	QARS1	1	14	14	14	21.9	21.9	21.9	87.563	0	116.06	1034500000	79				14	14	14	9	6	7	4	6	6	5	6	5	6	8	8	7	6	7	5	6	7	9	6	7	4	6	6	5	6	5	6
NP_001230279;XP_020935694	NP_001230279;XP_020935694	nuclear RNA export factor 1;nuclear RNA export factor 1 isoform X1	NXF1	2	1	1	1	3.4	3.4	3.4	70.432	0.0030349	2.3038	1032500000	6				NaN	NaN	NaN	1	1	1	1	1	1	0	1	1	1	0	1	1	0	1	0	1	1	1	1	1	1	1	1	0	1	1	1
XP_020955035;XP_013833746;XP_013833745;XP_013833744	XP_020955035;XP_013833746;XP_013833745;XP_013833744	spectrin beta chain, erythrocytic;spectrin beta chain, erythrocytic;spectrin beta chain, erythrocytic;spectrin beta chain, erythrocytic	SPTB	4	28	25	25	16.8	15.9	15.9	269.89	0	75.087	1028500000	107				NaN	NaN	NaN	4	8	17	10	23	9	14	23	15	9	8	8	3	4	2	4	6	2	3	7	14	7	20	8	11	20	14	7
XP_020946876	XP_020946876	LOW QUALITY PROTEIN: methyltransferase-like protein 7A	LOC110260568	1	4	4	1	19	19	5.8	29.525	0	62.382	1026200000	51				4	4	1	2	3	2	3	2	3	2	4	3	2	2	2	3	2	3	2	2	3	2	3	2	3	2	3	2	4	3	2
NP_001231156;XP_020920807	NP_001231156;XP_020920807	regulator of cell cycle RGCC;regulator of cell cycle RGCC isoform X1	RGCC	2	6	6	6	46.7	46.7	46.7	14.692	0	55.943	1022100000	36				NaN	NaN	NaN	2	1	2	2	2	2	2	2	1	2	3	3	3	2	1	3	4	4	2	1	2	2	2	2	2	2	1	2
XP_020934689;XP_020934688;XP_020934687	XP_020934689;XP_020934688;XP_020934687	extended synaptotagmin-2 isoform X3;extended synaptotagmin-2 isoform X2;extended synaptotagmin-2 isoform X1	ESYT2	3	12	12	12	19.1	19.1	19.1	93.684	0	20.416	1021500000	66				NaN	NaN	NaN	8	6	5	6	4	3	4	6	8	5	8	9	9	9	8	4	6	7	8	6	5	6	4	3	4	6	8	5
XP_013835072;XP_003357449;XP_003357448;XP_003357447;XP_003482633;NP_001116648	XP_013835072;XP_003357449;XP_003357448;XP_003357447	ras-related protein Rab-7L1;ras-related protein Rab-7L1;ras-related protein Rab-7L1;ras-related protein Rab-7L1	RAB29	6	3	3	3	16.3	16.3	16.3	23.001	0.00041391	3.2649	1019900000	27				NaN	NaN	NaN	3	2	2	2	2	2	2	1	3	3	3	2	3	3	3	1	3	3	3	2	2	2	2	2	2	1	3	3
XP_003121747;XP_013835459;XP_013835458;XP_005667954;XP_003357655	XP_003121747	vacuolar protein sorting-associated protein 4B	VPS4B	5	7	7	6	20.5	20.5	17.8	49.44	0	16.437	1015400000	67				NaN	NaN	NaN	5	3	2	4	2	3	4	4	4	4	4	4	6	5	4	4	5	6	5	3	2	4	2	3	4	4	4	4
NP_001038045	NP_001038045	signal transducer and activator of transcription 3	STAT3	1	11	11	11	21.6	21.6	21.6	88.066	0	161.13	1014500000	71				11	11	11	9	8	8	3	4	6	5	4	7	4	6	5	5	5	4	2	5	5	9	8	8	3	4	6	5	4	7	4
XP_013844908;XP_003357180	XP_013844908;XP_003357180	tripeptidyl-peptidase 1 isoform X2;tripeptidyl-peptidase 1 isoform X1	TPP1	2	4	4	4	15.5	15.5	15.5	50.556	0	8.977	1013700000	23				NaN	NaN	NaN	2	2	1	3	1	0	2	1	2	3	3	2	2	2	2	3	2	2	2	2	1	3	1	0	2	1	2	3
XP_020954735	XP_020954735	CD276 antigen	CD276	1	6	6	6	23	23	23	57.47	0	23.265	1012400000	63				6	6	6	4	2	4	4	0	2	2	2	5	5	5	4	4	6	5	5	5	6	4	2	4	4	0	2	2	2	5	5
XP_005663949;XP_001929448	XP_005663949;XP_001929448	prostaglandin E synthase 3 isoform X2;prostaglandin E synthase 3 isoform X1	PTGES3	2	5	5	5	37.4	37.4	37.4	16.476	0	37.886	1011200000	29				NaN	NaN	NaN	3	2	2	2	2	2	1	2	2	1	2	2	1	2	1	2	1	0	3	2	2	2	2	2	1	2	2	1
XP_020944686	XP_020944686	eukaryotic translation initiation factor 3 subunit E	EIF3E	1	7	7	7	15.3	15.3	15.3	52.22	0	25.002	1011000000	50				7	7	7	6	6	5	5	3	5	3	5	3	5	4	6	6	5	6	4	5	5	6	6	5	5	3	5	3	5	3	5
NP_001230148	NP_001230148	protein Niban	NIBAN1	1	14	14	14	19.3	19.3	19.3	103.38	0	138.62	1010700000	68				14	14	14	6	0	2	3	1	1	3	8	1	5	5	9	3	5	7	6	6	7	6	0	2	3	1	1	3	8	1	5
XP_020955408;XP_020955407	XP_020955408;XP_020955407	GDP-mannose 4,6 dehydratase isoform X2;GDP-mannose 4,6 dehydratase isoform X1	GMDS	2	8	8	8	31.4	31.4	31.4	40.166	0	14.952	1009200000	37				NaN	NaN	NaN	5	5	4	3	3	2	2	3	3	4	4	2	4	4	4	3	3	3	5	5	4	3	3	2	2	3	3	4
XP_005656508;XP_001927117	XP_005656508;XP_001927117	legumain;legumain	LGMN	2	5	5	5	12.7	12.7	12.7	49.11	0	15.541	1008400000	35				NaN	NaN	NaN	2	4	2	2	0	2	3	3	3	4	3	2	2	3	4	2	4	4	2	4	2	2	0	2	3	3	3	4
NP_001038067	NP_001038067	cystatin-C precursor	CST3	1	4	4	4	41.1	41.1	41.1	15.734	0	208.2	999620000	38				4	4	4	2	2	1	2	3	2	1	3	2	2	3	3	3	2	4	2	3	4	2	2	1	2	3	2	1	3	2	2
NP_001033734	NP_001033734	palmdelphin	PALMD	1	11	11	11	29.4	29.4	29.4	62.307	0	26.485	996750000	49				11	11	11	6	6	6	5	5	3	5	3	5	4	5	5	5	4	4	4	5	5	6	6	6	5	5	3	5	3	5	4
XP_003134753;XP_020934967	XP_003134753;XP_020934967	calumenin isoform X2;calumenin isoform X3	CALU	2	10	1	1	34.9	4.8	4.8	37.113	0	3.6564	995460000	17				NaN	NaN	NaN	8	8	8	8	8	8	6	6	8	8	9	9	9	9	8	9	8	8	1	1	1	0	1	1	0	0	1	1
XP_020950008	XP_020950008	LOW QUALITY PROTEIN: heterogeneous nuclear ribonucleoprotein L	HNRNPL	1	7	7	7	15.4	15.4	15.4	63.767	0	120.36	994390000	68				7	7	7	4	4	3	5	2	3	5	4	4	4	3	3	3	4	5	5	5	4	4	4	3	5	2	3	5	4	4	4
XP_020941516;XP_020941515;NP_999349	XP_020941516;XP_020941515;NP_999349	serine/threonine-protein phosphatase PP1-beta catalytic subunit isoform X1;serine/threonine-protein phosphatase PP1-beta catalytic subunit isoform X1;serine/threonine-protein phosphatase PP1-beta catalytic subunit	PPP1CB	3	11	3	3	41.3	13.1	13.1	37.186	0	13.674	993000000	42				NaN	NaN	NaN	9	8	9	6	6	9	8	7	8	8	8	9	9	7	9	10	8	9	2	2	2	1	1	2	2	2	2	2
XP_020957855;XP_020957854;XP_020957838;XP_020957839;XP_020957840;XP_020957841;XP_020957842;XP_020957843;XP_020957844;XP_020957845;XP_020957847;XP_020957846;XP_020957848;XP_020957849;XP_020957850;XP_020957851;XP_020957852;XP_020957853;XP_020957837;NP_001240753	XP_020957855;XP_020957854;XP_020957838;XP_020957839;XP_020957840;XP_020957841;XP_020957842;XP_020957843;XP_020957844;XP_020957845;XP_020957847;XP_020957846;XP_020957848;XP_020957849;XP_020957850;XP_020957851;XP_020957852;XP_020957853;XP_020957837;NP_001240753	A-kinase anchor protein 9 isoform X19;A-kinase anchor protein 9 isoform X18;A-kinase anchor protein 9 isoform X2;A-kinase anchor protein 9 isoform X3;A-kinase anchor protein 9 isoform X4;A-kinase anchor protein	AKAP9	20	3	3	3	1.3	1.3	1.3	443.97	0.0055576	2.1168	992420000	2				NaN	NaN	NaN	2	2	2	2	2	1	1	3	2	2	2	1	1	1	1	0	0	0	2	2	2	2	2	1	1	3	2	2
XP_020922744;XP_020922746;XP_020922745	XP_020922744;XP_020922746;XP_020922745	pyridoxine-5-phosphate oxidase isoform X1;pyridoxine-5-phosphate oxidase isoform X3;pyridoxine-5-phosphate oxidase isoform X2	PNPO	3	5	5	5	23.8	23.8	23.8	30.111	0	97.076	992290000	45				NaN	NaN	NaN	3	2	3	1	4	2	3	3	4	2	3	4	3	2	1	1	2	1	3	2	3	1	4	2	3	3	4	2
NP_999170	NP_999170	osteoclast-stimulating factor 1	OSTF1	1	3	3	3	22.9	22.9	22.9	23.739	0	23.313	989990000	45				3	3	3	2	2	2	3	1	2	2	2	3	3	2	2	2	2	2	2	1	3	2	2	2	3	1	2	2	2	3	3
XP_003133417;XP_013839538	XP_003133417;XP_013839538	proline synthase co-transcribed bacterial homolog protein isoform X1;proline synthase co-transcribed bacterial homolog protein isoform X2	PLPBP	2	5	5	5	18.2	18.2	18.2	30.451	0	10.154	989810000	42				NaN	NaN	NaN	5	5	4	3	3	4	4	4	4	4	5	4	4	4	3	1	5	4	5	5	4	3	3	4	4	4	4	4
NP_001231490	NP_001231490	histamine N-methyltransferase	HNMT	1	4	4	4	20.5	20.5	20.5	33.482	0	60.889	989080000	55				4	4	4	1	2	2	4	1	3	1	1	3	4	2	4	4	4	4	4	4	4	1	2	2	4	1	3	1	1	3	4
XP_020949519	XP_020949519	26S proteasome non-ATPase regulatory subunit 7	PSMD7	1	8	8	8	34.3	34.3	34.3	37.011	0	82.173	988560000	78				8	8	8	6	5	5	2	4	4	3	4	4	4	2	4	4	5	3	3	4	2	6	5	5	2	4	4	3	4	4	4
XP_020948368;XP_020948359;XP_020948351;XP_020948344	XP_020948368;XP_020948359;XP_020948351;XP_020948344	katanin p60 ATPase-containing subunit A-like 2 isoform X4;katanin p60 ATPase-containing subunit A-like 2 isoform X3;katanin p60 ATPase-containing subunit A-like 2 isoform X2;katanin p60 ATPase-containing subunit A-like 2 is	KATNAL2	4	1	1	1	2.6	2.6	2.6	52.452	0.0015408	2.4658	987200000	12				NaN	NaN	NaN	1	1	1	1	1	0	1	1	1	1	1	0	1	1	1	1	0	0	1	1	1	1	1	0	1	1	1	1
REV__XP_013853529;REV__XP_005664311;REV__XP_005664310;REV__XP_003126756	REV__XP_013853529;REV__XP_005664311;REV__XP_005664310;REV__XP_003126756	nuclear receptor subfamily 2 group C member 1 isoform X3;nuclear receptor subfamily 2 group C member 1 isoform X2;nuclear receptor subfamily 2 group C member 1 isoform X1;nuclear receptor subfamily 2 group C member 1 isoform X1 G	NR2C1	4	1	1	1	0	0	0	53.352	1	-2	986440000	1	+	+		NaN	NaN	NaN	1	1	1	1	1	1	1	1	1	1	1	1	1	1	1	1	1	1	1	1	1	1	1	1	1	1	1	1
XP_020935071;XP_020935070;XP_013841909;NP_001231025	XP_020935071;XP_020935070;XP_013841909;NP_001231025	RNA-binding motif protein, X chromosome isoform X1;RNA-binding motif protein, X chromosome isoform X1;RNA-binding motif protein, X chromosome isoform X1;RNA-binding motif protein, X chromosome	RBMX	4	4	4	4	12.3	12.3	12.3	42.274	0	10.199	982830000	38				NaN	NaN	NaN	4	4	3	3	3	3	3	2	3	3	4	3	1	3	3	2	2	3	4	4	3	3	3	3	3	2	3	3
XP_003354039	XP_003354039	lamin-B2	LMNB2	1	13	11	11	20.6	17.3	17.3	70.471	0	49.433	981770000	50				13	11	11	7	6	4	5	5	4	5	5	7	3	4	6	2	5	5	3	7	3	6	5	3	4	4	3	4	4	6	3
XP_013848623	XP_013848623	calcineurin B homologous protein 1	CHP1	1	7	7	7	42.1	42.1	42.1	22.474	0	13.997	977290000	50				7	7	7	6	6	5	6	6	6	5	2	5	3	5	2	3	2	2	4	2	2	6	6	5	6	6	6	5	2	5	3
XP_013851951	XP_013851951	NADH dehydrogenase 1 beta subcomplex subunit 9	NDUFB9	1	3	3	3	19.6	19.6	19.6	21.827	0	16.646	977210000	54				3	3	3	3	3	3	3	3	3	3	2	3	3	3	3	3	2	3	2	3	3	3	3	3	3	3	3	3	2	3	3
XP_020946001;XP_020946004;XP_020946003;XP_013835960;XP_020946002	XP_020946001;XP_020946004;XP_020946003;XP_013835960;XP_020946002	N(G),N(G)-dimethylarginine dimethylaminohydrolase 1 isoform X1;N(G),N(G)-dimethylarginine dimethylaminohydrolase 1 isoform X3;N(G),N(G)-dimethylarginine dimethylaminohydrolase 1 isoform X3;N(G),N(G)-dimethylarginine dimethylamino	DDAH1	5	10	9	9	40.4	37.5	37.5	31.224	0	16.808	970900000	26				NaN	NaN	NaN	7	1	1	3	3	3	2	3	5	2	2	2	4	8	1	2	2	2	6	0	0	2	2	2	2	3	4	1
XP_020934317;NP_001116594	XP_020934317;NP_001116594	histone H2A.V;histone H2A.Z	H2AFZ	2	5	3	3	31.2	24.2	24.2	13.509	0	5.7199	966520000	14				NaN	NaN	NaN	2	3	2	4	3	4	4	3	3	3	3	3	4	2	3	5	3	2	0	1	0	2	1	2	2	1	1	1
NP_001231880;XP_020921764	NP_001231880;XP_020921764	leucine-rich repeat-containing protein 59;leucine-rich repeat-containing protein 59 isoform X1	LRRC59	2	6	6	6	30.4	30.4	30.4	34.853	0	19.312	962730000	59				NaN	NaN	NaN	4	3	4	4	2	4	3	3	5	4	3	5	6	3	4	3	5	5	4	3	4	4	2	4	3	3	5	4
NP_001230731	NP_001230731	ras-related protein Rab-8A	RAB8A	1	5	4	3	25.6	20.3	16.4	23.668	0	22.376	953910000	50				5	4	3	5	5	5	5	3	4	4	4	5	4	5	5	5	5	4	3	5	4	4	4	4	4	2	3	3	3	4	3
NP_001230809	NP_001230809	PRA1 family protein 2	PRAF2	1	4	4	4	26.4	26.4	26.4	19.286	0	11.672	952340000	25				4	4	4	4	3	2	2	1	3	2	1	4	3	3	3	4	4	4	2	3	4	4	3	2	2	1	3	2	1	4	3
NP_001233167	NP_001233167	coatomer subunit gamma-2	COPG2	1	6	3	3	9.6	4.8	4.8	97.412	0	3.7024	950260000	5				6	3	3	6	4	5	3	3	3	3	4	5	3	3	3	3	5	5	3	4	4	3	2	2	1	1	1	1	1	2	1
XP_003359029	XP_003359029	NADH dehydrogenase flavoprotein 3, mitochondrial isoform X1	NDUFV3	1	8	8	8	27.8	27.8	27.8	48.156	0	79.917	947940000	60				8	8	8	3	4	4	4	4	6	5	0	5	5	4	3	5	3	3	3	4	3	3	4	4	4	4	6	5	0	5	5
REV__XP_020946052;REV__XP_020946051;REV__XP_020946027;REV__XP_020946028;REV__XP_020946029;REV__XP_020946030;REV__XP_020946031;REV__XP_020946032;REV__XP_020946022;REV__XP_020946023;REV__XP_020946024;REV__XP_020946036;REV__XP_020946038;REV__XP_020946039;REV__XP_020946033;REV__XP_020946034;REV__XP_020946040;REV__XP_020946042;REV__XP_020946041;REV__XP_020946035;REV__XP_020946043;REV__XP_020946044;REV…	REV__XP_020946052;REV__XP_020946051;REV__XP_020946027;REV__XP_020946028;REV__XP_020946029;REV__XP_020946030;REV__XP_020946031;REV__XP_020946032;REV__XP_020946022;REV__XP_020946023;REV__XP_020946024;REV__XP_020946036;REV__XP_020946038;REV__XP_020946039;REV__XP_020946033;REV__XP_020946034;REV__XP_020946040;REV__XP_020946042;REV__XP_020946041;REV__XP_020946035;REV__XP_020946043;REV__XP_020946044;REV…	plectin isoform X29;plectin isoform X28;plectin isoform X5;plectin isoform X6;plectin isoform X7;plectin isoform X8;plectin isoform X9;plectin isoform X9;plectin isoform X1;plectin iso	PLEC	30	3	3	3	0	0	0	510.91	0.0090678	1.9409	947620000	6		+		NaN	NaN	NaN	2	1	3	3	3	1	2	1	0	0	1	1	2	1	1	1	1	1	2	1	3	3	3	1	2	1	0	0
NP_001231086	NP_001231086	peptidyl-prolyl cis-trans isomerase FKBP3	FKBP3	1	4	4	4	18.3	18.3	18.3	25.178	0	11.909	947140000	43				4	4	4	3	3	4	1	1	3	2	2	4	3	4	4	3	3	2	3	4	1	3	3	4	1	1	3	2	2	4	3
XP_005668259	XP_005668259	LOW QUALITY PROTEIN: enoyl-CoA hydratase domain-containing protein 3, mitochondrial	ECHDC3	1	5	5	5	26.1	26.1	26.1	31.917	0	42.305	944700000	51				5	5	5	4	5	5	3	4	3	4	0	3	4	2	5	5	3	1	2	2	2	4	5	5	3	4	3	4	0	3	4
XP_020931439;XP_020931438;XP_020931437;XP_020931436;XP_020931435;XP_020931434	XP_020931439;XP_020931438;XP_020931437;XP_020931436;XP_020931435;XP_020931434	glycerol-3-phosphate dehydrogenase, mitochondrial isoform X3;glycerol-3-phosphate dehydrogenase, mitochondrial isoform X3;glycerol-3-phosphate dehydrogenase, mitochondrial isoform X4;glycerol-3-phosphate dehydrogenase, mitochondrial	GPD2	6	13	13	13	25.4	25.4	25.4	80.72	0	28.188	944680000	80				NaN	NaN	NaN	7	10	7	5	11	5	7	4	8	5	5	7	5	8	2	2	7	4	7	10	7	5	11	5	7	4	8	5
XP_020933437;XP_003129826;XP_005656114	XP_020933437;XP_003129826;XP_005656114	elongation factor 1-alpha 2;elongation factor 1-alpha, oocyte form-like;LOW QUALITY PROTEIN: elongation factor 1-alpha, somatic form-like	EEF1A2	3	11	3	3	27	5	5	50.47	0.00080064	2.812	940860000	6				NaN	NaN	NaN	6	8	8	7	8	8	9	10	10	7	8	8	7	8	6	6	9	9	0	0	0	0	0	0	1	2	2	0
XP_020923182	XP_020923182	LOW QUALITY PROTEIN: bleomycin hydrolase	BLMH	1	7	7	7	24	24	24	52.415	0	24.154	939170000	39				7	7	7	3	2	3	1	3	3	2	3	4	4	4	4	2	4	3	3	2	4	3	2	3	1	3	3	2	3	4	4
XP_020923851;XP_020923850;NP_001116652	XP_020923851;XP_020923850;NP_001116652	ras-related protein Rab-5A isoform X1;ras-related protein Rab-5A isoform X1;ras-related protein Rab-5A	RAB5A	3	8	5	5	52.6	37.7	37.7	23.747	0	66.597	938070000	84				NaN	NaN	NaN	7	5	5	6	5	4	5	6	5	5	6	7	5	6	4	5	4	5	4	3	3	4	3	2	3	4	3	3
NP_001183950;XP_020949163	NP_001183950;XP_020949163	hydroxysteroid dehydrogenase-like protein 2;hydroxysteroid dehydrogenase-like protein 2 isoform X1	HSDL2	2	7	7	7	19.1	19.1	19.1	45.283	0	17.053	936940000	53				NaN	NaN	NaN	6	6	6	4	5	4	3	1	2	0	4	4	4	4	2	2	3	1	6	6	6	4	5	4	3	1	2	0
NP_001121932	NP_001121932	fat storage-inducing transmembrane protein 2	FITM2	1	3	3	3	8.8	8.8	8.8	29.632	0	6.5828	935870000	30				3	3	3	3	2	1	2	2	2	3	2	1	2	3	2	2	2	1	0	1	1	3	2	1	2	2	2	3	2	1	2
NP_001242898	NP_001242898	macrophage mannose receptor 1 precursor	MRC1	1	15	15	15	12.6	12.6	12.6	165.58	0	38.864	934420000	71				15	15	15	3	2	2	5	1	1	4	7	3	9	8	8	8	7	9	9	9	10	3	2	2	5	1	1	4	7	3	9
NP_999570	NP_999570	methylmalonyl-CoA mutase, mitochondrial precursor	MMUT	1	10	10	10	22.1	22.1	22.1	83.336	0	21.47	933310000	36				10	10	10	5	4	4	6	6	5	5	3	5	2	4	5	4	4	4	4	4	4	5	4	4	6	6	5	5	3	5	2
XP_020923395;XP_020923394;XP_020923393;XP_020923392;XP_020923391;XP_020923390;XP_020923389;XP_020923396;XP_020923398	XP_020923395;XP_020923394;XP_020923393;XP_020923392;XP_020923391;XP_020923390;XP_020923389;XP_020923396;XP_020923398	rab GTPase-binding effector protein 1 isoform X7;rab GTPase-binding effector protein 1 isoform X6;rab GTPase-binding effector protein 1 isoform X5;rab GTPase-binding effector protein 1 isoform X4;rab GTPase-binding e	RABEP1	9	10	10	10	14.2	14.2	14.2	95.677	0	19.822	932270000	44				NaN	NaN	NaN	3	4	4	4	4	4	3	1	3	3	4	4	5	7	4	5	5	3	3	4	4	4	4	4	3	1	3	3
XP_020943263;XP_005662658;XP_003125259;XP_020943262;XP_005662656;XP_003125258	XP_020943263;XP_005662658;XP_003125259;XP_020943262;XP_005662656;XP_003125258	serine/arginine-rich splicing factor 7 isoform X6;serine/arginine-rich splicing factor 7 isoform X5;serine/arginine-rich splicing factor 7 isoform X4;serine/arginine-rich splicing factor 7 isoform X3;serine/arginine-rich	SRSF7	6	5	5	4	21.9	21.9	21.9	24.813	0	20.99	931640000	54				NaN	NaN	NaN	3	3	2	4	3	3	4	4	3	2	4	2	3	3	3	2	1	3	3	3	2	4	3	3	4	4	3	2
XP_020921673;NP_001093666	XP_020921673;NP_001093666	eukaryotic initiation factor 4A-I isoform X1;eukaryotic initiation factor 4A-I	EIF4A1	2	10	5	5	25.6	8.5	8.5	44.492	0	14.742	931180000	53				NaN	NaN	NaN	9	10	8	9	7	9	8	8	9	10	8	8	9	8	9	4	10	8	4	5	4	4	4	5	3	4	4	5
NP_001038049;XP_020949263;XP_020949264	NP_001038049;XP_020949263;XP_020949264	quinone oxidoreductase;quinone oxidoreductase isoform X1;quinone oxidoreductase isoform X2	CRYZ	3	5	5	5	24.8	24.8	24.8	35.221	0	35.074	931110000	31				NaN	NaN	NaN	2	3	4	2	2	3	2	3	3	1	2	2	2	2	1	2	2	3	2	3	4	2	2	3	2	3	3	1
XP_001924678;XP_013852409;XP_020955446	XP_001924678;XP_013852409	hepatoma-derived growth factor isoform X2;hepatoma-derived growth factor isoform X1	HDGF	3	5	5	5	33.3	33.3	33.3	27.104	0	72.265	927970000	47				NaN	NaN	NaN	2	2	2	1	1	2	2	2	3	1	1	2	3	2	4	1	3	3	2	2	2	1	1	2	2	2	3	1
XP_003124605;XP_020942160	XP_003124605;XP_020942160	ketimine reductase mu-crystallin isoform X1;ketimine reductase mu-crystallin isoform X2	CRYM	2	5	5	5	27.4	27.4	27.4	33.508	0	47.552	926750000	37				NaN	NaN	NaN	3	0	3	0	3	0	2	2	0	3	5	5	5	5	4	3	2	4	3	0	3	0	3	0	2	2	0	3
XP_020955562;XP_020955561;XP_020955559;XP_020955558;XP_020955565;XP_020955564;XP_020955563	XP_020955562;XP_020955561;XP_020955559;XP_020955558;XP_020955565;XP_020955564;XP_020955563	sec1 family domain-containing protein 1 isoform X4;sec1 family domain-containing protein 1 isoform X3;sec1 family domain-containing protein 1 isoform X2;sec1 family domain-containing protein 1 isoform X1;sec1 family doma	SCFD1	7	7	7	7	18.3	18.3	18.3	72.335	0	38.178	925360000	83				NaN	NaN	NaN	6	6	5	5	3	6	5	5	5	7	7	6	7	7	7	5	7	6	6	6	5	5	3	6	5	5	5	7
XP_020939451;XP_003123258;XP_005654920;XP_020939450	XP_020939451;XP_003123258;XP_005654920;XP_020939450	choline transporter-like protein 2 isoform X4;choline transporter-like protein 2 isoform X3;choline transporter-like protein 2 isoform X2;choline transporter-like protein 2 isoform X1	SLC44A2	4	3	3	3	5.7	5.7	5.7	79.958	0	5.5189	924290000	29				NaN	NaN	NaN	3	3	3	1	2	2	2	2	3	3	2	3	3	3	3	2	3	3	3	3	3	1	2	2	2	2	3	3
XP_020939706	XP_020939706	myeloid-derived growth factor	MYDGF	1	3	3	3	23	23	23	18.911	0	269.75	922910000	34				3	3	3	3	1	0	2	1	3	1	2	2	2	3	2	3	3	3	1	2	1	3	1	0	2	1	3	1	2	2	2
[truncated: 1,546 more rows]
[truncated: 62 more columns]

## Sheet: Suppl table 2
Supplementary Table 2: Results of MS-EmpiRe-based quantitative proteomics of SCAT vs. MAT from WT animals. Proteins showing significant differences in abundance between MIDY and WT animals (FDR < 0.05, fold-change > 1.3) are marked with a '+'. Positive log2 fold changes means more abundant in the SCAT group.
[truncated: 1,572 more rows]

[truncated: 9 more sheets: Suppl table 3, Suppl table 4, Suppl table 5, Suppl table 6, Suppl table 7, Suppl table 8, Suppl table 9, Suppl table 10, Suppl table 11]
